# Supplementary material for: Targeting Transcriptional Regulation with a CDK9 Inhibitor Suppresses Growth of Endocrine- and Palbociclib-Resistant ER+ Breast Cancers
Source: Cancer Res. 2023 Oct 6;84(1):17–25. doi: 10.1158/0008-5472.CAN-23-0650 (PMC10758688; doi:10.1158/0008-5472.CAN-23-0650)
Supplement: Supplementary Tables — S1, S2, S3, S4, S5a, S5b, S5c, S5d, S6 [file can-23-0650_supplementary_tables_suppst1-st6.xlsx]

## Sheet: STable S1
Supplementary Table S1. Breast cancer cell lines and culture medium
Cell Line	Model	ESR1 mutation status		RB		PIK3CA	PTEN	Media	Media supplement	Source	Reference
		Gene	protein	Gene	protein	Gene	Gene
MCF7	ER-positive endocrine-sensitive	WT	+	WT	+	E545K	WT	Phenol red-free RPMI 1640	10% FBS + 1 nM estradiol	ATCC
MCF7 LTEDWT	ER-positive endocrine-resistant	WT	+++	WT	+	E545K	WT	Phenol red-free RPMI 1640	10% DCC-FBS	Laboratory stock	Martin, 2003
MCF7 LTEDY537C	ER-positive endocrine-resistant	Y537C	+++	WT	+	E545K	WT	Phenol red-free RPMI 1640	10% DCC-FBS	Laboratory stock	Martin, 2017
MCF7 LTEDPalboR	ER-positive, endocrine-resistant, palbociclib-resistant breast cancer	Y537C	+++	WT	+	E545K	WT	Phenol red-free RPMI 1640	10% DCC-FBS + 1 uM palbociclib	Laboratory stock	Pancholi, 2020
HCC1428	ER-positive endocrine-sensitive	WT	+	WT	+	WT	WT	Phenol red-free RPMI 1640	10% FBS + 1 nM estradiol	ATCC
HCC1428 LTED	ER-positive endocrine-resistant	WT	++	WT	+	WT	WT	Phenol red-free RPMI 1640	10% DCC-FBS	Laboratory stock	Ribas, 2015
HCC1428 LTEDPalboR	ER-positive, endocrine-resistant, palbociclib-resistant	WT	++	WT	-	WT	WT	Phenol red-free RPMI 1640	10% DCC-FBS + 1 uM palbociclib	Laboratory stock	Pancholi, 2020
SUM44	ER-positive endocrine-sensitive	WT	+	WT	+	WT	WT	Phenol red-free RPMI 1640	10% FBS + 1 nM estradiol	Asterand
SUM44 LTEDWT	ER-positive endocrine-resistant	WT	++	WT	+	WT	WT	Modified IMEM	2% DCC-FBS	Dr Oesterreich, University of Pittsburgh	Sikora, 2016
SUM44 LTEDY537S	ER-positive endocrine-resistant	Y537S	++	WT	+	WT	WT	Phenol red-free RPMI 1640	10% DCC-FBS	Laboratory stock	Martin, 2017
T47D	ER-positive endocrine-sensitive	WT	+	WT	+	H1047R	WT	Phenol red-free RPMI 1640	10% FBS + 1 nM estradiol	ATCC
T47D LTED	ER-positive endocrine-resistant	WT	-	WT	+	H1047R	WT	Phenol red-free RPMI 1640	10% DCC-FBS	Laboratory stock	Ribas, 2015
T47D LTEDPalboR	ER-positive endocrine-resistant	WT	-	D340fs	-	H1047R	WT	Phenol red-free RPMI 1640	10% DCC-FBS	Laboratory stock	Pancholi, 2020
ZR-75-1	ER-positive endocrine-sensitive	WT	+	NT	+	WT	NT	Phenol red-free RPMI 1640	10% FBS + 1 nM estradiol	ATCC
ZR-75-1 LTED	ER-positive endocrine-resistant	WT	-	NT	+	WT	NT	Phenol red-free RPMI 1640	10% DCC-FBS	Laboratory stock	Ribas, 2015
DCC-FBS, dextran-coated charcoal stripped FBS; FBS, fetal bovine serum; LTED, long-term estrogen-deprived; PalboR, palbociclib resistant; ND, not detected; NT, not tested; WT, wild-type

## Sheet: STable S2
Supplementary Table S2. List of drugs used in the 2D screen and their targets
CatalogNo.	Product Name	Targets	Pathway
SelleckChem, S7153	10058-F4	c-Myc	Cell Cycle
SelleckChem, S2767	3-Methyladenine (3-MA)	PI3K, Autophagy, Mitophagy	PI3K-AKT-mTOR
SelleckChem, S7330	6H05	Ras	Cell Cycle
SelleckChem, S2670	A-674563	Akt, CDK, PKA	PI3K-AKT-mTOR
SelleckChem, S2697	A-769662	Fatty Acid Synthase	PI3K-AKT-mTOR
SelleckChem, S2636	A66	PI3K	PI3K-AKT-mTOR
SelleckChem, S7158	Abemaciclib mesylate (LY2835219)	CDK	Cell Cycle
SelleckChem, S1056	AC480 (BMS-599626)	HER2,EGFR	Protein Tyrosine Kinase
SelleckChem, S1802	Acadesine	AMPK	PI3K-AKT-mTOR
SelleckChem, S8518	AD80	c-RET, Src, S6 Kinase	Protein Tyrosine Kinase
SelleckChem, S1525	Adavosertib (MK-1775, AZD1775)	Wee1	Cell Cycle
SelleckChem, S1076	Adezmapimod (SB203580)	p38 MAPK	MAPK
SelleckChem, S1486	AEE788 (NVP-AEE788)	EGFR, HER2, VEGFR	Protein Tyrosine Kinase
SelleckChem, S1011	Afatinib (BIBW2992)	EGFR/ErbB	Protein Tyrosine Kinase
SelleckChem, S1234	AG-1024	IGF-1R	Protein Tyrosine Kinase
SelleckChem, S2728	AG-1478 (Tyrphostin AG-1478)	EGFR	Protein Tyrosine Kinase
SelleckChem, S8009	AG-18	EGFR	Protein Tyrosine Kinase
SelleckChem, S1143	AG-490 (Tyrphostin B42)	EGFR, JAK	Protein Tyrosine Kinase
SelleckChem, S8015	Agerafenib (RXDX-105, CEP-32496)	CSF-1R, c-Kit, PDGFR, c-Ret	MAPK
SelleckChem, S1133	Alisertib (MLN8237)	Aurora Kinase	Cell Cycle
SelleckChem, S2185	Allitinib tosylate (AST-1306)	EGFR	Protein Tyrosine Kinase
SelleckChem, S2814	Alpelisib (BYL719)	PI3K	PI3K-AKT-mTOR
SelleckChem, S2747	AMG-458	c-Met	Protein Tyrosine Kinase
SelleckChem, S2719	AMG-900	Aurora Kinase	Cell Cycle
SelleckChem, S1244	Amuvatinib (MP-470)	c-Kit, FLT3, PDGFR. C-MET, c-RET, RAD51,	Protein Tyrosine Kinase
SelleckChem, S7000	AP26113-analog (ALK-IN-1)	ALK, EGFR	Protein Tyrosine Kinase
SelleckChem, S2221	Apatinib (YN968D1) mesylate	VEGFR	Protein Tyrosine Kinase
SelleckChem, S2696	Apitolisib (GDC-0980)	PI3K, mTOR	PI3K-AKT-mTOR
SelleckChem, S7435	AR-A014418	GSK-3	PI3K/Akt/mTOR
SelleckChem, S2671	AS-252424	PI3K	PI3K-AKT-mTOR
SelleckChem, S2681	AS-604850	PI3K	PI3K-AKT-mTOR
SelleckChem, S2266	Asiatic Acid	p38 MAPK	MAPK
SelleckChem, S1524	AT7519	CDK, GSK-3	Cell Cycle
SelleckChem, S1558	AT7867	Akt, S6 Kinase	PI3K-AKT-mTOR
SelleckChem, S1134	AT9283	JAK, Aurora Kinase, Bcr-Abl	JAK/STAT
SelleckChem, S1451	Aurora A Inhibitor I (TC-S 7010)	Aurora Kinase	Cell Cycle
SelleckChem, S1005	Axitinib	VEGFR1, VEGFR2, VEGFR3, PDGFRβ, c-Kit	Protein Tyrosine Kinase
SelleckChem, S2746	AZ 628	Raf	MAPK
SelleckChem, S2214	AZ 960	JAK	JAK/STAT
SelleckChem, S7050	AZ20	ATM/ATR	PI3K-AKT-mTOR
SelleckChem, S7145	AZD1080	GSK-3	PI3K-AKT-mTOR
SelleckChem, S7104	AZD1208	Pim	JAK/STAT
SelleckChem, S2162	AZD1480	JAK	JAK/STAT
SelleckChem, S7253	AZD2858	GSK-3	PI3K-AKT-mTOR
SelleckChem, S7106	AZD3463	ALK, IGF-1R	Protein Tyrosine Kinase
SelleckChem, S2801	AZD4547	FGFR	Angiogenesis
SelleckChem, S2621	AZD5438	CDK	Cell Cycle
SelleckChem, S1462	AZD6482	PI3K	PI3K-AKT-mTOR
SelleckChem, S1532	AZD7762	Chk	Cell Cycle
SelleckChem, S1555	AZD8055	mTOR	PI3K-AKT-mTOR
SelleckChem, S2134	AZD8330	MEK	MAPK
SelleckChem, S8372	AZD9496	Estrogen/progestogen Receptor	Endocrinology & Hormones
SelleckChem, S1147	Barasertib (AZD1152-HQPA)	Aurora Kinase	Cell Cycle
SelleckChem, S8078	Bardoxolone Methyl	IκB/IKK, Ferroptosis	NF-κB
SelleckChem, S2913	BAY 11-7082 (BAY 11-7821)	IκB/IKK	NF-κB
SelleckChem, S7102	Berzosertib (VE-822)	ATM/ATR	PI3K-AKT-mTOR
SelleckChem, S2749	BGT226 (NVP-BGT226) maleate	PI3K, mTOR	PI3K-AKT-mTOR
SelleckChem, S1109	BI 2536	PLK	Cell Cycle
SelleckChem, S2843	BI-D1870	S6 Kinase	PI3K-AKT-mTOR
SelleckChem, S7007	Binimetinib (MEK162, ARRY-162)	MEK	MAPK
SelleckChem, S7198	BIO	GSK-3, JAK, CDK	PI3K-AKT-mTOR
SelleckChem, S7208	Bisindolylmaleimide I (GF109203X)	PKC	TGF-beta/Smad
SelleckChem, S7207	Bisindolylmaleimide IX (Ro 31-8220 Mesylate)	PKC	TGF-beta/Smad
SelleckChem, S1530	BIX 02188	MEK	MAPK
SelleckChem, S1531	BIX 02189	MEK5, ERK5	MAPK
SelleckChem, S2014	BMS-265246	CDK	Cell Cycle
SelleckChem, S8044	BMS-345541	IκB/IKK	NF-κB
SelleckChem, S1012	BMS-536924	IGF-1R/IR	Protein Tyrosine Kinase
SelleckChem, S1124	BMS-754807	IGF-1R, ,c-Met, Trk receptor, RCN	Protein Tyrosine Kinase
SelleckChem, S1561	BMS-777607	c-Met, Axl, Tyro3, RON	Protein Tyrosine Kinase
SelleckChem, S2201	BMS-794833	c-Met, VEGFR, RON	Protein Tyrosine Kinase
SelleckChem, S1014	Bosutinib (SKI-606)	Src/Abl	Angiogenesis
SelleckChem, S1084	Brivanib (BMS-540215)	FGFR,VEGFR	Protein Tyrosine Kinase
SelleckChem, S1138	Brivanib Alaninate (BMS-582664)	VEGFR,FGFR	Protein Tyrosine Kinase
SelleckChem, S1572	BS-181 HCl	CDK	Cell Cycle
SelleckChem, S2247	Buparlisib (BKM120, NVP-BKM120)	PI3K	PI3K-AKT-mTOR
SelleckChem, S8036	Butein	EGFR	Protein Tyrosine Kinase
SelleckChem, S1274	BX-795	PDK1, IκB/IKK	PI3K-AKT-mTOR
SelleckChem, S1275	BX-912	PDK1	PI3K-AKT-mTOR
SelleckChem, S1119	Cabozantinib (XL184, BMS-907351)	VEGFR2, c-Met, Ret, Kit, Flt-1/3/4, Tie2, AXL	Protein Tyrosine Kinase
SelleckChem, S4001	Cabozantinib malate (XL184)	VEGFR, Axl, c-Kit, c-Met, c-Ret, FLT3	Protein Tyrosine Kinase
SelleckChem, S8019	Capivasertib (AZD5363)	Akt	PI3K-AKT-mTOR
SelleckChem, S2682	CAY10505	PI3K	PI3K-AKT-mTOR
SelleckChem, S2635	CCT128930	Akt	PI3K-AKT-mTOR
SelleckChem, S1519	CCT129202	Aurora Kinase	Cell Cycle
SelleckChem, S2744	CCT137690	Aurora Kinase	Cell Cycle
SelleckChem, S1017	Cediranib (AZD2171)	VEGFR	Protein Tyrosine Kinase
SelleckChem, S2806	CEP-33779	JAK	JAK/STAT
SelleckChem, S7083	Ceritinib (LDK378)	ALK, IGF-1R, FLT3	Protein Tyrosine Kinase
SelleckChem, S7051	CGI1746	BTK	Angiogenesis
SelleckChem, S7136	CGK 733	ATM/ATR	DNA Damage
SelleckChem, S2699	CH5132799	PI3K	PI3K-AKT-mTOR
SelleckChem, S2683	CHIR-124	Chk1	Cell Cycle
SelleckChem, S2406	Chrysophanic Acid	EGFR, mTOR	Protein Tyrosine Kinase
SelleckChem, S7206	CNX-2006	EGFR	Protein Tyrosine Kinase
SelleckChem, S7257	CNX-774	BTK	Angiogenesis
SelleckChem, S1536	CP-673451	PDGFR	Protein Tyrosine Kinase
SelleckChem, S1167	CP-724714	EGFR,HER2	Protein Tyrosine Kinase
SelleckChem, S2730	Crenolanib (CP-868596)	PDGFR, FLT3	Protein Tyrosine Kinase
SelleckChem, S1068	Crizotinib (PF-02341066)	c-Met, ALK, ROS1	Protein Tyrosine Kinase
SelleckChem, S1194	CUDC-101	HDAC, EGFR, HER2	Epigenetics
SelleckChem, S7041	CX-6258 HCl	Pim	JAK/STAT
SelleckChem, S1171	CYC116	Aurora Kinase,VEGFR	Cell Cycle
SelleckChem, S7018	CZC24832	PI3K	PI3K-AKT-mTOR
SelleckChem, S2807	Dabrafenib (GSK2118436)	Raf	MAPK
SelleckChem, S2727	Dacomitinib (PF299804, PF299)	EGFR, HER2	Protein Tyrosine Kinase
SelleckChem, S1107	Danusertib (PHA-739358)	Aurora Kinase, Bcr-Abl, c-RET,FGFR	Cell Cycle
SelleckChem, S1021	Dasatinib	Abl, Src, c-Kit	Angiogenesis
SelleckChem, S2243	Degrasyn (WP1130)	Bcr-Abl, DUB, Autophagy	Angiogenesis
SelleckChem, S2768	Dinaciclib (SCH727965)	CDKs 2,5,1,9	Cell Cycle
SelleckChem, S1574	Doramapimod (BIRB 796)	p38 MAPK, JNK, Raf, Src	MAPK
SelleckChem, S1018	Dovitinib (TKI-258, CHIR258)	FLT3, c-Kit	Angiogenesis
SelleckChem, S2769	Dovitinib (TKI-258, CHIR258) Dilactic Acid	PDGFR,FGFR,c-Kit,FLT3,VEGFR	Angiogenesis
SelleckChem, S7028	Duvelisib (IPI-145, INK1197)	PI3K	Angiogenesis
SelleckChem, S7319	EHop-016	Rho	Cell Cycle
SelleckChem, S7482	EHT 1864 2HCl	Rho	Cell Cycle
SelleckChem, S1181	ENMD-2076	FLT3, Aurora Kinase, VEGFR, FGFR, PDGFR, Src, CSF-1R	Angiogenesis
SelleckChem, S1055	Enzastaurin (LY317615)	PKCβ	TGF-beta/Smad
SelleckChem, S1023	Erlotinib HCl (OSI-744)	EGFR	Protein Tyrosine Kinase
SelleckChem, S8050	ETP-46464	ATM/ATR, mTOR	PI3K-AKT-mTOR
SelleckChem, S1120	Everolimus (RAD001)	mTOR	PI3K-AKT-mTOR
SelleckChem, S1573	Fasudil (HA-1077) HCl	ROCK, Autophagy	Cell Cycle
SelleckChem, S2736	Fedratinib (TG101348, SAR302503)	JAK, FLT3, c-RET	JAK/STAT
SelleckChem, S7605	Filgotinib (GLPG0634)	JAK	JAK/STAT
SelleckChem, S2759	Fimepinostat (CUDC-907)	HDAC, PI3K	Cytoskeletal Signaling
SelleckChem, S5002	Fingolimod (FTY720) HCl	S1P Receptor	GPCR & G Protein
SelleckChem, S2679	Flavopiridol (L86-8275) HCl	CDK	Cell Cycle
SelleckChem, S1111	Foretinib (GSK1363089)	c-Met, VEGFR, FLT3, c-KIT, PDGFR	Protein Tyrosine Kinase
SelleckChem, S2625	Fostamatinib (R788)	Syk	Angiogenesis
SelleckChem, S2179	Gandotinib (LY2784544)	JAK	JAK/STAT
SelleckChem, S8040	GDC-0349	mTOR	PI3K-AKT-mTOR
SelleckChem, S1104	GDC-0879	Raf	MAPK
SelleckChem, S1065	GDC-0941	PI3K	PI3K-AKT-mTOR
SelleckChem, S1025	Gefitinib (ZD-1839, Iressa)	EGFR	Protein Tyrosine Kinase
SelleckChem, S1342	Genistein (NPI 031L)	EGFR, Topoisomerase	Protein Tyrosine Kinase
SelleckChem, S7367	GNE-0877 (DNL201)	LRRK2	Autophagy
SelleckChem, S7528	GNE-7915	LRRK2	Autophagy
SelleckChem, S7368	GNE-9605	LRRK2	Autophagy
SelleckChem, S2899	GNF-2	Bcr-Abl	Angiogenesis
SelleckChem, S7526	GNF-5	Bcr-Abl	Angiogenesis
SelleckChem, S2911	Go 6983	PKC	TGF-beta/Smad
SelleckChem, S2859	Golvatinib (E7050)	c-Met, VEGFR	Protein Tyrosine Kinase
SelleckChem, S1360	GSK1059615	PI3K, mTOR	PI3K-AKT-mTOR
SelleckChem, S2703	GSK1838705A	ALK, IGF-1R	Protein Tyrosine Kinase
SelleckChem, S1093	GSK1904529A	IGF-1R	Protein Tyrosine Kinase
SelleckChem, S7087	GSK2334470	PDPK1	PI3K-AKT-mTOR
SelleckChem, S8002	GSK2636771	PI3K	PI3K-AKT-mTOR
SelleckChem, S1474	GSK429286A	ROCK	Cell Cycle
SelleckChem, S2193	GSK461364	PLK	Cell Cycle
SelleckChem, S7209	GSK650394	SGK	Metabolism
SelleckChem, S1113	GSK690693	Akt, PKA, PKC, AMPK, Autophagy, STING, ULK, DAPK	PI3K-AKT-mTOR
SelleckChem, S2872	GW5074	Raf	MAPK
SelleckChem, S1582	H 89 2HCl	PKA, S6 Kinase	PI3K-AKT-mTOR
SelleckChem, S2752	HER2-Inhibitor-1	HER2, EGFR	Protein Tyrosine Kinase
SelleckChem, S1529	Hesperadin	Aurora B	Cell Cycle
SelleckChem, S1485	HMN-214	PLK	Cell Cycle
SelleckChem, S2310	Honokiol	Akt, MEK	PI3K-AKT-mTOR
SelleckChem, S7356	HS-173	PI3K	PI3K-AKT-mTOR
SelleckChem, S2680	Ibrutinib (PCI-32765)	BTK	Angiogenesis
SelleckChem, S2922	Icotinib (BPI-2009H)	EGFR	Protein Tyrosine Kinase
SelleckChem, S2226	Idelalisib (CAL-101, GS-1101)	PI3K	PI3K-AKT-mTOR
SelleckChem, S2882	IKK-16 (IKK Inhibitor VII)	IκB/IKK, LRRK2	NF-κB
SelleckChem, S7566	IM-12	GSK-3	PI3K-AKT-mTOR
SelleckChem, S2475	Imatinib (STI571)	PDGFR, Bcr-Abl, c-KIT	Protein Tyrosine Kinase
SelleckChem, S1026	Imatinib (STI571) Mesylate	v-Abl, c-Kit, PDGFR	Protein Tyrosine Kinase
SelleckChem, S2864	IMD 0354	IκB/IKK	NF-κB
SelleckChem, S2386	Indirubin (NSC 105327)	GSK-3	PI3K-AKT-mTOR
SelleckChem, S7093	IPA-3	PAK	Cytoskeletal Signaling
SelleckChem, S2808	Ipatasertib (GDC-0068)	Akt	PI3K-AKT-mTOR
SelleckChem, S1114	JNJ-38877605	c-Met	Protein Tyrosine Kinase
SelleckChem, S1249	JNJ-7706621	CDK, Aurora Kinase	Cell Cycle
SelleckChem, S7508	JNK Inhibitor IX	JNK	MAPK
SelleckChem, S4901	JNK-IN-8	JNK	MAPK
SelleckChem, S7332	K-Ras(G12C) inhibitor 9	Ras	Cell Cycle
SelleckChem, S1363	Ki8751	VEGFR, c-Kit, PDGFR	Protein Tyrosine Kinase
SelleckChem, S7422	KN-62	CaMK	Neuronal Signaling
SelleckChem, S7423	KN-93 Phosphate	CaMK	Neuronal Signaling
SelleckChem, S1557	KRN 633	VEGFR	Protein Tyrosine Kinase
SelleckChem, S1226	KU-0063794	mTOR	PI3K-AKT-mTOR
SelleckChem, S1092	KU-55933 (ATM Kinase Inhibitor)	ATM/ATR, autophagy, ULK	DNA Damage/DNA Repair
SelleckChem, S1570	KU-60019	ATM/ATR	DNA Damage
SelleckChem, S2158	KW-2449	FLT3, Aurora Kinase, Bcr-Abl	Angiogenesis
SelleckChem, S2700	KX2-391 (Tirbanibulin)	Src	Angiogenesis
SelleckChem, S2924	Laduviglusib (CHIR-99021) HCl	GSK-3	PI3K-AKT-mTOR
SelleckChem, S1028	Lapatinib (GW-572016) Ditosylate	EGFR, ErbB2	Protein Tyrosine Kinase
SelleckChem, S7461	LDC000067	CDK	Cell Cycle
SelleckChem, S1164	Lenvatinib (E7080)	VEGFR	Protein Tyrosine Kinase
SelleckChem, S1003	Linifanib (ABT-869)	PDGFR,VEGFR	Protein Tyrosine Kinase
SelleckChem, S7215	Losmapimod (GW856553X)	p38 MAPK	MAPK
SelleckChem, S1105	LY294002	PI3K, Autophagy, Casein Kinase, DNA-PK	PI3K-AKT-mTOR
SelleckChem, S1064	Masitinib (AB1010)	c-Kit, PDGFR	Protein Tyrosine Kinase
SelleckChem, S1361	MGCD-265	c-Met, Tie-2, VEGFR, RON	Protein Tyrosine Kinase
SelleckChem, S2751	Milciclib (PHA-848125)	CDK	Cell Cycle
SelleckChem, S1078	MK-2206 2HCl	Akt1/2/3	PI3K-AKT-mTOR
SelleckChem, S2774	MK-2461	c-Met, FGFR, PDGFR, RON	Protein Tyrosine Kinase
SelleckChem, S2770	MK-5108 (VX-689)	Aurora Kinase	Cell Cycle
SelleckChem, S7065	MK-8745	Aurora Kinase	Cell Cycle
SelleckChem, S2735	MK-8776 (SCH 900776)	Chk, CDK	Cell Cycle
SelleckChem, S1100	MLN8054	Aurora Kinase	Cell Cycle
SelleckChem, S2219	Momelotinib (CYT387)	JAK	JAK/STAT
SelleckChem, S1032	Motesanib Diphosphate (AMG-706)	c-Kit, VEGFR1/2/3	Protein Tyrosine Kinase
SelleckChem, S2216	Mubritinib (TAK 165)	HER2	Protein Tyrosine Kinase
SelleckChem, S1458	Neflamapimod (VX-745)	p38 MAPK	MAPK
SelleckChem, S1033	Nilotinib (AMN-107)	Bcr-Abl	Angiogenesis
SelleckChem, S1010	Nintedanib (BIBF 1120)	FGFR, PDGFR, VEGFR	Protein Tyrosine Kinase
SelleckChem, S7255	Onvansertib (NMS-P937)	PLK	Cell Cycle
SelleckChem, S8031	NSC 23766	Rho	Cell Cycle
SelleckChem, S7114	NU6027	CDK	Cell Cycle
SelleckChem, S2638	NU7441 (KU-57788)	DNA-PK, PI3K	DNA Damage
SelleckChem, S1088	NVP-ADW742	IGF-1R	Protein Tyrosine Kinase
SelleckChem, S1034	NVP-AEW541	IGF-1R	Protein Tyrosine Kinase
SelleckChem, S2202	NVP-BHG712	Ephrin receptor, Bcr-Abl, Raf, Src	Protein Tyrosine Kinase
SelleckChem, S2686	NVP-BSK805 2HCl	JAK	JAK/STAT
SelleckChem, S2761	NVP-BVU972	c-Met	Protein Tyrosine Kinase
SelleckChem, S7194	Olverembatinib dimesylate (HQP1351, GZD824)	Bcr-Abl	Angiogenesis
SelleckChem, S2658	Omipalisib (GSK2126458)	PI3K, mTOR	PI3K-AKT-mTOR
SelleckChem, S1470	Orantinib (SU6668, TSU-68)	VEGFR, PDGFR, FGFR	Protein Tyrosine Kinase
SelleckChem, S2624	OSI-027	mTOR	PI3K-AKT-mTOR
SelleckChem, S2205	OSI-420	EGFR	Protein Tyrosine Kinase
SelleckChem, S1091	Linsitinib (OSI-906)	IGF-1R	Protein Tyrosine Kinase
SelleckChem, S1220	OSI-930	c-Kit, CSF-1R, VEGFR	Protein Tyrosine Kinase
SelleckChem, S7297	Osimertinib (AZD9291, Mereletinib)	EGFR	Protein Tyrosine Kinase
SelleckChem, S1106	OSU-03012 (AR-12)	PDK-1	PI3K-AKT-mTOR
SelleckChem, S8057	Pacritinib (SB1518)	JAK, FLT3	JAK/STAT
SelleckChem, S1116	Palbociclib (PD-0332991) HCl	CDK4/6	Cell Cycle
SelleckChem, S2238	Palomid 529 (P529)	mTOR	PI3K-AKT-mTOR
SelleckChem, S3012	Pazopanib	VEGFR, c-Kit, PDGFR, FGFR, CSF-1R	Protein Tyrosine Kinase
SelleckChem, S1035	Pazopanib HCl (GW786034 HCl)	VEGFR1, VEGFR2, VEGFR3, PDGFR, FGFR, c-Kit and c-Fms	Protein Tyrosine Kinase
SelleckChem, S1036	PD0325901	MEK	MAPK
SelleckChem, S7039	PD168393	EGFR	Protein Tyrosine Kinase
SelleckChem, S1264	PD173074	FGFR, VEGFR	Angiogenesis
SelleckChem, S7269	PD173955	Bcr-Abl	Angiogenesis
SelleckChem, S1020	PD184352 (CI-1040)	MEK1/2	MAPK
SelleckChem, S1568	PD318088	MEK	MAPK
SelleckChem, S1177	PD98059	MEK	MAPK
SelleckChem, S1392	Pelitinib (EKB-569)	EGFR	Protein Tyrosine Kinase
SelleckChem, S2672	PF-00562271 Besylate	FAK, Pyk2, CDK	Angiogenesis
SelleckChem, S1094	PF-04217903	c-Met	Protein Tyrosine Kinase
SelleckChem, S2743	PF-04691502	PI3K, Akt, mTOR	PI3K-AKT-mTOR
SelleckChem, S7094	PF-3758309	PAK4	Cytoskeletal Signaling
SelleckChem, S2163	PF-4708671	S6 Kinase	PI3K-AKT-mTOR
SelleckChem, S2904	PF-477736	Chk	Cell Cycle
SelleckChem, S7177	PF-543 hydrochloride	SPHK	Immunology & Inflammation
SelleckChem, S2890	PF-562271	FAK, Pyk2, CDK	Angiogenesis
SelleckChem, S2013	PF-573228	FAK	Angiogenesis
SelleckChem, S7289	PFK15	PFKFB	Cell Cycle
SelleckChem, S2726	PH-797804	p38 MAPK	MAPK
SelleckChem, S1070	PHA-665752	c-Met	Protein Tyrosine Kinase
SelleckChem, S1454	PHA-680632	Aurora Kinase	Cell Cycle
SelleckChem, S2742	PHA-767491	CDK	Cell Cycle
SelleckChem, S1487	PHA-793887	CDK	Cell Cycle
SelleckChem, S2542	Phenformin (NSC-756501) HCl	AMPK	PI3K-AKT-mTOR
SelleckChem, S1556	PHT-427	Akt, PDPK1	PI3K-AKT-mTOR
SelleckChem, S1038	PI-103	PI3K	PI3K-AKT-mTOR
SelleckChem, S3026	Piceatannol	Syk, Arginase	Angiogenesis
SelleckChem, S2207	PIK-293	PI3K	PI3K-AKT-mTOR
SelleckChem, S2227	PIK-294	PI3K	PI3K-AKT-mTOR
SelleckChem, S1205	PIK-75 HCl	PI3K,DNA-PK	PI3K-AKT-mTOR
SelleckChem, S1489	PIK-93	PI4K, PI3Kα	PI3K-AKT-mTOR
SelleckChem, S1475	Pimasertib (AS-703026)	MEK	MAPK
SelleckChem, S1152	PLX-4720	Raf	MAPK
SelleckChem, S1490	Ponatinib (AP24534)	Bcr-Abl, FGFR,PDGFR, VEGFR, Src	Angiogenesis
SelleckChem, S7060	PP1	Src	Angiogenesis
SelleckChem, S2622	PP121	PDGFR, DNA-PK, mTOR, Src, VEGFR, Bcr-Abl	Protein Tyrosine Kinase
SelleckChem, S7008	PP2	Src	Angiogenesis
SelleckChem, S8003	PQ 401	IGF-1R	Protein Tyrosine Kinase
SelleckChem, S8032	PRT062607 (P505-15, BIIB057) HCl	Syk, Pyk2, FAK, PAK, Src	Angiogenesis
SelleckChem, S2391	Quercetin (NSC 9221)	Sirtuin, Src, PKC, PI3K	Epigenetics
SelleckChem, S1526	Quizartinib (AC220)	FLT3	Angiogenesis
SelleckChem, S2194	R406	Syk, FLT3	Angiogenesis
SelleckChem, S1533	R406 (free base)	Syk, FLT3	Angiogenesis
SelleckChem, S2688	R547	CDK	Cell Cycle
SelleckChem, S2626	Rabusertib (LY2603618)	Chk	Cell Cycle
SelleckChem, S2161	RAF265 (CHIR-265)	Raf, VEGFR	MAPK
SelleckChem, S1494	Ralimetinib (LY2228820) dimesylate	p38 MAPK	MAPK
SelleckChem, S1039	Rapamycin (AY-22989, Sirolimus)	mTOR	PI3K-AKT-mTOR
SelleckChem, S2634	Rebastinib (DCC-2036)	Bcr-Abl	Angiogenesis
SelleckChem, S1089	Refametinib (RDEA119, Bay 86-9766)	MEK	MAPK
SelleckChem, S1178	Regorafenib (BAY 73-4506)	VEGFR, c-RET	Protein Tyrosine Kinase
SelleckChem, S1022	Ridaforolimus (Deforolimus, MK-8669)	mTOR	PI3K-AKT-mTOR
SelleckChem, S1362	Rigosertib (ON-01910)	PLK, PI3K, Akt	Cell Cycle
SelleckChem, S8058	Riviciclib hydrochloride (P276-00)	CDK	Cell Cycle
SelleckChem, S7195	RKI-1447	ROCK	Cell Cycle
SelleckChem, S7248	Ro3280	PLK	Cell Cycle
SelleckChem, S7284	Rociletinib (CO-1686, AVL-301)	EGFR	Protein Tyrosine Kinase
SelleckChem, S1153	Roscovitine (Seliciclib,CYC202)	CDK	Cell Cycle
SelleckChem, S1378	Ruxolitinib (INCB018424)	JAK	JAK/STAT
SelleckChem, S2902	S-Ruxolitinib (INCB018424)	JAK	JAK/STAT
SelleckChem, S2811	Sapanisertib (MLN0128, INK 128)	mTOR	PI3K-AKT-mTOR
SelleckChem, S2192	Sapitinib (AZD8931)	HER2, EGFR	Protein Tyrosine Kinase
SelleckChem, S2842	SAR131675	VEGFR	Protein Tyrosine Kinase
SelleckChem, S1006	Saracatinib (AZD0530)	Src,c-Yes, Fyn, Lyn, Blk, Fgr and Lck	Angiogenesis
SelleckChem, S1077	SB202190 (FHPI)	p38 MAPK	MAPK
SelleckChem, S1075	SB216763	GSK-3	PI3K-AKT-mTOR
SelleckChem, S2729	SB415286	GSK-3	PI3K-AKT-mTOR
SelleckChem, S2220	SB590885	Raf	MAPK
SelleckChem, S4907	SC-514 (GK 01140)	IκB/IKK	NF-κB
SelleckChem, S1008	Selumetinib (AZD6244)	MEK	MAPK
SelleckChem, S2845	Semaxanib (SU5416)	VEGFR	Protein Tyrosine Kinase
SelleckChem, S2198	SGI-1776 free base	Pim	JAK/STAT
SelleckChem, S1112	SGX-523	c-Met	Protein Tyrosine Kinase
SelleckChem, S7214	Skepinone-L	p38 MAPK	MAPK
SelleckChem, S7176	SKI II (Sphk-I2)	SPHK	Immunology & Inflammation
SelleckChem, S1066	SL-327	MEK1/2	MAPK
SelleckChem, S8005	SMI-4a	Pim	JAK/STAT
SelleckChem, S1145	SNS-032 (BMS-387032)	CDK	Cell Cycle
SelleckChem, S1154	SNS-314 Mesylate	Aurora Kinase	Cell Cycle
SelleckChem, S7397	Sorafenib (BAY 43-9006)	Raf, VEGFR, PDGFR, FLT3	MAPK
SelleckChem, S1040	Sorafenib (BAY 43-9006) tosylate	Raf-1, B-Raf, VEGFR-2, VEGFR-3, PDGFR-β, Flt-3,c-KIT	MAPK
SelleckChem, S2791	Sotrastaurin	PKC	TGF-beta/Smad
SelleckChem, S1460	SP600125	JNK, serine/threonine kinases, Aurora kinase A, FLT3, TRKA	MAPK
SelleckChem, S7173	Spebrutinib (CC-292, AVL-292)	BTK	Angiogenesis
SelleckChem, S7167	SSR128129E	FGFR	Angiogenesis
SelleckChem, S1080	SU11274	c-Met	Protein Tyrosine Kinase
SelleckChem, S1042	Sunitinib (SU11248) malate	VEGFR2, PDGFRβ, c-Kit	Protein Tyrosine Kinase
SelleckChem, S2820	TAE226 (NVP-TAE226)	FAK, Pyk2	Angiogenesis
SelleckChem, S2784	TAK-285	EGFR, HER2	Protein Tyrosine Kinase
SelleckChem, S7291	TAK-632	Raf	MAPK
SelleckChem, S2928	TAK-715	p38 MAPK	MAPK
SelleckChem, S2617	TAK-733	MEK	MAPK
SelleckChem, S2718	TAK-901	Aurora Kinase	Cell Cycle
SelleckChem, S1043	Tandutinib (MLN518)	FLT3, PDGFR, c-Ki	Angiogenesis
SelleckChem, S8023	TCS 359	FLT3	Angiogenesis
SelleckChem, S2231	Telatinib	VEGFR, c-Kit,PDGFR	Protein Tyrosine Kinase
SelleckChem, S1044	Temsirolimus (CCI-779)	mTOR	PI3K-AKT-mTOR
SelleckChem, S7320	TG003	CDK	Cell Cycle
SelleckChem, S1352	TG100-115	PI3K	PI3K-AKT-mTOR
SelleckChem, S2870	TG100713	PI3K	PI3K-AKT-mTOR
SelleckChem, S2692	TG101209	JAK, c-RET, FLT3	JAK/STAT
SelleckChem, S1169	TGX-221	PI3K	PI3K-AKT-mTOR
SelleckChem, S1459	Thiazovivin	ROCK	Cell Cycle
SelleckChem, S7127	TIC10	Akt	PI3K-AKT-mTOR
SelleckChem, S1577	Tie2 kinase inhibitor	Tie-2	Protein Tyrosine Kinase
SelleckChem, S1207	Tivozanib (AV-951)	VEGFR,c-Kit, PDGFR	Protein Tyrosine Kinase
SelleckChem, S2789	Tofacitinib (CP-690550,Tasocitinib)	JAK	JAK/STAT
SelleckChem, S5001	Tofacitinib (CP-690550) Citrate	JAK	JAK/STAT
SelleckChem, S2817	Torin 2	mTOR, ATM/ATR, DNA-PK	PI3K-AKT-mTOR
SelleckChem, S2218	Torkinib (PP242)	mTOR	PI3K-AKT-mTOR
SelleckChem, S1048	Tozasertib (VX-680, MK-0457)	Aurora A	Cell Cycle
SelleckChem, S2824	TPCA-1 (GW683965)	IκB/IKK, NF-xB, STAT	NF-κB
SelleckChem, S2673	Trametinib (GSK1120212)	MEK	MAPK
SelleckChem, S1117	Triciribine (NSC 154020)	Akt, DNA/RNA synthesis, HIV	PI3K-AKT-mTOR
SelleckChem, S1590	TWS119	GSK-3	PI3K-AKT-mTOR
SelleckChem, S2895	Tyrphostin 9	EGFR, PDGFR	Protein Tyrosine Kinase
SelleckChem, S8024	Tyrphostin AG 1296	PDGFR, c-Kit, FGFR	Protein Tyrosine Kinase
SelleckChem, S2816	Tyrphostin AG 879	HER2	Protein Tyrosine Kinase
SelleckChem, S1102	U0126-EtOH	MEK, Autophagy, Mitophagy	MAPK
SelleckChem, S1046	Vandetanib (ZD6474)	VEGFR2, VEGFR3, EGFR	Protein Tyrosine Kinase
SelleckChem, S2755	Varlitinib	EGFR	Protein Tyrosine Kinase
SelleckChem, S1101	Vatalanib (PTK787) 2HCl	VEGFR2/KDR	Protein Tyrosine Kinase
SelleckChem, S8007	VE-821	ATM/ATR	DNA Damage
SelleckChem, S1267	Vemurafenib (PLX4032)	Raf	MAPK
SelleckChem, S8048	Venetoclax (ABT-199, GDC-0199)	Bcl-2	Apoptosis
SelleckChem, S2783	Vistusertib (AZD2014)	mTOR	PI3K-AKT-mTOR
SelleckChem, S2235	Volasertib (BI 6727)	PLK	Cell Cycle
SelleckChem, S1523	Voxtalisib (XL765) Analogue	PI3K, mTOR	PI3K-AKT-mTOR
SelleckChem, S7016	VS-5584 (SB2343)	PI3K	PI3K-AKT-mTOR
SelleckChem, S6005	VX-702	p38 MAPK	MAPK
SelleckChem, S2689	WAY-600	mTOR	PI3K-AKT-mTOR
SelleckChem, S7565	WH-4-023	Src, SIK	Angiogenesis
SelleckChem, S2867	WHI-P154	JAK, EGFR	JAK/STAT
SelleckChem, S2758	Wortmannin (KY 12420)	PI3K, ATM/ATR, Autophagy, DNA-PK	PI3K-AKT-mTOR
SelleckChem, S2796	WP1066	JAK, STAT	JAK/STAT
SelleckChem, S2661	WYE-125132 (WYE-132)	mTOR	PI3K-AKT-mTOR
SelleckChem, S1266	WYE-354	mTOR	PI3K-AKT-mTOR
SelleckChem, S1170	WZ3146	EGFR, FGFR, PDGFR, c-Kit, c-RET	Protein Tyrosine Kinase
SelleckChem, S1173	WZ4002	EGFR	Protein Tyrosine Kinase
SelleckChem, S7317	WZ4003	AMPK	PI3K-AKT-mTOR
SelleckChem, S1179	WZ8040	EGFR	Protein Tyrosine Kinase
SelleckChem, S7036	XL019	JAK	JAK/STAT
SelleckChem, S1118	XL147	PI3K	PI3K-AKT-mTOR
SelleckChem, S7525	XMD8-92	ERK	MAPK
SelleckChem, S1049	Y-27632 2HCl	ROCK1, ROCK2	Cell Cycle
SelleckChem, S1219	YM201636	PIKfyve, PI3K	PI3K-AKT-mTOR
SelleckChem, S7293	ZCL278	Rho	Cell Cycle
SelleckChem, S2897	ZM 306416	VEGFR	Protein Tyrosine Kinase
SelleckChem, S2896	ZM 323881 HCl	VEGFR	Protein Tyrosine Kinase
SelleckChem, S2720	ZM 336372	Raf	MAPK
SelleckChem, S8004	ZM 39923 HCl	JAK	JAK/STAT
SelleckChem, S1103	ZM 447439	Aurora Kinase	Cell Cycle
SelleckChem, S7091	Zotarolimus (ABT-578)	mTOR, FKBP	PI3K-AKT-mTOR
SelleckChem, S1072	ZSTK474	PI3K	PI3K-AKT-mTOR
MedChemExpress, HY-112596	H3B-6545	ER	Estrogen Receptor
SelleckChem, S5716	Abemaciclib (LY2835219)	CDK4/6	Cell Cycle
MedChemExpress, HY-12864	Brilanestrant (GDC-0810)	ER	Estrogen Receptor
MedChemExpress, HY-18958	CCT245737 CHK1	Chk1	Cell Cycle/DNA Damage
CCT346, Institute of Cancer Research	CCT346	MPS1	Cell Cycle/DNA Damage
Tocris, 1047	Fulvestrant	ER	Nuclear Receptors
SelleckChem, S2150	Neratinib (HKI-272)	HER2, EGFR	Protein Tyrosine Kinase
MedChemExpress, HY-12382	NMS-P715	MPS1	Cell Cycle/DNA Damage
MedChemExpress, HY-19822	RAD1901	ER	Estrogen Receptor
SelleckChem, S7440	Ribociclib (LEE011)	CDK4/6	Cell Cycle/DNA Damage
MedChemExpress, HY-103712	Samuraciclib (Synonyms: CT7001; ICEC0942)	CDK7	Cell Cycle/DNA Damage
MedChemExpress, HY-13757A	Tamoxifen	ER	Estrogen Receptor
MedChemExpress, HY-80013	THZ1	CDK7	Cell Cycle/DNA Damage
SelleckChem, S2235	Volasertib (BI 6727)	PLK	Cell Cycle
SelleckChem, S1421	Staurosporine (AM-2282) (+ control)	PKC	TGF-Beta/Smad
	DMSO (- control)
Green indicates 15 drugs added into the SelleckChem 378 kinase inhibitor library. Blue indicates +ve and -ve controls

## Sheet: STable S3
Supplementary Table S3: List of drugs used in the 3D screen and their targets
Drug	Target	Source	Broad sites of action
Abemaciclib (LY2835219)	CDK4/6	SelleckChem, S5716	Cell Cycle Regulation
Adavosertib (MK-1775)	WEE1	SelleckChem, S1525	Cell Cycle Regulation
Alisertib (MLN8237)	Aurora A	SelleckChem, S1133	Cell Cycle Regulation
Aurora A Inhibitor 1	Aurora A	SelleckChem, S1451	Cell Cycle Regulation
BI2536	PLK	SelleckChem, S1109	Cell Cycle Regulation
BS-181 HCl	CDK7	SelleckChem, S1572	Cell Cycle Regulation
CHIR-124	Chk1	SelleckChem, S2683	Cell Cycle Regulation
Dinaciclib (SCH727965)	CDKs 2/5/1/9	SelleckChem, S2768	Cell Cycle Regulation
Flavopiridol (L86-8275) HCl	CDKs 1/2/4/6	SelleckChem, S2679	Cell Cycle Regulation
GSK461364	PLK1	SelleckChem, S2193	Cell Cycle Regulation
LDC000067	CDK9	SelleckChem, S7461	Cell Cycle Regulation
NVP-2	CDK9	SelleckChem, S8981	Cell Cycle Regulation
Olaparib (AZD2281)	PARP	SelleckChem, S1060	Cell Cycle Regulation
Onvansertib (NMS-P937)	PLK	SelleckChem, S7255	Cell Cycle Regulation
Palbociclib	CDK4/6	SelleckChem, S4482	Cell Cycle Regulation
PF-477736	CHK1	SelleckChem, S2904	Cell Cycle Regulation
Riviciclib hydrochloride (P276-00)	CDKs 1/4/9	SelleckChem, S8058	Cell Cycle Regulation
SNS-032 (BMS-387032)	CDK2	SelleckChem, S1145	Cell Cycle Regulation
THZ1	CDK7	MedChemExpress, HY-80013	Cell Cycle Regulation
Volasertib trihydrochloride	PLK	MedChemExpress, HY-12137A	Cell Cycle Regulation
A485	Histone Acetyltransferase inhibitor	SelleckChem, S8740	Growth Factor Signalling
Adezmapimod (SB203580)	p38 MAPK	SelleckChem, S1076	Growth Factor Signalling
BBT-594	RET	MedChemExpress, HY-18840	Growth Factor Signalling
Binimetinib (MEK162)	MAPK1/2	SelleckChem, S7007	Growth Factor Signalling
BMS-754807	IGF-1R	SelleckChem, S1124	Growth Factor Signalling
Crizotinib (PF-02341066)	cMET, ALK, ROS1	SelleckChem, S1068	Growth Factor Signalling
CUDC-101	HDAC, EGFR, HER2	SelleckChem, S1194	Growth Factor Signalling
Dovitinib (TKI-258)	FLT3, c-Kit, FGFR, PDGFR	SelleckChem, S1018	Growth Factor Signalling
Foretinib (GSK1363089)	c-MET, VEGFR, FLT3, c-Kit	SelleckChem, S1111	Growth Factor Signalling
GDC-0879	B-Raf	SelleckChem, S1104	Growth Factor Signalling
Gefitinib (ZD1839)	EGFR	SelleckChem, S1025	Growth Factor Signalling
Infigratinib (BGJ398)	FGFR	SelleckChem, S2183	Growth Factor Signalling
Lapatinib ditosylate monohydrate	HER2	SelleckChem, S5241	Growth Factor Signalling
Linsitinib (OSI-906)	IGF-1R	SelleckChem, S1091	Growth Factor Signalling
Neratinib (HKI-272)	HER2, EGFR	SelleckChem, S2150	Growth Factor Signalling
Nilotinib hydrochloride monohydrate	Bcr-Abl	SelleckChem, S4895	Growth Factor Signalling
Nintedanib (BIBF 1120)	VEGFR, FGFR, PDGFR,Src	SelleckChem, S1010	Growth Factor Signalling
NVP-BVU972	c-MET	SelleckChem, S2761	Growth Factor Signalling
PD168393	EGFR	SelleckChem, S7039	Growth Factor Signalling
Pimasertib (AS-703026)	MEK	SelleckChem, S1475	Growth Factor Signalling
Ponatinib (AP24534)	Bcr-Abl, FGFR, PDGFR, PDGFR, VEGFR	SelleckChem, S1490	Growth Factor Signalling
PP121	PDGFR, DNA-PK, mTOR, Src	SelleckChem, S2622	Growth Factor Signalling
Selumetinib (AZD6244)	MAPK	SelleckChem, S1008	Growth Factor Signalling
Sorafenib (BAY 43-9006) tosylate	Raf	SelleckChem, S1040	Growth Factor Signalling
Sunitinib (SU11248) malate	PDGFR, c-Kit, VEGFR	SelleckChem, S1042	Growth Factor Signalling
Tyrphostin-9	EGFR, PDGFR	SelleckChem, S2895	Growth Factor Signalling
U0126-EtOH	MEK	SelleckChem, S1102	Growth Factor Signalling
Sapitinib (AZD8931)	HER2, EGFR	SelleckChem, S2192	Growth Factor Signalling
AZD9496	Estrogen/progestogen Receptor	SelleckChem, S8372	Hormonal Signalling
Brilanestrant (GDC-0810)	ER	MedChemExpress, HY-12864	Hormonal Signalling
Elacestrant (RAD1901)	ER	MedChemExpress, HY-19822	Hormonal Signalling
Enzalutamide (MDV3100)	Androgen receptor	SelleckChem, S1250	Hormonal Signalling
Fulvestrant (ICI 182,780)	ER	Tocris, 1047	Hormonal Signalling
H3B-6545 hydrochloride	ER	MedChemExpress, HY-112596A	Hormonal Signalling
Ostarine (Enobosarm)	Androgen receptor modulator (SARM)	SelleckChem, S1174	Hormonal Signalling
Tamoxifen	ER	MedChemExpress, HY-13757A	Hormonal Signalling
A674563	Akt	SelleckChem, S2670	PI3K-AKT-mTOR
Alpelisib (BYL719)	PI3K	SelleckChem, S2814	PI3K-AKT-mTOR
BGT226 (NVP-BGT226) maleate	PI3K	SelleckChem, S2749	PI3K-AKT-mTOR
Capivasertib (AZD5363)	Akt1/2/3	SelleckChem, S8019	PI3K-AKT-mTOR
CH5132799	PI3K	SelleckChem, S2699	PI3K-AKT-mTOR
Everolimus	mTOR	MedChemExpress,HY-10218	PI3K-AKT-mTOR
CUDC-907	PI3K, HDAC	SelleckChem, S2759	PI3K-AKT-mTOR
GSK690693	Akt, PKA, PKC, AMPK	SelleckChem, S1113	PI3K-AKT-mTOR
MK-2206 2HCl	Akt1/2/3	SelleckChem, S1078	PI3K-AKT-mTOR
Omipalisib (GSK2126458)	PI3K	SelleckChem, S2658	PI3K-AKT-mTOR
PF-04691502	PI3K	SelleckChem, S2743	PI3K-AKT-mTOR
PIK-75 HCl	PI3K	SelleckChem, S1205	PI3K-AKT-mTOR
Ridaforolimus (Deforolimus, MK-8669)	mTOR, FKBP	SelleckChem, S1022	PI3K-AKT-mTOR
Temsirolimus (CCI-779)	mTOR	SelleckChem, S1044	PI3K-AKT-mTOR
WYE-125132 (WYE-132)	mTOR	SelleckChem, S2661	PI3K-AKT-mTOR
Staurosporine (+ve)	PKC	SelleckChem, S1421
DMSO (-ve)
Blue indicates +ve and -ve controls, drugs have been grouped based on their broad sites of action.

## Sheet: STable S4
Supplementary Table S4: Characteristics of PDOs
PDX ID	Organoid publication name	Patient primary tumour IHC	Patient treatment	Origin	Patient response to CDK4/6	Mutations (PDX)	Genomic alterations (PDX)
HBCx-169	HBCx-169-Org	ER+ PR+ HER2-	Palbociclib + Letrozole, Palbociclib + Fulvestrant, AC, Paclitaxel, Capecitabine	Primary Breast Tumour (stage IV)	Resistant to CDK4/6 inhibitor + AI	GATA3, MAP2K4	CCND1 amplified, CDKN2A/B homozygous loss
HBCx-202	HBCx-202-Org	ER+ PR - HER2-	Tamoxifen, Palbociclib + Letrozole, Capecitabine, Paclitaxel	Bone metastasis	Resistant to CDK4/6 inhibitor + AI	ARID1A, PGR	CCND1 amplified
HBCx-131	HBCx-131-Org	ER+ PR+ HER2-	Cyclophosphamide + Epirubicin + Docetaxel, AC, Epirubicin + Docetaxel, AC, FUN, Tamoxifen, Anastrozole, Letrozole	Bone metastasis	Patient not treated with a CDK4/6 inhibitor		CCND1, FGFR1 amplified
HBCx-118	HBCx-118-Org	ER+ PR- HER2-	FEC, Vinorelbine, Tamoxifen, Letrozole, Paclitaxel, Capecitabine	Bone metastasis	Patient not treated with a CDK4/6 inhibitor	BRCA2, AKT1
HBCx-134	HBCx-134-Org	ER+ PR+ HER2-	PI3Kα inhibitor, Letrozole, FEC + Docetaxel	Bone metastasis	patient not treated with a CDK4/6 inhibitor	PIK3CA, TP53	CCND1, ESR1 amplified
HBCx-34	HBCx-34-Org	ER+ PR+ HER2-	EC, Taxol, Triptorelin	Primary Tumour	patient not treated with a CDK4/6 inhibitor	BRCA2
HBCx-227	HBCx-227-Org	ER+ PR- HER2-	FEC, Docetaxel, Letrozole, Anastrozole, Exemestane, Tamoxifen, Palbociclib + Letrozole	Bone metastasis	Resistant to CDK4/6 inhibitor + AI		CCND1 amplified
HBCx-239	HBCx-239-Org	ER+ PR- HER2-	Tamoxifen, Palbociclib + Letrozole	Skin Metastasis	Resistant to CDK4/6 inhibitor + AI	PIK3CA, TP53, ARID1A, ESR1
HBCx-139	HBCx-139-Org	ER+ PR+ HER2-	FEC, Tamoxifen + Triptorelin, Docetaxel, Capecitabine, Cyclophosphamide, Paclitaxel, Letrozole, Exemestane + Everolimus, Doxorubicin, Fulvestrant	Bone metastasis	Patient not treated with a CDK4/6 inhibitor	PIK3CA	PAK1
HBCx137	HBCx-137-Org	ER+ PR+ HER2-	FEC as adjuvant followed by Letrozole	Bone metastasis	Patient not treated with a CDK4/6 inhibitor	GATA3	CCND1, FGFR1, FGFR2, PAK1, TERT amplified
HBCx-124	HBCx-124-Org	ER+ PR+ HER2-	AC	Bone metastasis	Patient not treated with a CDK4/6 inhibitor		CCNE1, CCND1, FGFR1, MYC amplified
HBCx-180	HBCx-180-Org	ER+ PR- HER2-	FEC, Tamoxifen, Palbociclib + Letrozole	Bone metastasis	Resistant to CDK4/6 inhibitor + AI	PIK3CA	CCND1, PAK1
HBCx-3	HBCx-3-Org	ER+ PR- HER2-	Tamoxifen, Docetaxel, 5FU+Navelbine, Letrozole, Fulvestrant, Capecitabine	Primary Tumour	Patient not treated with a CDK4/6 inhibitor	TP53, PTEN	FGFR2 amplified
AC, Adriamycin Cyclophosphamide; FEC, 5-FU Epirubicin Cyclophosphamide; FUN, 5FU-Navelbine; AI: aromatase inhibitor

## Sheet: STable S5a
Supplementary Table S5a: Differential gene expression (RNA-Seq) in vehicle versus palbociclib + fulvestrant treated tumors
Ensembl gene IDs	logFC	logCPM	F	PValue	FDR	gene_symbol
ENSG00000112312.8	1.63664	3.11375	89.9632	4.41364e-08	0.000456651	GMNN
ENSG00000188486.3	1.55982	4.74826	87.3565	5.4247e-08	0.000456651	H2AX
ENSG00000136153.18	-1.30946	7.99674	76.4413	1.36765e-07	0.000767526	LMO7
ENSG00000108106.12	1.30107	5.2295	71.7462	2.10696e-07	0.000798945	UBE2S
ENSG00000170540.13	1.05878	7.77567	70.4983	2.37273e-07	0.000798945	ARL6IP1
ENSG00000186193.8	1.34262	6.04503	68.2472	2.95283e-07	0.000828565	SAPCD2
ENSG00000143401.13	0.954661	6.69354	65.2208	4.0001e-07	0.000886932	ANP32E
ENSG00000165475.12	-1.17217	3.6478	64.399	4.35235e-07	0.000886932	CRYL1
ENSG00000138764.12	-0.959134	6.65053	63.5742	4.74126e-07	0.000886932	CCNG2
ENSG00000198682.11	-2.24893	3.67046	60.2229	7.05414e-07	0.00118763	PAPSS2
ENSG00000183023.17	-1.5889	2.11684	57.6326	9.0315e-07	0.00138231	SLC8A1
ENSG00000129757.11	1.65422	1.82986	55.7224	1.12361e-06	0.00139478	CDKN1C
ENSG00000107798.16	-0.728448	6.1897	55.3616	1.1717e-06	0.00139478	LIPA
ENSG00000121957.11	1.41335	4.50287	54.9991	1.22236e-06	0.00139478	GPSM2
ENSG00000185361.7	1.53122	2.61774	54.8585	1.24268e-06	0.00139478	TNFAIP8L1
ENSG00000196620.7	-2.65057	1.82753	54.2685	1.33211e-06	0.00140171	UGT2B15
ENSG00000178409.12	1.11045	3.75467	53.4149	1.47458e-06	0.00145619	BEND3
ENSG00000132780.15	0.949088	6.5962	52.963	1.55687e-06	0.00145619	NASP
ENSG00000197457.8	1.26692	5.21548	52.1635	1.7154e-06	0.00152003	STMN3
ENSG00000124795.13	1.02732	6.56259	51.6932	1.81706e-06	0.0015296	DEK
ENSG00000157216.14	0.625099	5.7159	50.8673	2.01241e-06	0.00153436	SSBP3
ENSG00000139173.8	-1.97631	1.23381	50.8433	2.01843e-06	0.00153436	TMEM117
ENSG00000167513.7	1.955	4.23608	50.9654	2.09612e-06	0.00153436	CDT1
ENSG00000159259.7	1.42729	3.11179	49.878	2.27808e-06	0.00153571	CHAF1B
ENSG00000167617.2	-1.97764	2.59981	49.87	2.28039e-06	0.00153571	CDC42EP5
ENSG00000164611.11	2.58051	4.39923	50.9228	2.51172e-06	0.00162643	PTTG1
ENSG00000120699.11	0.758332	4.71418	48.3307	2.77633e-06	0.00168845	EXOSC8
ENSG00000184897.5	1.25048	7.38593	48.1135	2.88367e-06	0.00168845	H1-10
ENSG00000183018.7	-1.19994	6.30591	48.0313	2.90836e-06	0.00168845	SPNS2
ENSG00000103121.7	0.692243	4.48761	47.2884	3.1807e-06	0.00178501	CMC2
ENSG00000204392.9	0.639516	5.03373	46.9863	3.30998e-06	0.00179764	LSM2
ENSG00000213551.4	0.81705	5.46966	46.6666	3.45324e-06	0.00181684	DNAJC9
ENSG00000123933.13	-0.88348	4.89217	45.6758	3.94334e-06	0.00194251	MXD4
ENSG00000072864.11	0.865766	4.77304	45.553	4.00934e-06	0.00194251	NDE1
ENSG00000214357.7	1.85596	4.92353	45.8853	4.23327e-06	0.00194251	NEURL1B
ENSG00000170006.10	-0.626873	4.73342	45.1311	4.24576e-06	0.00194251	TMEM154
ENSG00000009765.13	-1.66892	4.37961	45.2323	4.26899e-06	0.00194251	IYD
ENSG00000135451.11	2.37478	3.94873	45.2793	4.71205e-06	0.00205661	TROAP
ENSG00000149554.11	1.6029	2.9307	44.2224	4.80996e-06	0.00205661	CHEK1
ENSG00000197256.9	0.642884	4.69992	44.1089	4.88621e-06	0.00205661	KANK2
ENSG00000254452.1	-2.77896	1.31468	43.5913	5.28835e-06	0.00217158	ENSG00000254452.1
ENSG00000104381.11	-1.04758	3.34846	43.2892	5.47855e-06	0.00219612	GDAP1
ENSG00000103540.15	0.748376	4.52767	42.9415	5.75378e-06	0.0022528	CCP110
ENSG00000135454.12	1.79472	2.70185	42.3355	6.27148e-06	0.0023516	B4GALNT1
ENSG00000100092.19	1.06103	3.73253	42.3199	6.28546e-06	0.0023516	SH3BP1
ENSG00000255606.1	-2.49671	-0.715469	41.7079	6.86341e-06	0.00251201	ENSG00000255606.1
ENSG00000198720.11	1.02789	2.65704	41.0544	7.54727e-06	0.00251382	ANKRD13B
ENSG00000138030.11	0.843528	3.41983	40.8544	7.77156e-06	0.00251382	KHK
ENSG00000205002.3	0.790656	4.47571	40.8488	7.77798e-06	0.00251382	AARD
ENSG00000104324.14	-1.07397	2.84747	40.7673	7.87164e-06	0.00251382	CPQ
ENSG00000117399.12	2.15511	5.03573	42.1403	8.31403e-06	0.00251382	CDC20
ENSG00000175877.3	1.60204	0.934074	40.3603	8.35852e-06	0.00251382	TMEM270
ENSG00000104763.16	-0.741455	5.75583	40.2967	8.43772e-06	0.00251382	ASAH1
ENSG00000102243.11	-3.16382	0.288224	40.0946	8.69472e-06	0.00251382	VGLL1
ENSG00000276043.3	1.77527	5.22473	40.8548	8.80145e-06	0.00251382	UHRF1
ENSG00000169116.10	-2.05301	3.57528	40.3691	8.84496e-06	0.00251382	PARM1
ENSG00000165912.14	0.589747	5.70144	39.8718	8.98817e-06	0.00251382	PACSIN3
ENSG00000204536.12	0.975317	4.0774	39.8474	9.02107e-06	0.00251382	CCHCR1
ENSG00000134057.13	2.03441	4.87053	41.0334	9.0372e-06	0.00251382	CCNB1
ENSG00000110092.3	-1.17175	12.1168	39.754	9.14795e-06	0.00251382	CCND1
ENSG00000127249.13	-1.50066	1.34407	39.6815	9.24782e-06	0.00251382	ATP13A4
ENSG00000169583.12	-1.62741	4.38565	39.9335	9.25736e-06	0.00251382	CLIC3
ENSG00000134222.15	1.79589	2.61388	39.0827	1.01211e-05	0.00268508	PSRC1
ENSG00000256043.2	-0.766019	4.63503	39.0269	1.0207e-05	0.00268508	CTSO
ENSG00000100836.9	0.661307	6.04574	38.8997	1.04062e-05	0.00269537	PABPN1
ENSG00000116062.13	1.22111	5.21813	38.4243	1.126e-05	0.00286335	MSH6
ENSG00000235027.1	-2.81839	-0.388	38.306	1.13949e-05	0.00286335	ENSG00000235027.1
ENSG00000153214.8	-0.45801	7.01365	37.9049	1.21224e-05	0.0029727	TMEM87B
ENSG00000073111.12	1.2624	6.45124	38.2192	1.21832e-05	0.0029727	MCM2
ENSG00000063180.7	0.925323	4.54806	37.7036	1.25072e-05	0.00300816	CA11
ENSG00000076248.9	0.838466	5.82493	37.497	1.29164e-05	0.00302063	UNG
ENSG00000110315.5	-0.505458	5.56265	37.4963	1.29179e-05	0.00302063	RNF141
ENSG00000164125.14	-0.945965	5.74316	37.3199	1.32791e-05	0.00306255	GASK1B
ENSG00000076003.4	0.945773	6.93476	37.2104	1.3509e-05	0.00307349	MCM6
ENSG00000170786.11	-1.02035	4.7839	37.0813	1.37859e-05	0.00309467	SDR16C5
ENSG00000258745.1	-4.28029	-0.484103	36.9496	1.41639e-05	0.00311713	ENSG00000258745.1
ENSG00000130560.7	0.520524	5.4474	36.7873	1.44407e-05	0.00311713	UBAC1
ENSG00000065057.6	0.665855	4.39327	36.5348	1.5031e-05	0.00311713	NTHL1
ENSG00000231607.7	1.0997	2.66912	36.4328	1.5277e-05	0.00311713	DLEU2
ENSG00000167771.5	1.02935	3.75544	36.4168	1.53159e-05	0.00311713	RCOR2
ENSG00000176619.9	0.928292	7.33113	36.3563	1.54645e-05	0.00311713	LMNB2
ENSG00000175785.11	2.66952	-0.472931	36.1824	1.59004e-05	0.00311713	PRIMA1
ENSG00000150593.14	-0.731484	5.66202	36.0107	1.63445e-05	0.00311713	PDCD4
ENSG00000119403.12	1.43218	4.16033	35.9543	1.65908e-05	0.00311713	PHF19
ENSG00000087088.18	0.482645	5.77814	35.8788	1.66951e-05	0.00311713	BAX
ENSG00000145349.15	-0.726993	4.78101	35.822	1.68487e-05	0.00311713	CAMK2D
ENSG00000186591.10	-0.483089	7.84848	35.7795	1.69644e-05	0.00311713	UBE2H
ENSG00000137509.9	-0.526209	7.09975	35.6948	1.71981e-05	0.00311713	PRCP
ENSG00000102924.10	1.16547	0.918944	35.657	1.73037e-05	0.00311713	CBLN1
ENSG00000143882.8	-2.95147	0.493538	35.6052	1.75516e-05	0.00311713	ATP6V1C2
ENSG00000108468.13	0.531258	6.94421	35.5385	1.76392e-05	0.00311713	CBX1
ENSG00000168393.11	0.764416	5.77377	35.4836	1.77968e-05	0.00311713	DTYMK
ENSG00000245156.1	-3.50499	0.980029	35.8679	1.7828e-05	0.00311713	ENSG00000245156.1
ENSG00000132970.11	-2.00091	1.67783	35.4227	1.79739e-05	0.00311713	WASF3
ENSG00000183624.12	0.738364	5.70068	35.355	1.81728e-05	0.00311713	HMCES
ENSG00000189241.6	-0.538928	7.97071	35.3338	1.82359e-05	0.00311713	TSPYL1
ENSG00000005469.10	-0.633093	5.004	35.3175	1.82844e-05	0.00311713	CROT
ENSG00000213160.8	1.18498	2.06912	35.304	1.83246e-05	0.00311713	KLHL23
ENSG00000106689.9	1.72368	-0.109913	35.2144	1.85944e-05	0.00311713	LHX2
ENSG00000183742.11	-0.971467	5.4689	35.0787	1.90114e-05	0.00311713	MACC1
ENSG00000281206.1	-4.6559	-1.43979	35.0321	1.91568e-05	0.00311713	ENSG00000281206.1
ENSG00000013573.15	1.29053	2.90151	34.9657	1.93667e-05	0.00311713	DDX11
ENSG00000157456.6	1.67245	4.37917	35.2731	1.9382e-05	0.00311713	CCNB2
ENSG00000128944.12	1.20202	3.60991	34.9521	1.94098e-05	0.00311713	KNSTRN
ENSG00000149929.14	0.966028	4.8226	34.9425	1.94404e-05	0.00311713	HIRIP3
ENSG00000162736.14	-0.497258	6.67891	34.8596	1.97069e-05	0.00313006	NCSTN
ENSG00000162073.12	0.859888	6.51454	34.7311	2.01284e-05	0.00316711	PAQR4
ENSG00000138613.12	-0.63717	4.73882	34.6739	2.03189e-05	0.0031675	APH1B
ENSG00000165724.5	0.758123	3.92389	34.6153	2.05166e-05	0.00316898	ZMYND19
ENSG00000100596.5	-0.714181	7.23775	34.4341	2.11414e-05	0.00323544	SPTLC2
ENSG00000133069.13	1.60929	0.229087	34.2546	2.17814e-05	0.00323544	TMCC2
ENSG00000153832.10	-0.740323	3.55595	34.2392	2.18372e-05	0.00323544	FBXO36
ENSG00000198055.9	0.627776	5.61115	34.2363	2.18477e-05	0.00323544	GRK6
ENSG00000280206.1	1.6427	1.71356	34.2178	2.19151e-05	0.00323544	ENSG00000280206.1
ENSG00000182993.3	-3.43047	2.6206	35.7487	2.21525e-05	0.00323544	C12orf60
ENSG00000272512.1	2.62876	-0.843553	34.0681	2.24692e-05	0.00323544	ENSG00000272512.1
ENSG00000163082.9	-1.12114	4.12497	34.0641	2.24844e-05	0.00323544	SGPP2
ENSG00000162929.12	0.747337	3.38883	33.9899	2.27649e-05	0.00324804	KIAA1841
ENSG00000159763.3	-1.54496	9.2908	34.6361	2.32175e-05	0.00326095	PIP
ENSG00000225420.1	-4.94614	-2.26459	33.8659	2.32427e-05	0.00326095	LOC101928371
ENSG00000164938.12	-1.11586	5.05768	33.3061	2.56857e-05	0.00356848	TP53INP1
ENSG00000153048.9	0.559107	7.71029	33.2344	2.58586e-05	0.00356848	CARHSP1
ENSG00000267943.1	-1.36537	0.648246	33.1435	2.62614e-05	0.00359461	ENSG00000267943.1
ENSG00000198830.9	0.697729	8.30173	33.0223	2.68096e-05	0.00364005	HMGN2
ENSG00000179818.12	-0.859322	3.65654	32.9114	2.73229e-05	0.00368007	PCBP1-AS1
ENSG00000163131.9	-1.44745	4.9451	33.0682	2.79084e-05	0.00372483	CTSS
ENSG00000085840.11	1.75297	2.54968	32.7796	2.80977e-05	0.00372483	ORC1
ENSG00000196937.9	-0.471318	5.94734	32.685	2.84049e-05	0.00373613	FAM3C
ENSG00000135097.5	1.18339	1.91433	32.5361	2.91424e-05	0.0037816	MSI1
ENSG00000136108.13	0.952315	4.66092	32.4909	2.93706e-05	0.0037816	CKAP2
ENSG00000131153.7	1.01073	5.04754	32.4253	2.97053e-05	0.0037816	GINS2
ENSG00000169814.11	-0.62223	4.77852	32.4218	2.97234e-05	0.0037816	BTD
ENSG00000170577.7	1.55797	2.20049	32.3926	2.98737e-05	0.0037816	SIX2
ENSG00000257342.1	-3.73364	-0.0658026	32.2041	3.17503e-05	0.00398917	ENSG00000257342.1
ENSG00000149636.14	0.96031	4.3617	31.9301	3.23755e-05	0.00403758	DSN1
ENSG00000100360.13	0.563156	4.46974	31.8451	3.28602e-05	0.0040679	IFT27
ENSG00000104147.7	1.15745	2.51487	31.74	3.34707e-05	0.00411324	OIP5
ENSG00000116670.13	0.461609	5.66162	31.4562	3.5185e-05	0.00429257	MAD2L2
ENSG00000273729.1	-1.56473	0.29749	31.3363	3.59385e-05	0.00432377	ENSG00000273729.1
ENSG00000129195.14	2.16057	3.91581	32.0306	3.66115e-05	0.00432377	PIMREG
ENSG00000078900.13	1.95303	1.39602	31.2221	3.66735e-05	0.00432377	TP73
ENSG00000277300.1	-3.50081	-0.827965	31.2165	3.67099e-05	0.00432377	ENSG00000277300.1
ENSG00000131470.13	1.26259	3.85989	31.2142	3.67248e-05	0.00432377	PSMC3IP
ENSG00000163029.14	0.702507	4.11151	31.1111	3.74038e-05	0.00432444	SMC6
ENSG00000172301.9	0.62707	5.30633	31.0714	3.76685e-05	0.00432444	COPRS
ENSG00000106462.9	1.02198	5.70563	31.0821	3.77901e-05	0.00432444	EZH2
ENSG00000251664.3	-0.883639	3.07672	31.0482	3.78245e-05	0.00432444	PCDHA12
ENSG00000114395.9	-0.751955	3.64375	30.9936	3.81946e-05	0.00432444	CYB561D2
ENSG00000074582.11	0.669559	4.19455	30.9823	3.82716e-05	0.00432444	BCS1L
ENSG00000173991.5	3.00931	-1.34405	30.9279	3.86449e-05	0.00433751	TCAP
ENSG00000264364.2	0.394823	7.3457	30.8346	3.92948e-05	0.00435807	DYNLL2
ENSG00000139579.11	0.441064	6.03723	30.8273	3.93458e-05	0.00435807	NABP2
ENSG00000235837.1	-3.87562	-0.903397	30.7932	3.97344e-05	0.00437013	ENSG00000235837.1
ENSG00000124635.8	1.83851	0.577677	30.7389	3.99739e-05	0.00437013	H2BC11
ENSG00000153774.7	0.558306	5.10502	30.6753	4.04325e-05	0.00439175	CFDP1
ENSG00000232729.6	-3.64964	-1.48608	30.505	4.16907e-05	0.00447889	LOC101926943
ENSG00000143162.7	-0.6187	6.6608	30.4949	4.17668e-05	0.00447889	CREG1
ENSG00000108773.9	0.751032	4.71101	30.2916	4.33293e-05	0.00461704	KAT2A
ENSG00000196363.8	0.523432	6.27268	30.1445	4.45013e-05	0.00469432	WDR5
ENSG00000279468.1	-3.18869	0.616904	30.3363	4.48639e-05	0.00469432	ENSG00000279468.1
ENSG00000005059.14	0.563523	5.02396	30.0965	4.4891e-05	0.00469432	MCUB
ENSG00000144485.9	0.858281	3.59362	30.0531	4.52472e-05	0.00470235	HES6
ENSG00000196584.2	1.45836	2.23339	30.0017	4.56721e-05	0.0047174	XRCC2
ENSG00000100416.11	0.838926	3.35373	29.9225	4.63374e-05	0.00475141	TRMU
ENSG00000168496.3	1.00257	5.50105	29.9189	4.65969e-05	0.00475141	FEN1
ENSG00000102409.9	-1.17454	2.67537	29.8625	4.6848e-05	0.00475141	BEX4
ENSG00000248771.4	-0.814685	2.81038	29.7681	4.76639e-05	0.00478036	SMIM31
ENSG00000179546.4	1.86684	-0.936609	29.7357	4.79483e-05	0.00478036	HTR1D
ENSG00000131094.3	1.9314	0.680349	29.7315	4.79854e-05	0.00478036	C1QL1
ENSG00000265784.1	-3.83023	0.0200458	29.7725	4.97322e-05	0.00492525	ENSG00000265784.1
ENSG00000138778.10	1.92442	4.03181	29.8385	5.20945e-05	0.00511478	CENPE
ENSG00000087586.16	1.4872	4.27808	29.4948	5.22537e-05	0.00511478	AURKA
ENSG00000160917.13	0.507498	4.33917	29.1636	5.3287e-05	0.00518578	CPSF4
ENSG00000121361.3	1.90118	-0.749565	29.0178	5.47526e-05	0.00529778	KCNJ8
ENSG00000136689.17	-1.10441	3.27441	28.9482	5.54682e-05	0.00530031	IL1RN
ENSG00000135821.15	-0.587562	8.65732	28.9258	5.57003e-05	0.00530031	GLUL
ENSG00000144524.16	0.56472	5.03654	28.9236	5.57231e-05	0.00530031	COPS7B
ENSG00000265246.1	-1.34184	0.194452	28.8526	5.64684e-05	0.00530434	ENSG00000265246.1
ENSG00000279641.1	-3.13237	0.188982	28.9116	5.68945e-05	0.00530434	ENSG00000279641.1
ENSG00000077942.16	0.647845	6.08823	28.8016	5.70095e-05	0.00530434	FBLN1
ENSG00000255135.3	1.13411	2.46743	28.8001	5.70257e-05	0.00530434	ENSG00000255135.3
ENSG00000014138.7	0.990315	4.59298	28.7516	5.75464e-05	0.00532336	POLA2
ENSG00000169683.6	0.630037	4.70665	28.7143	5.79511e-05	0.0053315	LRRC45
ENSG00000090975.11	1.01052	1.52404	28.6523	5.86297e-05	0.00536462	PITPNM2
ENSG00000110013.11	-0.604518	4.3437	28.5501	5.97679e-05	0.0054392	SIAE
ENSG00000133138.18	-0.589345	4.35206	28.5065	6.02605e-05	0.00545454	TBC1D8B
ENSG00000106392.9	-0.529998	6.06423	28.4401	6.10203e-05	0.00546282	C1GALT1
ENSG00000166508.16	1.08091	7.25467	28.6493	6.10868e-05	0.00546282	MCM7
ENSG00000202337.1	2.82505	-1.80686	28.4077	6.13957e-05	0.00546282	RNU6-8
ENSG00000256870.2	-2.28599	3.114	28.9753	6.16498e-05	0.00546282	SLC5A8
ENSG00000136052.8	-0.848674	3.33412	28.3257	6.23556e-05	0.00549643	SLC41A2
ENSG00000141858.10	0.726574	5.89062	28.2723	6.2989e-05	0.00552334	SAMD1
ENSG00000115756.11	0.645852	6.17308	28.1512	6.44549e-05	0.0056226	HPCAL1
ENSG00000267984.1	-2.90931	-0.144934	28.1203	6.51353e-05	0.00563193	ENSG00000267984.1
ENSG00000071537.12	-0.66013	6.73289	28.0883	6.52308e-05	0.00563193	SEL1L
ENSG00000175643.8	0.983169	5.61328	27.963	6.71164e-05	0.00572029	RMI2
ENSG00000274904.1	-3.11326	0.111483	28.0508	6.71251e-05	0.00572029	ENSG00000274904.1
ENSG00000171903.15	-0.901255	3.19538	27.9267	6.72736e-05	0.00572029	CYP4F11
ENSG00000164985.13	1.42173	3.78854	27.8864	6.85984e-05	0.00580363	PSIP1
ENSG00000171236.9	-1.03267	4.90892	27.6659	7.08899e-05	0.00596751	LRG1
ENSG00000272182.1	-3.2137	-1.53946	27.5807	7.18922e-05	0.00602177	ENSG00000272182.1
ENSG00000166965.11	0.838252	3.86627	27.5531	7.22764e-05	0.00602399	RCCD1
ENSG00000165553.4	3.16519	1.1886	27.8344	7.28352e-05	0.00604066	NGB
ENSG00000254873.1	-4.70515	-0.790069	27.5699	7.49029e-05	0.00618169	ENSG00000254873.1
ENSG00000078804.11	-0.678102	5.81771	27.2549	7.65702e-05	0.00628847	TP53INP2
ENSG00000264044.1	-3.35277	-0.964351	27.229	7.69567e-05	0.00628953	ENSG00000264044.1
ENSG00000277268.1	0.937917	2.36788	27.1919	7.75131e-05	0.0063044	LHX1-DT
ENSG00000139354.9	1.47058	2.2748	27.1564	7.80511e-05	0.00631764	GAS2L3
ENSG00000162062.13	1.10338	3.50331	27.1265	7.85069e-05	0.00632413	TEDC2
ENSG00000198056.12	1.55841	2.12845	27.0626	7.94911e-05	0.00637292	PRIM1
ENSG00000100167.18	1.41603	3.03957	26.9331	8.17148e-05	0.00641837	SEPTIN3
ENSG00000019144.15	0.825108	3.99407	26.9203	8.17332e-05	0.00641837	PHLDB1
ENSG00000123975.4	1.02504	4.13569	26.9046	8.19837e-05	0.00641837	CKS2
ENSG00000100479.11	1.22295	4.44104	26.9221	8.21679e-05	0.00641837	POLE2
ENSG00000235298.1	-3.26981	0.00796691	27.0218	8.22764e-05	0.00641837	ENSG00000235298.1
ENSG00000256013.1	-3.28242	0.195422	27.078	8.23455e-05	0.00641837	ENSG00000256013.1
ENSG00000198865.8	-4.57846	0.0445965	27.3573	8.30145e-05	0.0064407	CCDC152
ENSG00000167995.14	-3.65763	4.95364	29.2227	8.37333e-05	0.0064519	BEST1
ENSG00000087087.17	0.593172	6.552	26.7853	8.39252e-05	0.0064519	SRRT
ENSG00000196787.3	1.79156	-0.0181734	26.7144	8.5103e-05	0.0065127	H2AC11
ENSG00000163083.5	-1.02034	4.36951	26.673	8.58006e-05	0.00651552	INHBB
ENSG00000148481.12	-0.517501	4.75168	26.6663	8.59138e-05	0.00651552	MINDY3
ENSG00000123136.13	0.664315	6.21908	26.5766	8.74472e-05	0.00660206	DDX39A
ENSG00000188833.8	-0.886247	6.08065	26.5753	8.78513e-05	0.00660297	ENTPD8
ENSG00000089472.15	-0.899068	3.67636	26.4956	8.88578e-05	0.00664894	HEPH
ENSG00000166747.11	-0.416156	6.90563	26.4215	9.01712e-05	0.00671736	AP1G1
ENSG00000168061.12	0.892555	3.75103	26.3811	9.08966e-05	0.00674156	SAC3D1
ENSG00000273802.1	1.39442	1.89221	26.3018	9.23384e-05	0.00677001	H2BC8
ENSG00000256663.1	1.58294	1.17806	26.2775	9.27854e-05	0.00677001	ENSG00000256663.1
ENSG00000245970.2	-4.90808	1.73428	27.7575	9.28631e-05	0.00677001	ENSG00000245970.2
ENSG00000105968.17	0.56394	8.51247	26.2719	9.28885e-05	0.00677001	H2AZ2
ENSG00000262831.1	-2.61662	2.92527	27.0894	9.39532e-05	0.00681809	ENSG00000262831.1
ENSG00000023902.12	1.45472	3.058	26.2125	9.43996e-05	0.00682108	PLEKHO1
ENSG00000109881.15	0.815717	3.63638	26.1275	9.56017e-05	0.00687842	CCDC34
ENSG00000232220.2	-2.93049	-0.565438	26.0169	9.77369e-05	0.0069756	ENSG00000232220.2
ENSG00000187634.9	0.871449	4.95832	26.0147	9.77811e-05	0.0069756	SAMD11
ENSG00000124657.1	4.66321	-1.77117	25.879	0.000100477	0.0071377	OR2B6
ENSG00000253102.1	-2.55725	-0.500533	25.8423	0.000101221	0.00716033	ENSG00000253102.1
ENSG00000159147.16	1.15461	3.52543	25.7754	0.000102592	0.00722696	DONSON
ENSG00000167476.9	-1.91192	3.10865	26.0265	0.000103351	0.00725004	JSRP1
ENSG00000163344.5	0.41751	6.69133	25.7055	0.000104048	0.00726865	PMVK
ENSG00000166341.7	1.30261	0.790367	25.6197	0.000105866	0.00736512	DCHS1
ENSG00000113810.14	1.0808	6.16887	25.777	0.000106462	0.00737613	SMC4
ENSG00000169679.13	1.44218	4.81435	25.865	0.000107757	0.00741155	BUB1
ENSG00000257386.1	-3.28841	-0.488151	25.5493	0.000107854	0.00741155	ENSG00000257386.1
ENSG00000119812.17	-0.415451	6.44315	25.4848	0.000108798	0.00744604	FAM98A
ENSG00000279576.1	-4.77129	-0.238396	25.8557	0.000109748	0.00746808	ENSG00000279576.1
ENSG00000105516.9	0.874039	2.72472	25.4304	0.000110007	0.00746808	DBP
ENSG00000173198.5	-1.74924	1.71058	25.3551	0.000111704	0.00752367	CYSLTR1
ENSG00000167536.12	0.668795	4.40237	25.3544	0.00011172	0.00752367	DHRS13
ENSG00000122068.11	-0.427482	6.39796	25.271	0.000113632	0.00762196	FYTTD1
ENSG00000119729.9	-0.525356	5.55818	25.2241	0.000114725	0.00766475	RHOQ
ENSG00000114573.8	-0.411622	6.54348	25.2026	0.00011523	0.00766587	ATP6V1A
ENSG00000154589.5	-2.3807	-1.49639	25.1629	0.000116169	0.00766587	LY96
ENSG00000144354.12	2.53373	3.0294	26.0258	0.000116553	0.00766587	CDCA7
ENSG00000108784.8	-0.645203	5.82545	25.1463	0.000116563	0.00766587	NAGLU
ENSG00000146263.10	1.15304	2.93701	25.1055	0.000117541	0.00770007	MMS22L
ENSG00000249700.7	-2.4936	-0.905011	25.0142	0.000119763	0.00780918	SRD5A3-AS1
ENSG00000263585.1	-2.89894	-0.271624	25.0191	0.000120134	0.00780918	ENSG00000263585.1
ENSG00000111907.19	-0.941237	5.07541	24.9796	0.000120617	0.00780938	TPD52L1
ENSG00000164576.10	0.652723	3.69499	24.9543	0.000121244	0.00780938	SAP30L
ENSG00000248092.6	0.833212	3.07206	24.9294	0.000121868	0.00780938	ENSG00000248092.6
ENSG00000143815.13	0.89805	5.11273	24.9244	0.000121993	0.00780938	LBR
ENSG00000137310.10	1.40024	4.70396	25.1542	0.000123029	0.00784591	TCF19
ENSG00000125454.10	0.893887	2.5871	24.8337	0.000124292	0.00789341	SLC25A19
ENSG00000188505.4	-1.68881	4.86953	25.5567	0.000124712	0.00789341	NCCRP1
ENSG00000143793.11	0.62952	4.90859	24.7651	0.000126066	0.00790901	C1orf35
ENSG00000149136.6	0.513273	7.98402	24.7544	0.000126345	0.00790901	SSRP1
ENSG00000120802.12	1.09921	6.66298	25.0057	0.000126367	0.00790901	TMPO
ENSG00000129187.13	-0.43272	6.50608	24.692	0.000127984	0.00798053	DCTD
ENSG00000072571.18	2.18015	3.69776	25.4623	0.000128471	0.00798133	HMMR
ENSG00000158062.19	0.607344	4.16814	24.6451	0.000129234	0.00799923	UBXN11
ENSG00000166140.16	0.524784	4.47078	24.6228	0.000129833	0.00800682	ZFYVE19
ENSG00000160298.16	1.52362	1.66274	24.593	0.000130636	0.00800862	C21orf58
ENSG00000234111.5	-2.72482	0.549618	24.6649	0.000130813	0.00800862	LINC02433
ENSG00000130962.16	-0.7879	3.27321	24.4571	0.00013438	0.00819717	PRRG1
ENSG00000198829.6	-3.39152	-0.388407	24.4344	0.000137713	0.00833971	SUCNR1
ENSG00000071564.13	0.56044	6.70437	24.3328	0.000137907	0.00833971	TCF3
ENSG00000225721.4	-3.38471	1.35603	25.0369	0.000138203	0.00833971	ENSG00000225721.4
ENSG00000183943.5	0.790215	2.88061	24.2364	0.000140717	0.00846109	PRKX
ENSG00000189060.5	0.751848	9.96997	24.176	0.000142507	0.00849321	H1-0
ENSG00000267077.1	-3.70177	0.80774	24.7738	0.000142814	0.00849321	ENSG00000267077.1
ENSG00000227050.1	-3.11837	-1.4967	24.1633	0.000142887	0.00849321	ENSG00000227050.1
ENSG00000119899.12	-0.533551	4.9288	24.1502	0.00014328	0.00849321	SLC17A5
ENSG00000142632.15	0.937005	4.76894	24.1339	0.000143773	0.00849321	ARHGEF19
ENSG00000176092.12	-0.84239	3.22744	24.0502	0.000146323	0.0086136	CRYBG2
ENSG00000175662.16	-0.580356	6.33445	24.003	0.000147784	0.00866932	TOM1L2
ENSG00000066135.11	-0.554241	5.63308	23.9696	0.000148827	0.00870019	KDM4A
ENSG00000112039.3	0.898512	2.31362	23.9532	0.000149345	0.00870028	FANCE
ENSG00000100027.13	0.743311	2.95012	23.9044	0.000150891	0.00876	YPEL1
ENSG00000117724.11	2.00082	5.4228	25.0627	0.000151487	0.0087644	CENPF
ENSG00000101224.16	0.911852	6.91179	23.8866	0.000154349	0.00889376	CDC25B
ENSG00000163898.8	-0.898795	3.46405	23.7841	0.00015478	0.00889376	LIPH
ENSG00000130713.14	0.701006	5.31902	23.7613	0.000155527	0.00890633	EXOSC2
ENSG00000019102.10	-0.848002	4.88692	23.6975	0.000157648	0.00898936	VSIG2
ENSG00000129355.6	0.980436	2.41759	23.6856	0.000158045	0.00898936	CDKN2D
ENSG00000070182.16	1.89886	1.08867	23.6646	0.000158752	0.00899721	SPTB
ENSG00000006047.11	1.51838	4.18599	23.8989	0.000159252	0.00899721	YBX2
ENSG00000237424.1	1.46622	0.688832	23.6087	0.000160651	0.00904521	FOXD2-AS1
ENSG00000170266.14	-0.439074	5.78245	23.5934	0.000161176	0.00904521	GLB1
ENSG00000054983.15	-0.921167	5.12184	23.5243	0.000164195	0.00918404	GALC
ENSG00000234664.1	0.827436	3.49736	23.4202	0.000167246	0.00932366	ENSG00000234664.1
ENSG00000183569.16	-1.57806	5.34727	24.123	0.000167946	0.00933182	SERHL2
ENSG00000108262.14	0.523508	6.00012	23.3742	0.000168901	0.00933481	GIT1
ENSG00000174775.15	0.719656	4.16082	23.3684	0.000169109	0.00933481	HRAS
ENSG00000143390.16	-0.64501	5.93904	23.3427	0.000170044	0.00935578	RFX5
ENSG00000184162.13	0.796919	3.98614	23.323	0.000170763	0.00936471	NR2C2AP
ENSG00000172803.16	-3.3088	2.09394	24.2277	0.000172122	0.00940859	SNX32
ENSG00000100401.18	0.571127	7.19139	23.2286	0.000174257	0.00941181	RANGAP1
ENSG00000162076.11	0.510465	5.39566	23.2279	0.000174286	0.00941181	FLYWCH2
ENSG00000004975.10	0.537694	5.27887	23.1941	0.000175558	0.00941181	DVL2
ENSG00000119185.11	0.384156	5.7475	23.186	0.000175864	0.00941181	ITGB1BP1
ENSG00000132646.9	1.17983	7.58373	23.5301	0.000176016	0.00941181	PCNA
ENSG00000106290.13	0.544279	5.40487	23.1553	0.000177029	0.00941181	TAF6
ENSG00000114529.11	-0.599296	4.2759	23.1537	0.00017709	0.00941181	C3orf52
ENSG00000213024.9	0.510131	5.22217	23.1515	0.000177173	0.00941181	NUP62
ENSG00000132680.9	0.797397	4.15634	23.1505	0.000177212	0.00941181	KHDC4
ENSG00000186897.4	2.51538	-1.49464	23.0715	0.000180258	0.00950242	C1QL4
ENSG00000267469.1	-2.37864	1.29981	23.2052	0.000181081	0.00950242	ENSG00000267469.1
ENSG00000167670.14	1.09287	4.37817	23.0651	0.000181187	0.00950242	CHAF1A
ENSG00000127954.11	-1.49384	4.53203	23.3442	0.000181463	0.00950242	STEAP4
ENSG00000079462.6	0.433626	6.3643	23.0299	0.000181883	0.00950242	PAFAH1B3
ENSG00000141756.17	-0.632779	8.65765	23.0192	0.000182305	0.00950242	FKBP10
ENSG00000068489.11	2.02026	4.38999	23.8921	0.000184049	0.00953951	PRR11
ENSG00000099385.10	0.520583	6.37836	22.9727	0.000184149	0.00953951	BCL7C
ENSG00000269926.1	-2.98909	-1.31077	22.9488	0.000185105	0.00955959	ENSG00000269926.1
ENSG00000197785.12	0.599358	5.98438	22.9289	0.000185905	0.00957156	ATAD3A
ENSG00000113368.10	1.59043	6.44101	23.8196	0.000188168	0.00965851	LMNB1
ENSG00000261505.1	-3.14504	0.458469	23.0837	0.000189136	0.00967868	ENSG00000261505.1
ENSG00000151466.10	0.625723	3.01409	22.7894	0.00019162	0.0097761	SCLT1
ENSG00000092853.12	1.4082	4.26029	22.9275	0.000193665	0.00979872	CLSPN
ENSG00000221792.1	-3.12749	3.07801	23.8949	0.000193726	0.00979872	MIR1282
ENSG00000135047.13	-0.796363	4.27165	22.7308	0.000194082	0.00979872	CTSL
ENSG00000183044.10	-1.2161	5.65336	23.0107	0.000194683	0.00979872	ABAT
ENSG00000197530.11	0.834824	2.83542	22.6961	0.000195552	0.00979872	MIB2
ENSG00000214708.4	-1.31489	0.245598	22.6864	0.00019597	0.00979872	LOC105371730
ENSG00000141384.10	-1.50889	1.05848	22.6824	0.000196137	0.00979872	TAF4B
ENSG00000001561.6	-0.613595	4.93226	22.6446	0.000197764	0.00985077	ENPP4
ENSG00000128408.8	1.81434	0.59925	22.6238	0.000198663	0.00986634	RIBC2
ENSG00000267062.1	-3.81814	-0.292787	22.8057	0.000199609	0.00988415	ENSG00000267062.1
ENSG00000280111.1	-2.90005	2.92906	23.5923	0.000200927	0.00991612	ENSG00000280111.1
ENSG00000104915.13	0.403645	5.46769	22.5605	0.000201432	0.00991612	STX10
ENSG00000218537.1	-1.6132	4.14596	22.858	0.000202474	0.00991712	ENSG00000218537.1
ENSG00000258232.2	-3.32047	1.25621	23.1754	0.000202631	0.00991712	ENSG00000258232.2
ENSG00000136695.13	-2.03117	0.538517	22.5128	0.000203549	0.00992337	IL36RN
ENSG00000164032.10	0.793522	8.91255	22.4957	0.000204316	0.00992337	H2AZ1
ENSG00000258092.1	-2.3345	-0.00599549	22.491	0.000204527	0.00992337	ENSG00000258092.1
ENSG00000161800.11	1.3793	5.80227	23.0539	0.000207186	0.0100018	RACGAP1
ENSG00000265808.3	-0.45398	6.07803	22.4289	0.000207332	0.0100018	SEC22B
ENSG00000116161.16	0.511782	6.24989	22.3983	0.00020873	0.0100405	CACYBP
ENSG00000064787.11	-1.92783	2.13022	22.5194	0.000209741	0.0100451	BCAS1
ENSG00000112309.9	-2.19863	-1.84117	22.3703	0.000210019	0.0100451	B3GAT2
ENSG00000140451.11	3.85484	-0.0959982	25.582	0.000210945	0.0100608	PIF1
ENSG00000163950.11	1.08506	3.57125	22.3249	0.000212128	0.0100886	SLBP
ENSG00000221829.8	0.802976	4.93333	22.2526	0.00021554	0.010222	FANCG
ENSG00000165244.6	1.77746	3.19042	22.4922	0.000216641	0.0102248	ZNF367
ENSG00000133962.6	-1.11879	2.21436	22.2259	0.000216812	0.0102248	CATSPERB
ENSG00000267112.1	-6.06603	-2.01542	22.2533	0.000217577	0.0102322	ENSG00000267112.1
ENSG00000204231.9	0.41177	4.70593	22.14	0.000220969	0.0103628	RXRB
ENSG00000177076.5	-0.934543	3.37095	22.0904	0.000223411	0.0104482	ACER2
ENSG00000249180.1	-3.47604	-1.88355	22.0609	0.00022488	0.0104685	ENSG00000249180.1
ENSG00000266036.1	-2.29951	-0.759827	22.0471	0.000225565	0.0104685	ENSG00000266036.1
ENSG00000161036.9	0.471284	4.38886	22.0294	0.000226457	0.0104685	LRWD1
ENSG00000170854.16	-0.582822	3.67338	22.0202	0.000226917	0.0104685	RIOX2
ENSG00000184922.12	0.803159	3.4619	22.0195	0.000226954	0.0104685	FMNL1
ENSG00000131652.12	0.517687	5.70578	21.9922	0.000228337	0.0105035	THOC6
ENSG00000227945.1	-4.20422	-1.14247	21.9003	0.000237682	0.0108848	ENSG00000227945.1
ENSG00000144026.10	0.524123	4.31821	21.7962	0.000238531	0.0108848	ZNF514
ENSG00000164045.10	1.91739	2.4316	21.9868	0.000238565	0.0108848	CDC25A
ENSG00000157734.12	-2.99364	1.18165	22.125	0.000243196	0.0110661	SNX22
ENSG00000101447.12	2.25089	3.25322	22.378	0.000244484	0.0110893	FAM83D
ENSG00000025770.17	0.737269	6.1193	21.6763	0.000245023	0.0110893	NCAPH2
ENSG00000281415.1	-2.55077	3.89246	22.6541	0.000245927	0.0111003	ENSG00000281415.1
ENSG00000150961.13	-0.447678	6.79248	21.5791	0.00025043	0.0112346	SEC24D
ENSG00000169184.5	1.84223	-0.506759	21.5658	0.000251176	0.0112346	MN1
ENSG00000087884.13	0.555847	4.21129	21.5559	0.000251737	0.0112346	AAMDC
ENSG00000077152.8	1.17227	4.66935	21.6779	0.000252125	0.0112346	UBE2T
ENSG00000262533.1	-5.13063	-2.02534	21.5406	0.000253487	0.0112346	ENSG00000262533.1
ENSG00000253972.4	-3.55045	-0.208219	21.6755	0.000254814	0.0112346	MAL2-AS1
ENSG00000102886.13	-1.41777	2.55434	21.5147	0.000254971	0.0112346	GDPD3
ENSG00000268854.1	-3.00826	-0.632974	21.5128	0.000255078	0.0112346	ENSG00000268854.1
ENSG00000181523.11	-0.447252	5.38943	21.4931	0.000255322	0.0112346	SGSH
ENSG00000120805.12	-0.385014	6.65694	21.4888	0.000255575	0.0112346	ARL1
ENSG00000101276.13	-0.499841	4.92304	21.4584	0.000257328	0.0112822	SLC52A3
ENSG00000238045.8	-1.9351	2.38103	21.6298	0.000258178	0.0112901	ENSG00000238045.8
ENSG00000167608.10	-0.635738	6.70716	21.3767	0.000262122	0.0114329	TMC4
ENSG00000118412.11	0.580015	4.01722	21.3085	0.000266203	0.0115373	CASP8AP2
ENSG00000214814.5	-2.32653	-0.744509	21.3059	0.000266359	0.0115373	FER1L6
ENSG00000108384.13	0.739497	3.4523	21.3023	0.000266573	0.0115373	RAD51C
ENSG00000148308.16	0.477204	5.96948	21.2891	0.000267374	0.0115424	GTF3C5
ENSG00000163918.9	1.18178	3.21844	21.2176	0.000271745	0.0116966	RFC4
ENSG00000077782.18	0.473549	6.38674	21.202	0.000272711	0.0116966	FGFR1
ENSG00000123989.12	-0.474218	7.6439	21.1862	0.000273692	0.0116966	CHPF
ENSG00000115687.12	0.972209	3.34968	21.1794	0.000274116	0.0116966	PASK
ENSG00000033030.12	0.790032	2.76736	21.166	0.000274954	0.0116966	ZCCHC8
ENSG00000064651.12	-0.565623	7.50761	21.1634	0.000275115	0.0116966	SLC12A2
ENSG00000235191.1	-2.53657	-0.32437	21.1199	0.000277854	0.0117833	NUCB1-AS1
ENSG00000238018.2	-3.56242	-2.07428	21.1063	0.000278715	0.0117839	ENSG00000238018.2
ENSG00000188807.11	0.97698	3.34743	21.0914	0.000279666	0.0117839	TMEM201
ENSG00000002834.16	-0.501673	9.58937	21.0834	0.000280176	0.0117839	LASP1
ENSG00000279216.1	-3.21143	-0.69416	21.0886	0.000281107	0.0117839	ENSG00000279216.1
ENSG00000268189.2	-2.17969	-1.39026	21.0647	0.00028137	0.0117839	ENSG00000268189.2
ENSG00000104899.5	1.71984	0.572462	21.0532	0.000282109	0.0117856	AMH
ENSG00000156049.6	-0.94744	2.94281	21.0029	0.000285369	0.0118922	GNA14
ENSG00000151726.12	-0.500074	6.80833	20.9912	0.000286139	0.0118949	ACSL1
ENSG00000091140.11	-0.319113	6.1393	20.9623	0.00028803	0.011944	DLD
ENSG00000189403.13	0.60214	9.21683	20.9161	0.000291096	0.0120277	HMGB1
ENSG00000087111.19	-0.406803	6.79447	20.9104	0.000291476	0.0120277	PIGS
ENSG00000136868.10	-0.445601	6.1969	20.8969	0.000292383	0.0120306	SLC31A1
ENSG00000138496.15	-0.597396	4.51247	20.8781	0.000293644	0.0120306	PARP9
ENSG00000260260.1	1.10989	2.04402	20.8774	0.00029369	0.0120306	SNHG19
ENSG00000141429.12	-0.488377	6.92632	20.8402	0.000296207	0.0121042	GALNT1
ENSG00000134193.13	-1.55026	-0.355898	20.7976	0.000299121	0.0121827	REG4
ENSG00000174028.6	-0.561207	3.5039	20.791	0.000299575	0.0121827	ENSG00000174028.6
ENSG00000198435.3	1.07408	2.49819	20.7724	0.000300859	0.012202	NRARP
ENSG00000261604.1	-5.21867	-0.836548	21.0624	0.000301499	0.012202	ENSG00000261604.1
ENSG00000135472.7	1.91771	2.51866	20.9403	0.000303015	0.0122339	FAIM2
ENSG00000100304.12	1.05818	7.85704	20.9313	0.000305997	0.0123248	TTLL12
ENSG00000182481.7	0.943086	6.71068	20.7625	0.000310582	0.0124796	KPNA2
ENSG00000171388.11	1.15887	2.44439	20.5683	0.000315368	0.0126217	APLN
ENSG00000164754.11	0.677049	8.09226	20.5516	0.000316587	0.0126217	RAD21
ENSG00000172053.13	-0.397153	7.19414	20.5312	0.000318084	0.0126217	QARS1
ENSG00000080200.8	-1.429	2.10567	20.5241	0.000318608	0.0126217	CRYBG3
ENSG00000266028.6	0.529029	4.93275	20.51	0.000319654	0.0126217	SRGAP2
ENSG00000163975.10	0.971484	1.17214	20.4987	0.00032049	0.0126217	MELTF
ENSG00000265401.1	-3.32124	2.94178	21.5586	0.000321336	0.0126217	ENSG00000265401.1
ENSG00000159352.14	0.319609	8.60212	20.4859	0.000321448	0.0126217	PSMD4
ENSG00000133247.12	0.758536	2.8301	20.4852	0.000321499	0.0126217	KMT5C
ENSG00000077279.15	2.97518	0.719356	20.6783	0.000321616	0.0126217	DCX
ENSG00000177706.8	3.22898	-0.0442749	20.5867	0.000322724	0.0126358	FAM20C
ENSG00000250186.3	-2.35628	0.228417	20.4684	0.000323818	0.0126492	ENSG00000250186.3
ENSG00000264577.1	-4.31865	2.61006	21.8356	0.000327079	0.012747	ENSG00000264577.1
ENSG00000279605.1	-3.24958	1.86826	21.1501	0.000329163	0.0127986	ENSG00000279605.1
ENSG00000185130.5	2.27838	-0.749442	20.3621	0.000330826	0.0128336	H2BC13
ENSG00000141577.12	0.808078	4.25418	20.295	0.000336038	0.0129992	CEP131
ENSG00000152240.11	0.785946	4.80899	20.2874	0.000336638	0.0129992	HAUS1
ENSG00000106571.11	0.995339	5.15782	20.3174	0.000341567	0.0131573	GLI3
ENSG00000095139.12	-0.339495	7.40375	20.2086	0.00034289	0.0131573	ARCN1
ENSG00000188163.7	-2.89039	-0.602236	20.2201	0.000343078	0.0131573	FAM166A
ENSG00000249532.3	-3.19163	-0.973329	20.1802	0.000346292	0.0132255	MIR302CHG
ENSG00000156858.10	0.45548	4.87259	20.1647	0.000346428	0.0132255	PRR14
ENSG00000162976.11	-0.382722	6.03936	20.1424	0.000348243	0.0132648	SLC66A3
ENSG00000161542.15	0.451823	4.83326	20.1075	0.000351101	0.0133434	PRPSAP1
ENSG00000171792.9	0.580845	3.81993	20.0562	0.000355353	0.0134746	RHNO1
ENSG00000159131.15	0.48566	5.82132	20.0186	0.000358508	0.0135399	GART
ENSG00000141753.6	-1.01283	6.75557	20.2036	0.000358684	0.0135399	IGFBP4
ENSG00000132563.14	1.08253	1.84267	20.0017	0.000359936	0.013547	REEP2
ENSG00000154832.13	0.684617	4.46796	19.9927	0.000360697	0.013547	CXXC1
ENSG00000197888.2	-3.48215	-1.66205	19.9858	0.000361287	0.013547	UGT2B17
ENSG00000115221.9	-0.627904	9.57263	19.9694	0.000362682	0.0135691	ITGB6
ENSG00000178966.14	1.02657	2.74344	19.9501	0.000364334	0.0135791	RMI1
ENSG00000167674.13	0.548114	5.43662	19.9368	0.000365479	0.0135791	HDGFL2
ENSG00000163535.16	0.881883	3.50489	19.9287	0.000366179	0.0135791	SGO2
ENSG00000163689.17	0.653398	2.53211	19.9241	0.000366575	0.0135791	C3orf67
ENSG00000255438.2	-3.52171	-1.35292	19.9329	0.00036698	0.0135791	ENSG00000255438.2
ENSG00000111554.13	0.573861	2.85651	19.8866	0.000369827	0.0136544	MDM1
ENSG00000225339.3	-1.33856	0.73908	19.8595	0.000372202	0.0136853	ENSG00000225339.3
ENSG00000079134.10	0.616939	2.52603	19.858	0.000372336	0.0136853	THOC1
ENSG00000197601.11	-0.614021	6.6554	19.8493	0.000373101	0.0136853	FAR1
ENSG00000148513.16	0.702092	5.47578	19.8203	0.000375671	0.0137059	ANKRD30A
ENSG00000198961.8	-0.406546	6.01842	19.8172	0.000375942	0.0137059	PJA2
ENSG00000095321.15	-0.926141	6.36198	19.9117	0.000378152	0.0137059	CRAT
ENSG00000110047.16	-0.469207	6.44939	19.7914	0.000378248	0.0137059	EHD1
ENSG00000261460.1	-2.54294	0.504215	19.8925	0.000378968	0.0137059	ENSG00000261460.1
ENSG00000261553.4	-1.14287	0.768381	19.7754	0.000379682	0.0137059	ENSG00000261553.4
ENSG00000268309.1	-4.69733	-2.33447	19.7671	0.000380428	0.0137059	ENSG00000268309.1
ENSG00000145743.14	-0.461628	5.17079	19.7645	0.00038066	0.0137059	FBXL17
ENSG00000154198.13	-1.02411	3.65115	19.7609	0.000380991	0.0137059	CYP4Z2P
ENSG00000269968.1	-3.56078	4.09537	21.1743	0.000382265	0.0137224	ENSG00000269968.1
ENSG00000065485.16	-0.498107	4.7564	19.7177	0.000384907	0.0137381	PDIA5
ENSG00000160746.11	-0.437129	6.46348	19.7141	0.000385241	0.0137381	ANO10
ENSG00000156787.15	0.830221	3.21269	19.709	0.00038571	0.0137381	TBC1D31
ENSG00000024526.15	1.5779	3.63385	19.9276	0.000386483	0.0137381	DEPDC1
ENSG00000177432.6	-0.606392	3.34645	19.6973	0.000386781	0.0137381	NAP1L5
ENSG00000198133.7	-0.765128	3.61519	19.6499	0.000391157	0.0138524	TMEM229B
ENSG00000167106.10	-0.457604	8.02061	19.6447	0.000391645	0.0138524	FAM102A
ENSG00000168005.7	0.55282	4.95714	19.555	0.000400097	0.0141189	SPINDOC
ENSG00000175792.10	0.380049	5.69874	19.5358	0.000401932	0.0141189	RUVBL1
ENSG00000134287.8	-0.319731	8.52967	19.5302	0.00040247	0.0141189	ARF3
ENSG00000134769.20	-0.662523	4.59626	19.5295	0.000402536	0.0141189	DTNA
ENSG00000161682.13	0.624527	4.50929	19.5045	0.000404938	0.0141737	FAM171A2
ENSG00000100526.18	2.17204	3.82618	20.2168	0.000406508	0.0141844	CDKN3
ENSG00000125148.6	1.03531	8.19628	19.6934	0.00040693	0.0141844	MT2A
ENSG00000151135.8	-0.506143	5.49934	19.4641	0.000408867	0.0141934	TMEM263
ENSG00000112972.13	-0.56948	7.93216	19.4641	0.000408872	0.0141934	HMGCS1
ENSG00000134352.18	-0.53141	6.43716	19.4225	0.000412952	0.0142799	IL6ST
ENSG00000100196.9	-0.484086	6.06907	19.4214	0.000413062	0.0142799	KDELR3
ENSG00000070540.11	-0.805366	4.64746	19.3714	0.000418038	0.0144223	WIPI1
ENSG00000237054.8	-3.30141	-1.06946	19.3649	0.00042004	0.0144618	PRMT5-AS1
ENSG00000038427.14	-1.37504	2.93453	19.3345	0.000426856	0.0146629	VCAN
ENSG00000147676.12	-0.431111	9.312	19.277	0.000427623	0.0146629	MAL2
ENSG00000094804.8	1.42098	5.03434	19.7318	0.000429978	0.0147136	CDC6
ENSG00000047346.11	-0.678037	5.19026	19.2291	0.000432578	0.0147726	FAM214A
ENSG00000172530.18	0.692892	3.09067	19.2124	0.00043432	0.014802	BANP
ENSG00000105088.7	1.38137	3.05238	19.246	0.000437854	0.0148923	OLFM2
ENSG00000179277.9	-0.490499	2.92005	19.1413	0.000441821	0.014997	ENSG00000179277.9
ENSG00000269570.2	-2.04064	-0.578267	19.132	0.000442816	0.0150005	ENSG00000269570.2
ENSG00000141456.13	0.454331	6.49086	19.097	0.000446577	0.0150975	PELP1
ENSG00000106976.17	1.11793	1.52739	19.0579	0.000450817	0.0151924	DNM1
ENSG00000159055.3	0.6456	4.68941	19.0545	0.000451188	0.0151924	MIS18A
ENSG00000237017.1	-1.78569	-0.502988	19.0011	0.000457067	0.0153596	ENSG00000237017.1
ENSG00000197451.9	0.460428	8.46698	18.9889	0.000458415	0.0153743	HNRNPAB
ENSG00000156675.14	-0.674264	6.99293	18.9533	0.000462388	0.0154357	RAB11FIP1
ENSG00000246090.5	1.61463	-0.903842	18.9414	0.000463732	0.0154357	LOC100507053
ENSG00000124181.13	0.560876	5.37111	18.9365	0.00046428	0.0154357	PLCG1
ENSG00000141449.13	-0.728182	3.65424	18.9355	0.000464397	0.0154357	GREB1L
ENSG00000075131.8	0.892013	2.49452	18.9316	0.00046483	0.0154357	TIPIN
ENSG00000136938.8	0.484298	7.15919	18.9114	0.000467117	0.0154605	ANP32B
ENSG00000170264.11	0.919933	1.55813	18.9028	0.000468093	0.0154605	FAM161A
ENSG00000162961.12	0.409406	5.67139	18.9007	0.000468334	0.0154605	DPY30
ENSG00000227543.4	-2.80475	-0.228707	18.9565	0.000470402	0.0154984	ENSG00000227543.4
ENSG00000123374.9	0.704545	5.98032	18.8708	0.000471755	0.0155126	CDK2
ENSG00000257671.1	-2.6038	3.78417	19.782	0.000473576	0.0155224	KRT7-AS
ENSG00000126581.11	-0.329025	7.26684	18.8522	0.000473895	0.0155224	BECN1
ENSG00000140848.15	0.731503	4.76156	18.8311	0.000476333	0.0155366	CPNE2
ENSG00000184368.14	-0.857727	1.37677	18.8246	0.000477088	0.0155366	MAP7D2
ENSG00000153561.11	-0.43603	6.62129	18.796	0.000480432	0.0155366	RMND5A
ENSG00000151690.13	-0.375001	6.84318	18.7895	0.000481193	0.0155366	MFSD6
ENSG00000197813.5	1.61896	-1.00037	18.7803	0.000482275	0.0155366	ENSG00000197813.5
ENSG00000165929.11	-0.693565	8.46628	18.7786	0.000482476	0.0155366	TC2N
ENSG00000165501.15	0.553963	6.46791	18.7766	0.000482703	0.0155366	LRR1
ENSG00000232043.1	-4.06763	-2.09429	18.7754	0.000482846	0.0155366	ENSG00000232043.1
ENSG00000101773.15	0.533953	4.99425	18.7711	0.000483361	0.0155366	RBBP8
ENSG00000272742.1	-2.99371	-0.48833	18.8342	0.000483558	0.0155366	ENSG00000272742.1
ENSG00000258424.1	-3.36623	-0.569969	18.8095	0.000491663	0.0157065	ENSG00000258424.1
ENSG00000172590.17	0.537271	4.91256	18.697	0.000492188	0.0157065	MRPL52
ENSG00000134690.9	1.28466	4.6098	18.9013	0.000492562	0.0157065	CDCA8
ENSG00000135148.10	-0.321353	5.96613	18.6938	0.000492577	0.0157065	TRAFD1
ENSG00000168938.5	-0.477089	6.79365	18.6796	0.00049429	0.0157313	PPIC
ENSG00000153029.13	-0.589237	5.2557	18.6604	0.000496617	0.0157654	MR1
ENSG00000185340.14	0.451973	5.2533	18.6553	0.000497233	0.0157654	GAS2L1
ENSG00000066926.9	-0.486641	4.92465	18.6167	0.000501958	0.0158853	FECH
ENSG00000204590.11	0.321125	6.378	18.6026	0.000503702	0.0159106	GNL1
ENSG00000184500.13	-1.04371	3.98866	18.577	0.000508372	0.016028	PROS1
ENSG00000255114.1	-2.42179	-1.1783	18.5421	0.000511243	0.0160579	ENSG00000255114.1
ENSG00000104738.15	0.719794	7.68421	18.5465	0.000512186	0.0160579	MCM4
ENSG00000186919.11	-2.22004	-0.674282	18.5172	0.000514376	0.0160579	ZACN
ENSG00000112118.16	0.802675	6.85243	18.5716	0.000514847	0.0160579	MCM3
ENSG00000105011.7	1.18902	5.33395	18.7717	0.000514903	0.0160579	ASF1B
ENSG00000188290.9	0.467848	5.39929	18.5119	0.000515044	0.0160579	HES4
ENSG00000095002.11	0.541519	5.87276	18.496	0.000517071	0.0160913	MSH2
ENSG00000169258.6	0.617478	4.29419	18.4745	0.000519811	0.0161467	GPRIN1
ENSG00000189159.14	0.367463	7.91884	18.4186	0.000527028	0.0163283	JPT1
ENSG00000130513.6	-1.6901	4.74293	19.0415	0.000527597	0.0163283	GDF15
ENSG00000187144.10	-3.04226	-1.12454	18.4081	0.000529937	0.0163707	SPATA21
ENSG00000227766.1	-2.53835	2.18494	18.8842	0.000533553	0.0164006	ENSG00000227766.1
ENSG00000102302.7	1.04353	2.40213	18.3625	0.000534374	0.0164006	FGD1
ENSG00000214182.5	0.579048	4.48304	18.3513	0.000535863	0.0164006	ENSG00000214182.5
ENSG00000119640.7	0.719167	3.00447	18.3439	0.000536841	0.0164006	ACYP1
ENSG00000260121.1	-1.8694	-0.794245	18.3427	0.000537001	0.0164006	ENSG00000260121.1
ENSG00000138867.15	0.31094	5.61996	18.3382	0.000537602	0.0164006	GUCD1
ENSG00000280160.1	-1.95105	-0.505133	18.3372	0.000537732	0.0164006	ENSG00000280160.1
ENSG00000259952.1	-2.08178	0.628987	18.3449	0.0005387	0.0164006	ENSG00000259952.1
ENSG00000254285.3	-0.523296	6.53343	18.3073	0.000541719	0.0164628	ENSG00000254285.3
ENSG00000118217.5	-0.380101	6.46902	18.2964	0.000543191	0.0164778	ATF6
ENSG00000167747.12	0.604127	4.39571	18.2557	0.000548698	0.0166149	C19orf48
ENSG00000110375.2	-1.53676	2.27798	18.2679	0.000553228	0.016722	UPK2
ENSG00000131781.11	-0.581626	5.55988	18.214	0.000554391	0.0167271	FMO5
ENSG00000160862.11	-0.90407	7.94472	18.3036	0.000556262	0.0167535	AZGP1
ENSG00000116001.14	0.658027	5.27726	18.1818	0.000558843	0.0168012	TIA1
ENSG00000117650.11	1.63755	4.25676	18.5861	0.000564921	0.0169511	NEK2
ENSG00000012779.9	-2.12349	-0.03611	18.1318	0.000565841	0.0169511	ALOX5
ENSG00000166037.9	0.389438	5.3947	18.1201	0.000567494	0.0169704	CEP57
ENSG00000103978.14	-0.382615	7.7562	18.0912	0.00057159	0.0170626	TMEM87A
ENSG00000255443.1	-3.95284	-1.46587	18.097	0.000575106	0.0171278	ENSG00000255443.1
ENSG00000117528.10	-0.382768	5.42781	18.0606	0.000575964	0.0171278	ABCD3
ENSG00000182220.12	-0.358935	7.36715	18.0546	0.000576826	0.0171278	ATP6AP2
ENSG00000123146.18	-0.425267	6.04236	18.036	0.000579524	0.0171776	ADGRE5
ENSG00000137726.14	3.49001	-1.05983	18.0504	0.000581816	0.0172152	FXYD6
ENSG00000112984.10	2.95727	4.67384	19.2118	0.000584969	0.0172602	KIF20A
ENSG00000164104.10	2.10704	6.45693	19.1741	0.000585386	0.0172602	HMGB2
ENSG00000271581.1	-3.12804	-0.161891	18.1094	0.000586995	0.0172774	ENSG00000271581.1
ENSG00000210151.2	-3.64962	0.600112	18.4449	0.0005922	0.0174001	MIR12136
ENSG00000203814.6	1.36699	1.6645	17.927	0.000595527	0.0174222	H2BC18
ENSG00000258908.1	-3.78314	-1.48587	17.9509	0.000596309	0.0174222	ENSG00000258908.1
ENSG00000103995.12	1.10968	1.94692	17.9196	0.000596633	0.0174222	CEP152
ENSG00000139508.13	-0.662352	4.47984	17.9122	0.000597741	0.0174222	SLC46A3
ENSG00000204257.13	-0.694035	3.36435	17.9096	0.000598126	0.0174222	HLA-DMA
ENSG00000204965.7	-0.595532	3.04173	17.8916	0.000600834	0.0174417	PCDHA5
ENSG00000126215.12	0.804165	3.39271	17.8914	0.000600868	0.0174417	XRCC3
ENSG00000138131.3	-1.69175	-0.979678	17.8621	0.000605297	0.0175401	LOXL4
ENSG00000259357.2	-2.40623	0.675599	17.9498	0.000607143	0.0175474	ENSG00000259357.2
ENSG00000013810.17	1.71093	3.84914	18.2655	0.000607634	0.0175474	TACC3
ENSG00000131771.12	2.51827	0.185005	17.8819	0.000612777	0.0176656	PPP1R1B
ENSG00000187446.10	-0.391235	7.05456	17.8054	0.000613979	0.01767	CHP1
ENSG00000162032.14	0.400173	5.18212	17.7793	0.000618025	0.0177338	SPSB3
ENSG00000125304.8	-0.43559	9.17245	17.7776	0.000618303	0.0177338	TM9SF2
ENSG00000272273.1	-2.00097	-1.14323	17.7641	0.000620403	0.0177354	IER3-AS1
ENSG00000185038.13	-0.833525	2.337	17.7637	0.000620465	0.0177354	MROH2A
ENSG00000166750.8	-0.589386	5.53731	17.754	0.000621975	0.0177484	SLFN5
ENSG00000175063.15	2.03224	5.12521	18.5778	0.000624198	0.0177785	UBE2C
ENSG00000108515.16	-1.36461	2.88395	17.7971	0.000625142	0.0177785	ENO3
ENSG00000033100.13	-0.423268	7.23605	17.7168	0.000627838	0.0178251	CHPF2
ENSG00000185404.15	-0.973491	2.98019	17.6872	0.000632544	0.0179285	SP140L
ENSG00000187527.9	-1.65363	1.06006	17.6428	0.000639678	0.0181002	ATP13A5
ENSG00000249513.2	-2.2293	0.206934	17.6187	0.00064574	0.0181918	ENSG00000249513.2
ENSG00000203950.6	0.373688	6.17953	17.6039	0.000646006	0.0181918	RTL8A
ENSG00000105698.14	0.373281	6.14411	17.603	0.000646157	0.0181918	USF2
ENSG00000188529.13	0.312337	6.45598	17.5737	0.000650967	0.0182966	SRSF10
ENSG00000078114.17	-0.410741	6.94036	17.5568	0.000653758	0.0183445	NEBL
ENSG00000251143.1	-2.03742	1.07731	17.6187	0.000655464	0.0183617	LOC100128494
ENSG00000127948.12	-0.520379	7.80134	17.539	0.000656717	0.0183663	POR
ENSG00000117748.8	0.371283	5.05878	17.5315	0.000657957	0.0183704	RPA2
ENSG00000166851.13	2.66642	5.07106	18.6786	0.000659677	0.018388	PLK1
ENSG00000188986.4	0.297285	7.09797	17.4915	0.000664674	0.0184966	NELFB
ENSG00000030419.15	-0.975251	2.22108	17.4128	0.000678103	0.0188392	IKZF2
ENSG00000254501.1	-3.35006	-2.09116	17.3842	0.000683073	0.018946	ENSG00000254501.1
ENSG00000225733.4	0.357664	6.04652	17.3747	0.000684725	0.0189606	FGD5-AS1
ENSG00000071655.16	0.572945	5.0012	17.367	0.000686068	0.0189666	MBD3
ENSG00000274173.1	-0.578166	4.02972	17.3449	0.000689953	0.0190427	ENSG00000274173.1
ENSG00000278621.1	-1.35449	0.318658	17.3278	0.000692966	0.0190946	ENSG00000278621.1
ENSG00000258377.1	-1.98649	0.0195545	17.2419	0.00070836	0.019467	ENSG00000258377.1
ENSG00000136492.7	1.43168	2.13157	17.2473	0.000709357	0.019467	BRIP1
ENSG00000129071.8	0.448735	3.85844	17.2314	0.000710258	0.019467	MBD4
ENSG00000135363.10	-1.34523	1.56238	17.2173	0.00071283	0.019467	LMO2
ENSG00000184661.12	1.60855	1.46547	17.2255	0.000713257	0.019467	CDCA2
ENSG00000111674.7	0.76544	5.98878	17.2241	0.000713898	0.019467	ENO2
ENSG00000185697.15	1.50969	1.8488	17.2183	0.000714576	0.019467	MYBL1
ENSG00000272540.1	-2.97382	1.77992	17.763	0.000717423	0.019513	ENSG00000272540.1
ENSG00000059728.9	-1.05492	3.76581	17.1665	0.000724119	0.0196072	MXD1
ENSG00000102401.18	-0.364797	6.90064	17.1493	0.000725378	0.0196072	ARMCX3
ENSG00000244161.1	-4.20024	-1.24222	17.2406	0.000725692	0.0196072	FLNB-AS1
ENSG00000259279.1	-2.99449	-0.909615	17.1577	0.000726326	0.0196072	ENSG00000259279.1
ENSG00000067836.11	0.527412	6.57783	17.1354	0.000727962	0.0196072	ROGDI
ENSG00000126903.14	0.553454	5.30039	17.1261	0.000729706	0.0196072	SLC10A3
ENSG00000099901.15	0.560407	7.28992	17.1214	0.000730596	0.0196072	RANBP1
ENSG00000214796.7	0.789812	3.00741	17.1172	0.000731375	0.0196072	ENSG00000214796.7
ENSG00000269487.1	-3.27201	-1.97984	17.1125	0.000732257	0.0196072	ENSG00000269487.1
ENSG00000258430.1	-2.78314	-0.367195	17.1735	0.000732532	0.0196072	ENSG00000258430.1
ENSG00000100417.10	0.515048	4.17812	17.0962	0.000735334	0.0196363	PMM1
ENSG00000064726.8	-0.312506	6.02653	17.093	0.000735951	0.0196363	BTBD1
ENSG00000166908.16	-0.329385	7.40995	17.077	0.000738974	0.0196857	PIP4K2C
ENSG00000198826.9	1.57916	4.04516	17.4203	0.00074272	0.0197453	ARHGAP11A
ENSG00000168961.15	-0.778639	3.86932	17.053	0.000743556	0.0197453	LGALS9
ENSG00000183684.7	0.590108	7.57203	17.0453	0.000745037	0.0197535	ALYREF
ENSG00000133103.15	-0.380293	5.10787	17.0324	0.000747526	0.0197789	COG6
ENSG00000272655.1	0.668382	2.46806	17.0247	0.000749009	0.0197789	ENSG00000272655.1
ENSG00000279602.1	1.85241	-0.269377	17.022	0.000749522	0.0197789	ENSG00000279602.1
ENSG00000167525.12	1.50578	-0.375756	17.0141	0.000751053	0.0197883	PROCA1
ENSG00000267454.4	1.1297	-0.103146	16.9997	0.000753849	0.0198309	ZNF582-AS1
ENSG00000169592.13	0.554114	5.52247	16.9821	0.000757282	0.0198823	INO80E
ENSG00000174547.12	0.382852	5.72285	16.9659	0.000760457	0.0198823	MRPL11
ENSG00000165240.16	-0.473236	5.15216	16.9641	0.000760803	0.0198823	ATP7A
ENSG00000070190.11	-0.501278	5.12765	16.9628	0.000761059	0.0198823	DAPP1
ENSG00000172731.12	0.445078	4.24731	16.9595	0.000761708	0.0198823	LRRC20
ENSG00000115541.9	0.46085	4.75927	16.941	0.000765371	0.019947	HSPE1
ENSG00000179057.12	-0.770428	1.3727	16.9114	0.000771245	0.0200691	IGSF22
ENSG00000274641.1	2.34401	-0.363753	16.8956	0.000774399	0.02012	H2BC17
ENSG00000225138.6	1.45479	1.75197	16.8912	0.000777323	0.0201649	ENSG00000225138.6
ENSG00000166451.12	0.955308	3.91149	16.8642	0.000780727	0.0201848	CENPN
ENSG00000189058.7	-1.37617	1.7756	16.8571	0.000782162	0.0201848	APOD
ENSG00000091651.7	1.16685	3.23459	16.8657	0.000782901	0.0201848	ORC6
ENSG00000182612.9	1.02049	0.554547	16.846	0.000784419	0.0201848	TSPAN10
ENSG00000130204.11	0.447006	6.56948	16.8406	0.000785517	0.0201848	TOMM40
ENSG00000030582.15	-0.556642	9.61649	16.8321	0.000787247	0.0201848	GRN
ENSG00000255050.1	-1.72922	-0.912151	16.832	0.000787284	0.0201848	ENSG00000255050.1
ENSG00000146576.11	0.398013	5.08919	16.83	0.000787682	0.0201848	C7orf26
ENSG00000107949.15	0.320006	5.8283	16.812	0.00079138	0.020228	BCCIP
ENSG00000068912.12	-0.350339	5.7776	16.8101	0.000791771	0.020228	ERLEC1
ENSG00000100908.12	0.496127	3.952	16.796	0.000794662	0.0202711	EMC9
ENSG00000101846.6	-1.41386	5.73641	17.3162	0.000798927	0.0203491	STS
ENSG00000172732.10	0.410861	4.73863	16.7623	0.000801661	0.0203879	MUS81
ENSG00000163644.13	1.91905	3.23489	17.1482	0.000806046	0.0204638	PPM1K
ENSG00000134612.10	-1.88903	-1.00228	16.7322	0.000807958	0.0204638	FOLH1B
ENSG00000236699.7	-0.762484	2.67481	16.7306	0.000808293	0.0204638	ARHGEF38
ENSG00000134901.11	0.805739	1.54135	16.7227	0.000809955	0.0204751	POGLUT2
ENSG00000124249.6	-1.92146	2.15409	16.8657	0.000815787	0.0205916	KCNK15
ENSG00000273983.1	1.50492	0.443939	16.6814	0.000818719	0.0206314	H3C8
ENSG00000204099.10	0.856098	2.8417	16.6763	0.000819816	0.0206314	NEU4
ENSG00000131171.11	-0.580983	9.58228	16.6629	0.000822681	0.0206726	SH3BGRL
ENSG00000151117.7	-0.528742	2.85617	16.6512	0.000825185	0.0207046	TMEM86A
ENSG00000104218.12	0.529761	3.53228	16.6407	0.000827461	0.0207298	CSPP1
ENSG00000115163.13	2.23489	2.92925	17.1596	0.00082885	0.0207298	CENPA
ENSG00000103966.8	-0.336068	6.47047	16.6259	0.000830657	0.0207298	EHD4
ENSG00000165480.14	1.46634	3.27335	16.7566	0.000831727	0.0207298	SKA3
ENSG00000187951.9	1.26914	1.29124	16.6182	0.000832343	0.0207298	LOC100288637
ENSG00000066735.13	2.51355	-1.06101	16.574	0.00084202	0.0209398	KIF26A
ENSG00000165891.14	1.35346	2.55592	16.5976	0.000844977	0.0209823	E2F7
ENSG00000160256.11	0.51793	5.03438	16.5433	0.000848796	0.021032	FAM207A
ENSG00000220161.4	2.56385	-2.23363	16.5403	0.000849476	0.021032	LINC02076
ENSG00000038002.7	-0.430498	5.90426	16.5042	0.000857553	0.0212008	AGA
ENSG00000262413.1	-1.35694	2.27487	16.5065	0.000859227	0.0212111	ENSG00000262413.1
ENSG00000099875.13	-0.629664	6.46616	16.4705	0.000865166	0.0213155	MKNK2
ENSG00000143476.16	1.80406	4.5594	17.051	0.000865989	0.0213155	DTL
ENSG00000097046.11	0.988941	1.68895	16.4464	0.000870654	0.0213816	CDC7
ENSG00000088325.14	1.61264	5.38981	17.0363	0.000871217	0.0213816	TPX2
ENSG00000143748.16	0.539991	6.1922	16.4343	0.00087342	0.0214045	NVL
ENSG00000111816.7	-0.486361	5.92335	16.3975	0.000881929	0.0215816	FRK
ENSG00000010292.11	1.00678	5.83126	16.5493	0.000884991	0.0216251	NCAPD2
ENSG00000245322.5	-2.87653	0.0182244	16.5057	0.000887506	0.0216376	ENSG00000245322.5
ENSG00000197045.11	-0.44277	7.77773	16.368	0.000888806	0.0216376	GMFB
ENSG00000184185.8	1.66802	2.27614	16.4715	0.000889358	0.0216376	KCNJ12
ENSG00000163808.15	1.54618	3.03111	16.4939	0.000895505	0.0217557	KIF15
ENSG00000111490.11	-0.554841	4.00346	16.3282	0.000898175	0.0217616	TBC1D30
ENSG00000109686.15	-0.605329	5.68515	16.3191	0.000900332	0.0217616	SH3D19
ENSG00000073060.14	-0.650381	4.84924	16.3176	0.00090069	0.0217616	SCARB1
ENSG00000267023.4	-2.68024	-1.61458	16.3116	0.000902118	0.0217616	ENSG00000267023.4
ENSG00000204116.10	-0.503786	3.86766	16.3112	0.000902209	0.0217616	CHIC1
ENSG00000169957.9	0.468454	5.23902	16.2996	0.000904976	0.0217812	ZNF768
ENSG00000102241.10	0.403094	7.31434	16.2903	0.000907194	0.0217812	HTATSF1
ENSG00000254877.1	1.95178	-1.74884	16.2882	0.000907704	0.0217812	ENSG00000254877.1
ENSG00000136450.11	0.506525	7.7364	16.2812	0.000909391	0.0217812	SRSF1
ENSG00000079385.20	-0.881084	4.30269	16.2808	0.000909491	0.0217812	CEACAM1
ENSG00000269138.1	-1.09476	0.0457787	16.2699	0.000912096	0.0217837	ENSG00000269138.1
ENSG00000268635.2	-2.08059	-1.37082	16.2696	0.000912182	0.0217837	ENSG00000268635.2
ENSG00000279753.1	-3.10141	-2.03113	16.2376	0.000919927	0.0219116	ENSG00000279753.1
ENSG00000108848.14	0.774224	5.95624	16.2678	0.000921266	0.0219116	LUC7L3
ENSG00000278918.1	-3.41065	-2.15283	17.8416	0.000921443	0.0219116	ENSG00000278918.1
ENSG00000163993.6	-0.715755	7.69151	16.2364	0.000922999	0.0219176	S100P
ENSG00000124198.8	-0.393397	6.46926	16.2177	0.000924782	0.0219291	ARFGEF2
ENSG00000181143.14	-3.29242	-0.437516	16.3031	0.000929355	0.0219941	MUC16
ENSG00000133265.9	0.321063	5.99862	16.1959	0.000930139	0.0219941	HSPBP1
ENSG00000060971.16	-0.366053	6.26658	16.1846	0.000932939	0.0220098	ACAA1
ENSG00000279196.1	-2.37853	-1.27656	16.1826	0.000933417	0.0220098	ENSG00000279196.1
ENSG00000123080.9	1.72123	3.8305	16.5617	0.000937917	0.022085	CDKN2C
ENSG00000101574.13	0.799306	1.31071	16.1491	0.000941766	0.0221446	METTL4
ENSG00000015520.13	-1.07916	3.70413	16.0976	0.000960866	0.0225623	NPC1L1
ENSG00000131351.13	0.997382	2.80115	16.0634	0.000963452	0.0225772	HAUS8
ENSG00000092470.10	1.76105	3.40053	16.4227	0.000964183	0.0225772	WDR76
ENSG00000140873.14	1.81696	0.820614	16.06	0.000966725	0.0225775	ADAMTS18
ENSG00000261641.2	-2.33442	-1.21465	16.05	0.000966879	0.0225775	ENSG00000261641.2
ENSG00000152332.14	-0.399032	7.68999	16.0296	0.000972165	0.022647	UHMK1
ENSG00000117122.12	1.97863	-0.76252	16.0281	0.000972548	0.022647	MFAP2
ENSG00000132294.12	-0.376686	7.09844	16.0202	0.000974601	0.0226488	EFR3A
ENSG00000132323.7	0.501357	4.2885	16.0174	0.000975315	0.0226488	ILKAP
ENSG00000117009.10	-0.963937	3.48268	16.0065	0.000978164	0.0226716	KMO
ENSG00000267458.1	-2.29253	0.062818	16.0447	0.000980935	0.0226716	ENSG00000267458.1
ENSG00000258388.6	-2.24993	-1.8812	15.9932	0.000981624	0.0226716	PPT2-EGFL8
ENSG00000228794.7	0.561325	3.06255	15.993	0.000981682	0.0226716	LINC01128
ENSG00000266094.5	-0.889718	2.67141	15.9696	0.000987833	0.0227824	RASSF5
ENSG00000280064.1	-3.25089	-1.32734	15.9739	0.000993171	0.0228742	ENSG00000280064.1
ENSG00000138092.9	0.853841	4.44393	15.9421	0.00099651	0.0229197	CENPO
ENSG00000100201.17	0.580265	7.79858	15.917	0.00100183	0.0229989	DDX17
ENSG00000112983.16	0.595842	4.57233	15.9138	0.00100268	0.0229989	BRD8
ENSG00000280927.1	-2.69213	-1.8784	15.906	0.00100478	0.0230156	CTBP1-AS
ENSG00000113594.8	-0.428968	4.3829	15.894	0.00100799	0.0230435	LIFR
ENSG00000255240.4	1.32471	-0.129818	15.8913	0.00100874	0.0230435	LOC283194
ENSG00000264538.5	0.715749	1.75305	15.8424	0.00102203	0.0233156	ENSG00000264538.5
ENSG00000132522.14	-2.12298	1.30869	15.9607	0.00102379	0.0233157	GPS2
ENSG00000123091.4	-0.580175	8.19071	15.8308	0.00102522	0.0233157	RNF11
ENSG00000263986.1	-3.33874	-1.72608	15.8363	0.00102619	0.0233157	ENSG00000263986.1
ENSG00000185262.8	0.553884	5.37893	15.808	0.0010315	0.0234048	UBALD2
ENSG00000007306.13	-1.29042	2.26512	15.8079	0.00103404	0.0234243	CEACAM7
ENSG00000100100.11	-0.777342	4.21379	15.7949	0.00103514	0.0234243	PIK3IP1
ENSG00000167523.12	0.626628	2.48317	15.7892	0.00103672	0.0234285	SPATA33
ENSG00000064490.12	0.324438	5.31309	15.7804	0.00103918	0.0234527	RFXANK
ENSG00000176783.13	0.367045	6.07679	15.7737	0.00104105	0.0234633	RUFY1
ENSG00000103769.8	-0.290957	7.37836	15.7618	0.00104437	0.0234788	RAB11A
ENSG00000258959.1	-3.17495	-0.838538	15.8212	0.00104452	0.0234788	ENSG00000258959.1
ENSG00000138744.13	-0.782306	3.92027	15.7557	0.0010461	0.0234829	NAAA
ENSG00000066279.15	2.27987	3.72162	16.373	0.00104771	0.0234878	ASPM
ENSG00000035499.11	2.00988	2.57527	16.0734	0.00104941	0.0234944	DEPDC1B
ENSG00000099899.13	0.444378	4.70741	15.7285	0.00105378	0.0235611	TRMT2A
ENSG00000172687.12	0.744626	3.18465	15.7073	0.00105982	0.0236546	ZNF738
ENSG00000085719.10	-0.357748	7.39717	15.7039	0.00106078	0.0236546	CPNE3
ENSG00000259113.1	-4.37976	-2.26489	15.6779	0.00107082	0.0238469	ENSG00000259113.1
ENSG00000066629.15	-0.489309	4.00844	15.6348	0.00108074	0.0240303	EML1
ENSG00000124429.16	-0.632356	6.7206	15.6308	0.00108191	0.0240303	POF1B
ENSG00000164167.8	0.701478	3.32808	15.6105	0.00108785	0.0241216	LSM6
ENSG00000161692.16	0.969555	2.6139	15.607	0.00108888	0.0241216	DBF4B
ENSG00000180336.16	-2.31062	-1.38867	15.5984	0.00109142	0.0241257	MEIOC
ENSG00000259049.1	-2.54594	1.06475	15.8328	0.00109193	0.0241257	ENSG00000259049.1
ENSG00000182173.11	0.51331	4.20737	15.5859	0.00109512	0.0241645	TSEN54
ENSG00000105983.18	-0.4566	7.07481	15.5679	0.00110045	0.024236	LMBR1
ENSG00000108312.13	0.518586	6.73774	15.5619	0.00110223	0.024236	UBTF
ENSG00000184937.11	2.71706	-0.0383175	15.6541	0.00110368	0.024236	WT1
ENSG00000272941.1	-1.99123	-1.35445	15.5543	0.00110452	0.024236	ENSG00000272941.1
ENSG00000137135.16	1.34674	2.70137	15.6093	0.00110556	0.024236	ARHGEF39
ENSG00000279473.1	-2.42466	0.0298318	15.6107	0.00110993	0.0242602	ENSG00000279473.1
ENSG00000134802.16	0.701485	2.45019	15.5312	0.00111145	0.0242602	SLC43A3
ENSG00000169715.13	0.883043	5.68636	15.6019	0.00111373	0.0242602	MT1E
ENSG00000197763.11	-0.588787	3.18696	15.5231	0.00111388	0.0242602	TXNRD3
ENSG00000100600.13	-0.598164	6.35953	15.5201	0.00111481	0.0242602	LGMN
ENSG00000228363.2	-3.29065	0.150875	15.7896	0.00111531	0.0242602	ENSG00000228363.2
ENSG00000134574.10	0.652106	3.83262	15.5044	0.00111954	0.0243208	DDB2
ENSG00000172009.13	0.346148	5.58182	15.4531	0.00113525	0.0245124	THOP1
ENSG00000135677.9	-0.457523	7.94771	15.4511	0.00113588	0.0245124	GNS
ENSG00000257390.4	-2.25683	-0.459081	15.4594	0.001136	0.0245124	ENSG00000257390.4
ENSG00000100726.13	0.343033	6.71415	15.445	0.00113776	0.0245124	TELO2
ENSG00000224985.1	-2.77556	-0.495267	15.5017	0.00113809	0.0245124	ENSG00000224985.1
ENSG00000261312.1	-3.12243	-1.58278	15.4522	0.00113823	0.0245124	ENSG00000261312.1
ENSG00000172164.12	-2.82393	0.721339	15.6877	0.00114026	0.0245124	SNTB1
ENSG00000260912.1	-0.783022	3.90993	15.4368	0.00114028	0.0245124	ENSG00000260912.1
ENSG00000080839.10	1.05797	3.46164	15.4396	0.00114212	0.0245124	RBL1
ENSG00000080546.12	-0.562015	3.69278	15.4264	0.00114353	0.0245124	SESN1
ENSG00000281383.1	-4.59977	-2.54366	15.4236	0.00114438	0.0245124	ENSG00000281383.1
ENSG00000123124.12	-0.324019	6.38473	15.4102	0.00114858	0.0245711	WWP1
ENSG00000144036.13	-0.347357	5.20877	15.3757	0.0011594	0.0247041	EXOC6B
ENSG00000103226.16	-0.499064	4.11419	15.3749	0.00115966	0.0247041	NOMO3
ENSG00000132031.11	-0.817411	2.58425	15.3733	0.00116016	0.0247041	MATN3
ENSG00000143257.10	-4.14371	-2.52248	16.8332	0.00116066	0.0247041	NR1I3
ENSG00000175701.9	0.472706	4.08542	15.3581	0.00116498	0.0247647	MTLN
ENSG00000185838.12	0.962986	2.14263	15.3464	0.00116871	0.0248126	GNB1L
ENSG00000134970.13	-0.442224	5.99988	15.3331	0.00117295	0.0248713	TMED7
ENSG00000279644.1	-2.94434	-1.71656	15.324	0.00117587	0.0249018	ENSG00000279644.1
ENSG00000137513.8	0.32419	6.97152	15.3021	0.00118293	0.0250198	NARS2
ENSG00000156521.12	0.447237	4.61703	15.2853	0.00118834	0.0250549	TYSND1
ENSG00000232907.6	-2.38161	-1.55643	15.284	0.00118876	0.0250549	DLGAP4-AS1
ENSG00000182389.17	-0.960238	3.15355	15.2795	0.00119024	0.0250549	CACNB4
ENSG00000121764.10	-4.25462	-2.17699	15.2871	0.00119054	0.0250549	HCRTR1
ENSG00000175183.8	0.826818	3.63579	15.2705	0.00119318	0.025079	CSRP2
ENSG00000167397.13	0.55786	3.1892	15.2641	0.00119526	0.0250916	VKORC1
ENSG00000126787.11	1.80733	4.33094	15.7675	0.00119771	0.0251117	DLGAP5
ENSG00000273230.1	1.40047	-0.0207529	15.2251	0.0012081	0.025298	ENSG00000273230.1
ENSG00000179148.8	-0.747329	2.40881	15.2146	0.00121156	0.0253382	ALOXE3
ENSG00000251488.1	-1.69918	2.10188	15.3034	0.00121303	0.0253382	ENSG00000251488.1
ENSG00000236498.1	-4.39532	-1.60853	15.2701	0.0012182	0.0254147	ENSG00000236498.1
ENSG00000164430.14	0.888062	2.0868	15.1701	0.00122644	0.0255549	CGAS
ENSG00000170017.11	-0.58979	7.57404	15.1625	0.001229	0.0255766	ALCAM
ENSG00000164105.3	1.17449	2.43042	15.1617	0.0012321	0.0255809	SAP30
ENSG00000180385.7	1.07018	1.1388	15.1529	0.00123225	0.0255809	ENSG00000180385.7
ENSG00000177595.16	0.716009	1.48955	15.1344	0.0012385	0.0256791	PIDD1
ENSG00000269621.1	-3.30463	-1.60044	15.1211	0.00124592	0.0257477	ENSG00000269621.1
ENSG00000143512.11	-0.494716	5.30333	15.1127	0.00124593	0.0257477	HHIPL2
ENSG00000064309.13	0.74338	1.71817	15.1113	0.0012464	0.0257477	CDON
ENSG00000161980.5	0.371605	5.39917	15.104	0.0012489	0.0257677	POLR3K
ENSG00000185842.13	0.602271	3.4296	15.0961	0.00125164	0.0257926	DNAH14
ENSG00000105887.10	-0.376702	8.7719	15.0864	0.00125495	0.0258083	MTPN
ENSG00000230330.1	0.59855	2.59231	15.085	0.00125546	0.0258083	ENSG00000230330.1
ENSG00000102393.8	-0.525003	5.52716	15.0745	0.00125907	0.0258231	GLA
ENSG00000149084.10	-0.586063	7.53831	15.0739	0.0012593	0.0258231	HSD17B12
ENSG00000261602.1	-4.69885	-2.28599	15.0779	0.00126078	0.0258231	ENSG00000261602.1
ENSG00000106415.11	-0.533458	4.8447	15.0617	0.00126352	0.0258476	GLCCI1
ENSG00000258289.6	-0.450726	4.23472	15.0419	0.00127044	0.0259576	CHURC1
ENSG00000112941.11	0.537539	4.62193	15.0242	0.00127665	0.026053	TENT4A
ENSG00000274629.1	-3.26033	-1.8205	15.0154	0.0012827	0.0261447	ENSG00000274629.1
ENSG00000137575.10	-0.482627	7.84403	14.9979	0.00128595	0.0261792	SDCBP
ENSG00000142330.18	0.628255	3.98169	14.9655	0.00129751	0.0263827	CAPN10
ENSG00000124875.8	-1.62013	4.06295	15.29	0.00131001	0.0266047	CXCL6
ENSG00000226856.4	0.574742	2.53452	14.9174	0.00131488	0.0266432	THORLNC
ENSG00000278206.1	-2.10769	-0.988654	14.9169	0.00131507	0.0266432	ENSG00000278206.1
ENSG00000163072.13	-0.499328	3.80728	14.896	0.00132268	0.0267652	NOSTRIN
ENSG00000153292.14	-2.12273	-0.147907	14.8997	0.00132433	0.0267665	ADGRF1
ENSG00000279762.2	-2.77921	-2.10294	14.882	0.00132785	0.0267742	ENSG00000279762.2
ENSG00000271980.1	-3.03134	0.421282	15.1434	0.00132826	0.0267742	ENSG00000271980.1
ENSG00000115392.10	0.660024	4.04171	14.872	0.00133152	0.0267742	FANCL
ENSG00000145103.11	-0.436462	3.91271	14.8719	0.00133157	0.0267742	ILDR1
ENSG00000171124.11	-1.69469	2.71593	15.0554	0.00133267	0.0267742	FUT3
ENSG00000170584.9	0.405203	4.7291	14.8409	0.00134307	0.026951	NUDCD2
ENSG00000106258.12	-0.999481	0.660924	14.8101	0.0013546	0.0271501	CYP3A5
ENSG00000086205.15	-1.15625	4.05001	14.8779	0.00135855	0.0271772	FOLH1
ENSG00000081791.7	-0.351444	5.58381	14.7937	0.00136079	0.0271772	DELE1
ENSG00000260465.1	-2.70739	-1.95323	14.7936	0.0013608	0.0271772	ENSG00000260465.1
ENSG00000134453.14	0.431668	5.90816	14.7854	0.00136393	0.0272076	RBM17
ENSG00000169105.7	0.445635	3.72683	14.7693	0.00137004	0.027297	CHST14
ENSG00000177302.13	0.57228	3.83575	14.7605	0.0013734	0.0273293	TOP3A
ENSG00000102125.14	0.518432	4.03163	14.7566	0.00137491	0.0273293	TAZ
ENSG00000269934.1	-1.52029	-1.79864	14.7451	0.00137929	0.0273727	ENSG00000269934.1
ENSG00000267601.1	-3.55294	-0.406857	14.9127	0.00138268	0.0273727	ENSG00000267601.1
ENSG00000130540.12	-0.946288	0.486231	14.7347	0.0013833	0.0273727	SULT4A1
ENSG00000269243.1	-3.10499	-1.14484	14.7821	0.00138359	0.0273727	ENSG00000269243.1
ENSG00000169189.15	0.355223	5.90689	14.722	0.00138819	0.0274314	NSMCE1
ENSG00000113161.14	-0.51235	7.03646	14.7141	0.00139127	0.0274601	HMGCR
ENSG00000184207.8	0.369243	5.80516	14.7084	0.00139347	0.0274713	PGP
ENSG00000243710.6	-1.52745	-0.595711	14.7027	0.00139569	0.0274828	CFAP57
ENSG00000138180.14	1.66442	4.31013	15.1142	0.00140001	0.0275356	CEP55
ENSG00000121289.16	0.411365	4.32311	14.6809	0.00140422	0.0275662	CEP89
ENSG00000148735.13	-1.20637	2.45195	14.6842	0.00140603	0.0275662	PLEKHS1
ENSG00000231312.5	-0.592222	2.94326	14.6751	0.00140647	0.0275662	MAP4K3-DT
ENSG00000158402.17	1.15887	2.67006	14.6754	0.00140948	0.0275931	CDC25C
ENSG00000197587.9	2.16447	0.39671	14.7157	0.00141602	0.0276888	DMBX1
ENSG00000102048.14	1.20041	3.01367	14.6776	0.00142216	0.0277767	ASB9
ENSG00000004487.14	0.326382	6.36509	14.6207	0.00142801	0.0278586	KDM1A
ENSG00000244380.1	-2.21198	-0.963204	14.5971	0.00143747	0.0280107	ENSG00000244380.1
ENSG00000125999.9	-3.3105	0.285115	14.8983	0.00144378	0.0280699	BPIFB1
ENSG00000135446.15	0.405391	7.51577	14.5813	0.00144384	0.0280699	CDK4
ENSG00000145386.8	2.10134	4.41508	15.1445	0.00145543	0.0282492	CCNA2
ENSG00000215045.7	-0.597541	2.09053	14.548	0.00145739	0.0282492	GRID2IP
ENSG00000111639.6	0.354571	6.35392	14.5463	0.0014581	0.0282492	MRPL51
ENSG00000132781.16	0.729269	2.98418	14.5215	0.00146827	0.0284136	MUTYH
ENSG00000185324.20	0.431403	4.60905	14.5096	0.0014732	0.0284762	CDK10
ENSG00000167535.6	0.489883	5.50151	14.4915	0.00148071	0.0285886	CACNB3
ENSG00000268015.1	-2.22426	-1.15567	14.4807	0.00148521	0.0286038	ENSG00000268015.1
ENSG00000128039.9	-0.863624	8.19009	14.585	0.00148616	0.0286038	SRD5A3
ENSG00000262877.4	1.69886	-1.42665	14.4773	0.0014866	0.0286038	ENSG00000262877.4
ENSG00000118193.10	2.13441	3.37596	14.9412	0.00149045	0.0286452	KIF14
ENSG00000006747.13	1.4723	4.12597	14.7387	0.00149843	0.0287657	SCIN
ENSG00000229111.1	-3.62347	-1.80743	14.4649	0.00150046	0.028772	MED4-AS1
ENSG00000143515.15	0.907055	2.54858	14.4237	0.00150919	0.0288736	ATP8B2
ENSG00000173611.16	0.581238	2.40881	14.4237	0.00150919	0.0288736	SCAI
ENSG00000184203.6	-0.449015	5.75484	14.3929	0.00152236	0.0290924	PPP1R2
ENSG00000117335.17	-0.352086	8.47509	14.3829	0.00152666	0.0291415	CD46
ENSG00000227617.7	-2.36212	0.405595	14.4526	0.00153302	0.0292299	CERS6-AS1
ENSG00000247853.2	-2.37905	-0.34147	14.3684	0.00154273	0.0293521	ENSG00000247853.2
ENSG00000146909.6	0.447146	4.73398	14.337	0.00154659	0.0293521	NOM1
ENSG00000166206.12	-0.512625	3.23374	14.329	0.00155006	0.0293521	GABRB3
ENSG00000101412.12	1.52192	4.86927	14.7557	0.0015511	0.0293521	E2F1
ENSG00000184432.8	-0.374613	8.16745	14.3191	0.00155443	0.0293521	COPB2
ENSG00000100296.12	0.356441	5.1556	14.3183	0.00155476	0.0293521	THOC5
ENSG00000167614.12	-2.88749	-1.6825	14.3163	0.00155565	0.0293521	TTYH1
ENSG00000182158.13	-0.48088	6.25004	14.316	0.00155579	0.0293521	CREB3L2
ENSG00000134590.12	0.330861	7.15355	14.3145	0.00155644	0.0293521	RTL8C
ENSG00000118520.12	1.08878	0.732125	14.311	0.001558	0.0293521	ARG1
ENSG00000197299.9	1.16182	3.17242	14.3553	0.00155861	0.0293521	BLM
ENSG00000129245.10	0.299403	5.13049	14.3017	0.00156208	0.0293706	FXR2
ENSG00000183963.17	0.444866	5.01124	14.2994	0.00156308	0.0293706	SMTN
ENSG00000174721.9	1.10763	0.64586	14.2835	0.00157013	0.0294701	FGFBP3
ENSG00000188738.12	-2.36347	0.520591	14.3678	0.00157598	0.0294703	FSIP2
ENSG00000168216.9	-0.353763	5.7505	14.2691	0.00157656	0.0294703	LMBRD1
ENSG00000171793.12	0.459526	5.64443	14.2685	0.00157683	0.0294703	CTPS1
ENSG00000087128.8	-0.965561	6.70905	14.4688	0.00157714	0.0294703	TMPRSS11E
ENSG00000173456.4	0.590324	4.98232	14.2565	0.00158222	0.0295109	RNF26
ENSG00000058063.14	-0.453715	6.06814	14.2551	0.00158282	0.0295109	ATP11B
ENSG00000228221.4	-0.793838	3.13616	14.2473	0.00158635	0.0295439	LINC00578
ENSG00000166801.14	0.767466	4.95572	14.2343	0.00159559	0.0296832	FAM111A
ENSG00000267598.1	-1.8854	-0.262314	14.2158	0.00160056	0.0297302	ENSG00000267598.1
ENSG00000136918.6	-1.33748	0.431857	14.2115	0.00160254	0.0297302	WDR38
ENSG00000048392.10	-0.419806	5.69402	14.2071	0.00160453	0.0297302	RRM2B
ENSG00000136305.10	-2.7038	-1.18446	14.2132	0.00160517	0.0297302	CIDEB
ENSG00000183955.11	0.448936	4.29285	14.1971	0.00160907	0.0297634	KMT5A
ENSG00000171045.13	0.778576	2.40766	14.194	0.0016105	0.0297634	TSNARE1
ENSG00000198816.5	0.483041	4.21729	14.1822	0.0016159	0.0297818	ZNF358
ENSG00000145545.10	0.402053	5.0656	14.1765	0.00161854	0.0297818	SRD5A1
ENSG00000088899.13	-0.570365	3.42068	14.1761	0.0016187	0.0297818	LZTS3
ENSG00000131378.12	-1.97723	0.0240423	14.1819	0.00161949	0.0297818	RFTN1
ENSG00000136122.14	0.823158	2.72233	14.1726	0.00162035	0.0297818	BORA
ENSG00000136156.11	-0.375281	8.28865	14.1578	0.00162715	0.0298743	ITM2B
ENSG00000120860.9	0.460155	3.6806	14.1469	0.00163219	0.0299342	WASHC3
ENSG00000162063.11	0.962475	5.1208	14.2442	0.00163456	0.029945	CCNF
ENSG00000178752.14	1.63147	-0.788665	14.1365	0.00163705	0.0299551	ERFE
ENSG00000013523.8	-0.464944	5.16922	14.133	0.00163867	0.0299551	ANGEL1
ENSG00000203993.4	0.809233	2.01492	14.1265	0.0016417	0.0299779	ARRDC1-AS1
ENSG00000188706.11	-0.345995	6.99388	14.1192	0.00164512	0.0300078	ZDHHC9
ENSG00000137807.12	1.8294	3.47074	14.4961	0.0016528	0.0301117	KIF23
ENSG00000008394.11	-0.465535	8.92707	14.0995	0.00165439	0.0301117	MGST1
ENSG00000068878.13	-0.320042	7.67728	14.0835	0.00166195	0.0302166	PSME4
ENSG00000137822.11	0.63876	3.88403	14.0751	0.00166596	0.0302372	TUBGCP4
ENSG00000122574.9	1.01391	1.70076	14.0735	0.00166668	0.0302372	WIPF3
ENSG00000172965.13	0.53852	4.53949	14.0675	0.00166957	0.0302571	MIR4435-2HG
ENSG00000246067.6	0.581192	3.64521	14.0427	0.00168143	0.0304383	ENSG00000246067.6
ENSG00000229212.6	1.08526	-0.516928	14.0341	0.00168555	0.0304383	ENSG00000229212.6
ENSG00000260304.1	-2.84239	-1.62992	14.0329	0.00168612	0.0304383	ENSG00000260304.1
ENSG00000257663.1	-2.58523	-1.407	14.0315	0.0016868	0.0304383	ENSG00000257663.1
ENSG00000260805.2	1.22225	-0.0823612	14.0085	0.0016979	0.0306059	ENSG00000260805.2
ENSG00000260798.1	-2.63507	-0.515218	14.0348	0.00170882	0.0307434	ENSG00000260798.1
ENSG00000159307.17	1.85761	-1.05386	13.9845	0.00170961	0.0307434	SCUBE1
ENSG00000177628.14	-0.394546	6.34327	13.9797	0.00171197	0.0307434	GBA
ENSG00000112742.8	1.09549	3.44081	14.0186	0.00171363	0.0307434	TTK
ENSG00000170439.6	-0.676519	3.11612	13.9742	0.00171466	0.0307434	METTL7B
ENSG00000168298.5	1.64809	-0.334011	13.9494	0.00172691	0.0309027	H1-4
ENSG00000260077.1	1.02926	0.145818	13.9487	0.00172722	0.0309027	ENSG00000260077.1
ENSG00000060140.7	-0.524463	3.67282	13.9441	0.00172951	0.0309108	STYK1
ENSG00000233221.5	1.26471	-0.338901	13.9312	0.00173591	0.0309924	ENSG00000233221.5
ENSG00000149503.11	0.982491	4.66023	13.9795	0.00174409	0.0310917	INCENP
ENSG00000108639.6	-0.325808	9.15822	13.9102	0.00174639	0.0310917	SYNGR2
ENSG00000254221.2	-0.528677	4.39744	13.9075	0.00174775	0.0310917	PCDHGB1
ENSG00000224126.2	1.20075	0.0281309	13.9053	0.00174886	0.0310917	ENSG00000224126.2
ENSG00000145390.10	-0.796259	4.97654	13.9201	0.00175111	0.0310988	USP53
ENSG00000155755.17	0.44161	4.82907	13.8871	0.00175804	0.0311891	TMEM237
ENSG00000106603.16	0.322572	6.02994	13.8823	0.00176046	0.0311991	COA1
ENSG00000197093.9	1.83371	0.00595552	13.8763	0.00176348	0.0312197	GAL3ST4
ENSG00000174516.13	0.600875	2.46208	13.8634	0.00177004	0.0313029	PELI3
ENSG00000162817.6	-1.07927	3.7217	13.8975	0.00177701	0.0313932	C1orf115
ENSG00000255949.1	-2.73338	-1.03019	13.8511	0.00178105	0.0314088	ENSG00000255949.1
ENSG00000079332.13	-0.282879	7.0565	13.8407	0.00178163	0.0314088	SAR1A
ENSG00000102309.11	0.450381	5.57221	13.8319	0.00178614	0.0314556	PIN4
ENSG00000113790.9	-0.603387	2.69114	13.8109	0.00179695	0.0316128	EHHADH
ENSG00000085276.16	-0.76352	2.92885	13.8038	0.00180063	0.0316445	MECOM
ENSG00000119636.14	-0.607522	2.69568	13.7865	0.00180965	0.0317623	BBOF1
ENSG00000264859.4	-4.12144	-2.32455	13.7909	0.00181111	0.0317623	DSG2-AS1
ENSG00000162746.13	-0.883606	0.219043	13.7646	0.00182113	0.0318907	FCRLB
ENSG00000166313.17	1.01063	2.96712	13.7593	0.00182389	0.0318907	APBB1
ENSG00000276529.1	1.71274	-1.12934	13.7589	0.00182411	0.0318907	ENSG00000276529.1
ENSG00000146376.9	-0.535791	5.2126	13.7461	0.00183088	0.0319758	ARHGAP18
ENSG00000152348.14	-1.4731	2.75355	13.8446	0.00183422	0.0320009	ATG10
ENSG00000258451.1	-2.77293	-2.11919	13.7269	0.00184103	0.0320539	ENSG00000258451.1
ENSG00000198901.12	1.45748	6.25905	14.2438	0.00184363	0.0320539	PRC1
ENSG00000005700.13	-0.341379	6.64821	13.7204	0.00184453	0.0320539	IBTK
ENSG00000151725.10	1.20001	6.31681	14.0943	0.00184487	0.0320539	CENPU
ENSG00000138587.5	1.09712	0.233887	13.7089	0.00185062	0.0321004	MNS1
ENSG00000134240.10	-1.56108	5.56567	14.2284	0.00185136	0.0321004	HMGCS2
ENSG00000167601.10	0.802347	3.06574	13.7008	0.00185499	0.032102	AXL
ENSG00000104889.4	0.63136	6.13438	13.7073	0.00185526	0.032102	RNASEH2A
ENSG00000154839.8	1.56134	2.87959	13.8549	0.00185891	0.0321321	SKA1
ENSG00000075223.12	-0.5737	8.09616	13.6684	0.00187245	0.0323329	SEMA3C
ENSG00000127995.15	-0.710274	5.46554	13.6679	0.00187669	0.0323729	CASD1
ENSG00000240449.1	-1.63407	-1.00315	13.6512	0.00188179	0.0324276	ENSG00000240449.1
ENSG00000264235.4	-2.16683	-0.199138	13.6451	0.00189005	0.0325367	LOC104968399
ENSG00000129646.12	0.904912	-0.217553	13.63	0.00189342	0.0325613	QRICH2
ENSG00000120498.12	-1.35354	0.396753	13.6258	0.00189572	0.0325677	TEX11
ENSG00000136527.16	0.419246	6.79575	13.622	0.00189777	0.0325697	TRA2B
ENSG00000101331.14	1.66026	-1.68792	13.5922	0.00191429	0.0328198	CCM2L
ENSG00000114054.12	-0.385229	5.70998	13.5786	0.00192184	0.0329156	PCCB
ENSG00000237649.6	1.70721	4.55853	13.998	0.00192846	0.0329397	KIFC1
ENSG00000184292.6	-0.548235	8.5621	13.5625	0.00193086	0.0329397	TACSTD2
ENSG00000172243.16	-1.72729	0.99834	13.5801	0.00193446	0.0329397	CLEC7A
ENSG00000178821.11	1.16067	0.0694731	13.5556	0.00193476	0.0329397	TMEM52
ENSG00000121905.8	-1.31953	1.22428	13.5555	0.00193478	0.0329397	HPCA
ENSG00000137404.13	0.868861	4.39512	13.5635	0.00193499	0.0329397	NRM
ENSG00000260934.1	-2.64836	-1.65717	13.5422	0.00194231	0.0330311	ENSG00000260934.1
ENSG00000166275.14	-0.454772	3.92492	13.5346	0.00194661	0.0330708	BORCS7
ENSG00000268983.1	-2.28627	-1.83051	13.5266	0.00195111	0.0331138	ENSG00000268983.1
ENSG00000180739.13	1.72058	-0.599462	13.5031	0.00196451	0.0333077	S1PR5
ENSG00000177182.9	-1.28961	-0.310252	13.4845	0.00197523	0.0334557	CLVS1
ENSG00000184260.5	1.01142	0.671043	13.48	0.00197779	0.0334654	H2AC20
ENSG00000143256.4	0.376342	6.25224	13.457	0.00199108	0.0336434	PFDN2
ENSG00000103888.14	-1.55754	3.81687	13.7273	0.00199386	0.0336434	CEMIP
ENSG00000111665.10	1.97269	2.96999	13.8133	0.00199431	0.0336434	CDCA3
ENSG00000164976.8	-0.424039	5.6809	13.4413	0.00200026	0.0337101	MYORG
ENSG00000226763.4	-1.95502	-1.43375	13.4206	0.0020124	0.0338807	SRRM5
ENSG00000279013.1	-0.573396	3.67703	13.4131	0.00201682	0.0339053	ENSG00000279013.1
ENSG00000150667.6	-0.810266	1.74842	13.4113	0.00201788	0.0339053	FSIP1
ENSG00000007520.3	0.358103	6.55593	13.4061	0.0020209	0.0339221	TSR3
ENSG00000169567.10	0.463047	7.25122	13.4024	0.00202308	0.0339249	HINT1
ENSG00000140350.14	0.332712	7.65162	13.3727	0.00204079	0.0341877	ANP32A
ENSG00000170348.7	-0.518007	9.44269	13.3684	0.00204332	0.0341962	TMED10
ENSG00000111897.6	-0.445892	8.51459	13.3622	0.00204707	0.0342249	SERINC1
ENSG00000220925.2	-4.25869	-2.16938	13.3857	0.00205536	0.0343294	ENSG00000220925.2
ENSG00000111247.13	0.994372	3.1752	13.3389	0.00206517	0.0344591	RAD51AP1
ENSG00000260398.1	-1.14522	-1.01121	13.3196	0.00207279	0.034552	ENSG00000260398.1
ENSG00000264324.1	-2.71562	-1.43648	13.3216	0.00207561	0.0345648	ENSG00000264324.1
ENSG00000101003.9	0.858906	4.48228	13.3272	0.00207871	0.0345691	GINS1
ENSG00000147854.15	0.445435	3.86203	13.3024	0.00208327	0.0345691	UHRF2
ENSG00000163762.5	-3.6123	-1.44296	13.3618	0.00208389	0.0345691	TM4SF18
ENSG00000105929.14	-1.64773	0.134666	13.301	0.00208408	0.0345691	ATP6V0A4
ENSG00000109674.3	1.63274	1.51808	13.327	0.00210373	0.0348476	NEIL3
ENSG00000158467.15	-0.382837	4.27485	13.267	0.00210501	0.0348476	AHCYL2
ENSG00000127483.16	0.397724	6.21989	13.2583	0.00211041	0.0348914	HP1BP3
ENSG00000121440.13	-0.878556	2.12573	13.256	0.00211181	0.0348914	PDZRN3
ENSG00000256379.1	-1.62866	-1.31458	13.2366	0.00212393	0.0350331	ENSG00000256379.1
ENSG00000105393.14	0.439357	3.58966	13.2356	0.00212454	0.0350331	BABAM1
ENSG00000163235.14	-0.578097	4.84997	13.2315	0.00212713	0.0350414	TGFA
ENSG00000253910.2	-0.602784	3.30792	13.2239	0.0021319	0.0350577	PCDHGB2
ENSG00000072210.17	0.452217	5.20441	13.2232	0.00213228	0.0350577	ALDH3A2
ENSG00000175137.10	0.28014	6.16733	13.2185	0.00213524	0.0350617	SH3BP5L
ENSG00000259781.1	0.535674	4.64359	13.2162	0.00213669	0.0350617	ENSG00000259781.1
ENSG00000166145.13	-0.379255	8.07925	13.2046	0.002144	0.0351298	SPINT1
ENSG00000112029.8	1.45955	1.83974	13.247	0.00214501	0.0351298	FBXO5
ENSG00000163328.12	-0.725926	1.29887	13.1972	0.00214873	0.0351564	GPR155
ENSG00000187514.13	0.476443	11.4738	13.1752	0.00216269	0.0353163	PTMA
ENSG00000176909.10	1.48058	0.500985	13.1752	0.00216269	0.0353163	MAMSTR
ENSG00000203760.7	0.786476	5.14355	13.1997	0.00217103	0.035418	CENPW
ENSG00000279692.1	1.45549	-0.868679	13.1535	0.00217657	0.0354675	ENSG00000279692.1
ENSG00000278828.1	1.68636	2.45117	13.2832	0.00217906	0.0354675	H3C10
ENSG00000106009.14	0.358403	6.03727	13.1473	0.00218055	0.0354675	BRAT1
ENSG00000170502.11	0.398942	5.67973	13.1443	0.00218248	0.0354675	NUDT9
ENSG00000276180.1	-2.69877	-0.894936	13.1408	0.00219025	0.0355453	H4C9
ENSG00000107738.18	-0.939186	1.75245	13.1304	0.00219149	0.0355453	VSIR
ENSG00000070814.16	0.764532	5.78777	13.1788	0.00219472	0.0355633	TCOF1
ENSG00000102100.13	-0.303996	5.84654	13.0854	0.0022208	0.0359514	SLC35A2
ENSG00000234945.6	-3.3993	-2.04872	13.0834	0.00222639	0.0359741	GTF3C2-AS1
ENSG00000102384.12	0.987068	3.51182	13.0852	0.00222648	0.0359741	CENPI
ENSG00000113456.17	0.511892	4.96681	13.0711	0.00223021	0.0359999	RAD1
ENSG00000204388.6	0.504593	7.16105	13.0617	0.00223647	0.0360664	HSPA1B
ENSG00000081059.18	1.20583	0.249966	13.051	0.00224355	0.0360941	TCF7
ENSG00000179222.16	-0.728156	8.63294	13.093	0.00224424	0.0360941	MAGED1
ENSG00000196890.4	1.15594	-0.174514	13.0494	0.00224462	0.0360941	H2BU1
ENSG00000239569.3	1.12922	-0.715553	13.036	0.00225357	0.0362034	ENSG00000239569.3
ENSG00000173482.15	-0.790239	1.86977	13.0314	0.00225662	0.0362177	PTPRM
ENSG00000137198.8	-0.421126	4.68491	13.0254	0.00226062	0.0362475	GMPR
ENSG00000279407.1	1.35407	-0.25125	13.0222	0.0022628	0.0362479	ENSG00000279407.1
ENSG00000223768.1	0.965982	1.3527	13.0078	0.00227249	0.0363685	LINC00205
ENSG00000233144.1	-2.93371	-1.57811	13.0091	0.00227591	0.0363887	ENSG00000233144.1
ENSG00000138449.9	-0.613877	6.37576	13.0055	0.00227835	0.0363931	SLC40A1
ENSG00000145337.4	0.403965	4.86694	12.9878	0.00228602	0.0364539	PYURF
ENSG00000280211.1	-2.13225	-0.335161	12.9938	0.00228649	0.0364539	ENSG00000280211.1
ENSG00000023839.9	-1.38999	0.492164	12.9669	0.00230026	0.0366129	ABCC2
ENSG00000118322.11	-1.81191	0.874149	13.0087	0.00230081	0.0366129	ATP10B
ENSG00000131584.17	0.359663	5.72954	12.9596	0.00230527	0.0366492	ACAP3
ENSG00000105048.15	0.603745	6.4409	12.947	0.00231828	0.0367933	TNNT1
ENSG00000159210.8	0.294456	6.51063	12.94	0.00231871	0.0367933	SNF8
ENSG00000069424.13	0.752433	1.9559	12.9307	0.00232517	0.0368612	KCNAB2
ENSG00000249550.5	-1.73553	-1.30595	12.9191	0.00233321	0.0369539	LINC01234
ENSG00000175216.13	0.606145	6.85141	12.914	0.00234115	0.0370447	CKAP5
ENSG00000078589.11	-1.52681	-0.947724	12.9014	0.0023455	0.037054	P2RY10
ENSG00000197182.11	1.34419	0.196626	12.8981	0.00234779	0.037054	MIRLET7BHG
ENSG00000129083.11	-0.322764	6.34525	12.8974	0.00234834	0.037054	COPB1
ENSG00000121621.6	1.31473	1.05708	12.8924	0.00235183	0.0370743	KIF18A
ENSG00000175832.11	0.658835	4.79964	12.8857	0.00235651	0.0371133	ETV4
ENSG00000234222.5	-3.27102	-1.10959	12.9355	0.00236117	0.0371426	LIX1L-AS1
ENSG00000278713.1	-1.45468	0.0780611	12.8768	0.00236278	0.0371426	ENSG00000278713.1
ENSG00000213463.4	-0.502214	6.53537	12.8599	0.00237475	0.0372434	SYNJ2BP
ENSG00000164038.13	-1.40258	0.640372	12.8566	0.00237708	0.0372434	SLC9B2
ENSG00000156970.11	1.45145	3.84195	13.0976	0.0023774	0.0372434	BUB1B
ENSG00000268403.2	1.63596	-1.19069	12.8552	0.00237804	0.0372434	LOC644656
ENSG00000140675.11	-2.29602	-0.39753	12.8796	0.00238144	0.037262	SLC5A2
ENSG00000066923.16	-1.33516	-0.364753	12.8283	0.00239727	0.037456	STAG3
ENSG00000187066.7	-2.8378	-1.53157	12.8331	0.00239829	0.037456	TMEM262
ENSG00000143228.11	1.55676	3.05496	13.0034	0.00240378	0.0375069	NUF2
ENSG00000074695.5	-0.501572	7.37752	12.8138	0.00240766	0.0375328	LMAN1
ENSG00000110344.8	-0.352485	6.31956	12.8052	0.00241382	0.0375939	UBE4A
ENSG00000138028.13	-0.939079	2.94246	12.7999	0.00241766	0.0376081	CGREF1
ENSG00000159788.17	0.538055	2.90047	12.7978	0.0024192	0.0376081	RGS12
ENSG00000150756.12	0.393021	4.3683	12.791	0.00242414	0.037619	ATPSCKMT
ENSG00000080031.8	-1.4852	2.13945	12.8408	0.00242846	0.037619	PTPRH
ENSG00000134815.17	0.63765	3.53226	12.785	0.00242851	0.037619	DHX34
ENSG00000138018.16	-0.366021	6.83264	12.7845	0.00242883	0.037619	SELENOI
ENSG00000134072.9	0.64751	3.21705	12.7758	0.00243516	0.0376824	CAMK1
ENSG00000063046.16	-0.309884	8.91802	12.7662	0.00244221	0.0377323	EIF4B
ENSG00000179262.8	0.336258	6.7101	12.7653	0.00244287	0.0377323	RAD23A
ENSG00000224520.2	-0.653743	2.2395	12.7567	0.00244911	0.037794	ENSG00000224520.2
ENSG00000148344.10	-0.581011	5.01654	12.7524	0.0024523	0.0378085	PTGES
ENSG00000204371.10	0.557339	5.4851	12.7386	0.00246249	0.0379008	EHMT2
ENSG00000108018.14	0.85737	4.11891	12.7435	0.00246343	0.0379008	SORCS1
ENSG00000205309.12	0.920113	0.742232	12.7341	0.00246576	0.0379008	NT5M
ENSG00000147100.8	-0.63593	7.36274	12.7317	0.00247346	0.0379008	SLC16A2
ENSG00000132436.10	0.72141	4.65271	12.7233	0.00247379	0.0379008	FIGNL1
ENSG00000272902.2	0.924268	-0.354882	12.7222	0.00247459	0.0379008	TBC1D8-AS1
ENSG00000205413.6	-0.941431	2.48591	12.7196	0.00247653	0.0379008	SAMD9
ENSG00000119969.13	0.983937	4.37223	12.7734	0.0024776	0.0379008	HELLS
ENSG00000134905.15	0.347783	4.84168	12.7169	0.00247855	0.0379008	CARS2
ENSG00000137834.13	0.900481	1.9701	12.7119	0.00248226	0.037919	SMAD6
ENSG00000114026.20	0.345274	3.77629	12.7065	0.00248628	0.037919	OGG1
ENSG00000112237.11	-0.404364	6.01587	12.7011	0.00249035	0.037919	CCNC
ENSG00000267296.2	1.2276	-0.37849	12.7	0.00249119	0.037919	CEBPA-DT
ENSG00000176261.14	0.3472	5.31222	12.698	0.00249264	0.037919	ZBTB8OS
ENSG00000260570.1	-2.63428	-2.31059	12.6972	0.00249325	0.037919	ENSG00000260570.1
ENSG00000240356.5	0.411313	3.55951	12.69	0.00249864	0.0379667	ENSG00000240356.5
ENSG00000135373.11	-0.523602	5.77817	12.686	0.00250168	0.0379786	EHF
ENSG00000259727.1	-0.940783	-0.583236	12.672	0.00251222	0.0380875	ENSG00000259727.1
ENSG00000111266.7	-0.505369	5.03716	12.6704	0.00251338	0.0380875	DUSP16
ENSG00000131477.9	0.906065	0.369725	12.6583	0.00252255	0.0381922	RAMP2
ENSG00000260442.4	0.993259	0.0744464	12.6523	0.00252712	0.038227	ATP2A1-AS1
ENSG00000162368.12	-0.319986	7.10847	12.6457	0.00253212	0.0382682	CMPK1
ENSG00000083457.10	0.393389	3.76769	12.6385	0.00253764	0.0383173	ITGAE
ENSG00000129932.6	0.306189	5.25654	12.6242	0.00254857	0.0384401	DOHH
ENSG00000228561.2	-0.686626	2.50134	12.6151	0.00255561	0.0384401	ENSG00000228561.2
ENSG00000158717.9	0.597892	2.44995	12.6116	0.00255831	0.0384401	RNF166
ENSG00000124733.3	0.366464	6.10416	12.611	0.00255871	0.0384401	MEA1
ENSG00000274630.1	-3.27011	-0.687074	12.7173	0.00255899	0.0384401	ENSG00000274630.1
ENSG00000182963.8	1.04871	2.65154	12.6162	0.00255947	0.0384401	GJC1
ENSG00000261556.7	1.35871	-0.182673	12.6047	0.00256362	0.0384675	SMG1P7
ENSG00000198276.12	0.424367	5.17583	12.6018	0.00256587	0.0384675	UCKL1
ENSG00000183317.15	-1.05025	1.71847	12.5983	0.00256855	0.0384734	EPHA10
ENSG00000167393.15	0.888751	2.14382	12.5861	0.00257805	0.038555	PPP2R3B
ENSG00000170037.12	0.422296	4.8179	12.5854	0.00257858	0.038555	CNTROB
ENSG00000169750.7	0.42518	5.13485	12.5757	0.0025861	0.038608	RAC3
ENSG00000226648.1	-2.30708	-1.51768	12.5742	0.00258727	0.038608	PLCG1-AS1
ENSG00000164626.8	1.44879	-1.37713	12.572	0.002589	0.038608	KCNK5
ENSG00000091527.14	0.437238	6.48433	12.5627	0.00259627	0.0386586	CDV3
ENSG00000217275.2	2.46893	-1.22545	12.5618	0.00259699	0.0386586	ENSG00000217275.2
ENSG00000120262.9	-0.734563	6.23068	12.6091	0.00260227	0.038703	CCDC170
ENSG00000166974.11	-0.292565	5.78031	12.5423	0.00261234	0.0388116	MAPRE2
ENSG00000186710.10	-1.47784	-0.0820721	12.54	0.00261418	0.0388116	CFAP73
ENSG00000129636.11	-0.344027	5.98663	12.5295	0.00262242	0.0388871	ITFG1
ENSG00000178188.13	0.581979	4.8311	12.5277	0.00262388	0.0388871	SH2B1
ENSG00000090971.4	0.412923	4.5908	12.5228	0.00262776	0.0389103	NAT14
ENSG00000155085.14	0.58992	2.83055	12.51	0.002638	0.0390276	AK9
ENSG00000141736.12	-0.405812	9.04133	12.4991	0.00264665	0.0391212	ERBB2
ENSG00000214753.2	0.443252	5.0029	12.4917	0.00265261	0.0391734	HNRNPUL2
ENSG00000235078.1	-1.89068	-1.49445	12.4866	0.00265669	0.0391734	ENSG00000235078.1
ENSG00000077312.7	0.498859	5.80925	12.486	0.00265716	0.0391734	SNRPA
ENSG00000265763.3	1.60736	-0.97856	12.4719	0.00266857	0.0393071	ZNF488
ENSG00000159212.11	-2.73154	0.641057	12.6794	0.00267752	0.0393511	CLIC6
ENSG00000065328.15	1.89906	3.65264	12.8238	0.00267936	0.0393511	MCM10
ENSG00000203865.8	-1.45213	0.944027	12.4632	0.00268046	0.0393511	ATP1A1-AS1
ENSG00000137261.12	0.97196	0.739831	12.4567	0.00268091	0.0393511	KIAA0319
ENSG00000130024.13	0.376743	3.79095	12.4528	0.00268407	0.0393603	PHF10
ENSG00000059377.14	-0.473747	6.6193	12.4502	0.00268621	0.0393603	TBXAS1
ENSG00000081923.9	-0.317567	6.21409	12.4333	0.00270002	0.0395283	ATP8B1
ENSG00000123473.14	0.921807	3.77967	12.4239	0.00271419	0.0397013	STIL
ENSG00000124209.3	-0.340314	6.61355	12.4078	0.00272094	0.0397655	RAB22A
ENSG00000105388.13	-1.52159	8.48082	12.8763	0.00273357	0.0399021	CEACAM5
ENSG00000213462.4	-0.571575	3.82835	12.3884	0.00273703	0.0399021	ERV3-1
ENSG00000108961.12	0.358973	3.86821	12.3873	0.002738	0.0399021	RANGRF
ENSG00000134716.8	-0.56069	3.50856	12.3851	0.00273978	0.0399021	CYP2J2
ENSG00000257704.3	0.506398	2.98032	12.3737	0.00274934	0.0399906	INAFM1
ENSG00000152455.14	0.543796	3.81567	12.3722	0.0027506	0.0399906	SUV39H2
ENSG00000101298.12	-0.681054	2.37158	12.3657	0.00275601	0.0400347	SNPH
ENSG00000168374.9	-0.359746	7.79227	12.3578	0.00276264	0.0400964	ARF4
ENSG00000116171.15	-0.319023	7.74035	12.3537	0.0027661	0.040112	SCP2
ENSG00000130332.13	0.294446	6.2087	12.3461	0.0027725	0.0401703	LSM7
ENSG00000010319.5	1.46995	-1.12832	12.3423	0.00277571	0.0401822	SEMA3G
ENSG00000182872.14	0.346231	5.72189	12.3355	0.00278147	0.0402309	RBM10
ENSG00000267484.1	-3.15566	-1.23516	12.3727	0.0027942	0.0403804	ENSG00000267484.1
ENSG00000167916.4	-2.62391	-1.71324	12.3149	0.00279896	0.0404143	KRT24
ENSG00000138411.9	-0.587944	3.87483	12.3094	0.00280363	0.0404143	HECW2
ENSG00000188211.7	-0.992985	0.729492	12.3093	0.00280375	0.0404143	NCR3LG1
ENSG00000136888.6	-0.348486	7.58829	12.2936	0.00281721	0.0405635	ATP6V1G1
ENSG00000183765.19	0.615806	3.56347	12.2916	0.00281892	0.0405635	CHEK2
ENSG00000165949.11	-2.10096	1.88221	12.516	0.00282745	0.0406515	IFI27
ENSG00000135535.13	-0.345999	8.71823	12.2748	0.00283342	0.0407026	CD164
ENSG00000183690.12	-1.30735	-0.463452	12.2603	0.00284596	0.0408479	EFHC2
ENSG00000161888.10	1.53127	3.42535	12.4734	0.00285779	0.040974	SPC24
ENSG00000111450.12	0.633241	2.55124	12.2429	0.00286119	0.040974	STX2
ENSG00000104213.11	-0.626583	2.46833	12.2419	0.00286205	0.040974	PDGFRL
ENSG00000042445.12	-0.469429	7.5065	12.2366	0.00286668	0.0410054	RETSAT
ENSG00000168032.7	-1.31137	-0.438474	12.2335	0.00286938	0.0410093	ENTPD3
ENSG00000079841.17	-1.72834	-1.32676	12.2145	0.00288616	0.0412141	RIMS1
ENSG00000087903.11	0.490342	2.80922	12.2006	0.0028984	0.0413538	RFX2
ENSG00000148950.8	0.517216	2.40782	12.1933	0.00290494	0.041412	IMMP1L
ENSG00000142856.15	0.6228	3.79747	12.1904	0.00290753	0.0414139	ITGB3BP
ENSG00000155158.19	-0.594846	2.15762	12.1764	0.00292003	0.0415466	TTC39B
ENSG00000103404.13	0.583255	4.27095	12.1744	0.00292179	0.0415466	USP31
ENSG00000100842.11	0.424075	6.52933	12.1716	0.00292432	0.0415476	EFS
ENSG00000129810.13	1.33047	2.35722	12.2117	0.00293411	0.0416228	SGO1
ENSG00000237753.1	1.16158	-0.0700565	12.1602	0.00293456	0.0416228	ENSG00000237753.1
ENSG00000138757.13	-0.330647	7.62139	12.1561	0.00293825	0.04164	G3BP2
ENSG00000186567.11	-1.16767	1.23706	12.1448	0.00294841	0.041749	CEACAM19
ENSG00000242247.9	-0.465277	4.42784	12.1245	0.00296683	0.0419191	ARFGAP3
ENSG00000013392.7	-0.606857	2.27615	12.1189	0.00297198	0.0419191	RWDD2A
ENSG00000237807.3	-1.12817	2.66416	12.1295	0.00297614	0.0419191	LOC100507516
ENSG00000079739.14	-0.467073	5.40017	12.1143	0.00297615	0.0419191	PGM1
ENSG00000250722.4	-1.01916	7.38807	12.3629	0.00297617	0.0419191	SELENOP
ENSG00000136943.9	0.699976	3.16476	12.112	0.00297826	0.0419191	CTSV
ENSG00000275454.1	-2.20561	-1.80422	12.1109	0.00297929	0.0419191	ENSG00000275454.1
ENSG00000102543.13	0.522202	2.59114	12.1076	0.00298231	0.0419191	CDADC1
ENSG00000149196.14	0.324788	5.62146	12.1059	0.00298384	0.0419191	HIKESHI
ENSG00000173825.6	1.4928	-0.844833	12.1043	0.00298533	0.0419191	TIGD3
ENSG00000204390.9	0.756976	0.446624	12.0999	0.00298936	0.0419407	HSPA1L
ENSG00000101811.12	0.333957	5.17378	12.0967	0.00299231	0.0419471	CSTF2
ENSG00000077147.13	-0.370434	7.65781	12.0907	0.00299788	0.041983	TM9SF3
ENSG00000260285.1	1.56589	-1.29491	12.0885	0.00299985	0.041983	ENSG00000260285.1
ENSG00000120334.14	0.772199	3.25975	12.08	0.00300776	0.0420586	CENPL
ENSG00000083123.13	-0.463486	4.99827	12.0768	0.00301065	0.0420641	BCKDHB
ENSG00000046604.11	-0.342738	8.79986	12.0726	0.00301463	0.0420848	DSG2
ENSG00000120539.13	0.837118	3.75234	12.0731	0.00301938	0.0421163	MASTL
ENSG00000166770.9	0.388582	5.07348	12.0566	0.00302945	0.0422096	ZNF667-AS1
ENSG00000198948.10	-1.09187	0.151132	12.0549	0.00303109	0.0422096	MFAP3L
ENSG00000142945.11	1.72904	4.31219	12.4094	0.00305304	0.0424802	KIF2C
ENSG00000073969.17	-0.356744	6.75957	12.0244	0.00305966	0.0425371	NSF
ENSG00000176101.10	0.298317	6.47417	12.0204	0.00306345	0.0425546	SSNA1
ENSG00000153885.13	0.45767	4.74743	12.0091	0.00307413	0.0426678	KCTD15
ENSG00000140563.13	-0.968079	2.18967	11.9995	0.0030833	0.0427599	MCTP2
ENSG00000277182.1	0.849805	0.353033	11.9853	0.00309681	0.0429119	ENSG00000277182.1
ENSG00000006652.12	0.791071	3.39142	11.9764	0.00310537	0.0429888	IFRD1
ENSG00000257315.1	-0.581092	2.79068	11.9742	0.00310747	0.0429888	ZBED6
ENSG00000112110.8	0.4314	4.22197	11.9687	0.00311275	0.0430266	MRPL18
ENSG00000049541.9	0.504504	6.18853	11.9639	0.00311739	0.0430553	RFC2
ENSG00000136982.5	1.22146	3.63793	12.0546	0.00312155	0.0430773	DSCC1
ENSG00000188610.11	1.70249	-0.678196	11.9538	0.0031271	0.0431186	FAM72B
ENSG00000204642.12	-0.737985	4.64235	11.949	0.00313709	0.0432113	HLA-F
ENSG00000281457.1	-2.11068	0.324877	11.991	0.00313895	0.0432113	ENSG00000281457.1
ENSG00000170624.12	1.37299	-0.97131	11.9373	0.00314307	0.0432238	SGCD
ENSG00000079616.11	0.689146	6.50854	11.9801	0.003145	0.0432238	KIF22
ENSG00000271933.1	-2.82763	-2.1333	11.9026	0.00317708	0.0436291	ENSG00000271933.1
ENSG00000198715.10	-0.413523	5.44596	11.8853	0.00319412	0.0437936	GLMP
ENSG00000259527.2	1.58532	1.16742	11.9049	0.00319519	0.0437936	LINC00052
ENSG00000261759.1	-2.48685	-1.40714	11.8881	0.00319686	0.0437936	ENSG00000261759.1
ENSG00000118855.17	-0.405339	6.0637	11.8719	0.00320739	0.0439021	MFSD1
ENSG00000006432.14	-0.456858	4.7625	11.8682	0.00321112	0.0439175	MAP3K9
ENSG00000183691.4	2.54891	-1.27206	11.8646	0.00322022	0.0440062	NOG
ENSG00000175061.16	-0.332528	8.39757	11.8328	0.00324657	0.0443081	SNHG29
ENSG00000102007.9	0.385188	7.62825	11.8318	0.00324758	0.0443081	PLP2
ENSG00000274925.1	1.6361	-0.775914	11.8285	0.00325097	0.0443185	ENSG00000274925.1
ENSG00000136002.15	0.758893	3.40052	11.8237	0.00325584	0.0443489	ARHGEF4
ENSG00000166557.11	-0.448312	7.76888	11.819	0.00326058	0.0443759	TMED3
ENSG00000111445.12	0.456283	4.51236	11.8165	0.00326309	0.0443759	RFC5
ENSG00000257038.1	-0.951299	0.849214	11.8039	0.00327594	0.0445148	LOC100287837
ENSG00000168615.10	-0.482057	7.01318	11.7867	0.00329351	0.0447173	ADAM9
ENSG00000162910.17	0.317426	5.17318	11.7613	0.00331964	0.0450003	MRPL55
ENSG00000147853.15	-0.393141	6.14642	11.7613	0.0033197	0.0450003	AK3
ENSG00000117632.19	1.06846	7.3578	12.0397	0.00332664	0.0450582	STMN1
ENSG00000180964.15	-0.429205	5.98111	11.7499	0.0033315	0.0450878	TCEAL8
ENSG00000216775.2	0.885813	1.15312	11.7384	0.00334342	0.0451948	LOC730101
ENSG00000115415.17	-0.406216	7.28925	11.7371	0.00334478	0.0451948	STAT1
ENSG00000130299.15	0.574241	3.60302	11.7307	0.00335143	0.0452362	GTPBP3
ENSG00000124535.14	0.314473	5.44407	11.729	0.00335322	0.0452362	WRNIP1
ENSG00000170927.13	-1.29474	-1.042	11.7217	0.00336095	0.0453042	PKHD1
ENSG00000233893.1	-1.49335	0.280481	11.7143	0.00336871	0.0453725	EZR-AS1
ENSG00000188158.13	-0.580708	3.63464	11.688	0.00339651	0.0457103	NHS
ENSG00000141968.6	-0.65771	2.6966	11.6813	0.00340357	0.0457688	VAV1
ENSG00000151500.13	0.521665	2.38622	11.6724	0.00341305	0.0458018	THYN1
ENSG00000111335.11	-1.28474	4.28926	11.8786	0.00341352	0.0458018	OAS2
ENSG00000035141.6	0.281927	6.01701	11.6713	0.00341418	0.0458018	FAM136A
ENSG00000169429.9	-1.39185	6.33832	12.0638	0.0034201	0.0458445	CXCL8
ENSG00000273297.1	0.786043	0.670637	11.6601	0.00342617	0.0458894	LOC105375519
ENSG00000075218.17	2.03131	3.37326	12.0131	0.00343246	0.0459371	GTSE1
ENSG00000179981.9	0.540648	3.78186	11.6504	0.00343668	0.0459571	TSHZ1
ENSG00000197448.12	-0.410226	8.02277	11.6447	0.00344282	0.0459601	GSTK1
ENSG00000255467.1	-4.04069	-2.45343	11.65	0.00344284	0.0459601	ENSG00000255467.1
ENSG00000187676.7	0.559977	3.28446	11.6362	0.00345193	0.0459601	B3GLCT
ENSG00000281376.1	-2.37262	-1.82483	11.6348	0.00345342	0.0459601	ABALON
ENSG00000196456.7	0.442656	3.36705	11.6287	0.00346005	0.0459601	ZNF775
ENSG00000047457.12	-2.83964	0.521233	11.834	0.00346211	0.0459601	CP
ENSG00000104691.13	-0.414728	2.72287	11.626	0.00346304	0.0459601	UBXN8
ENSG00000156802.11	1.11064	5.91965	11.905	0.0034637	0.0459601	ATAD2
ENSG00000100362.11	1.1613	4.24412	11.7494	0.00346542	0.0459601	PVALB
ENSG00000184357.4	2.85397	-1.8004	11.6233	0.00346597	0.0459601	H1-5
ENSG00000185261.12	-0.71067	1.60737	11.6209	0.00346858	0.0459601	KIAA0825
ENSG00000170075.8	-1.22041	-0.39598	11.6199	0.00346967	0.0459601	GPR37L1
ENSG00000078668.12	0.460856	5.80651	11.6138	0.00347623	0.0460109	VDAC3
ENSG00000119397.15	0.861189	2.41111	11.6101	0.0034803	0.0460285	CNTRL
ENSG00000109099.12	-0.497716	8.09796	11.5895	0.00350287	0.0462906	PMP22
ENSG00000167969.11	0.340719	6.44975	11.5808	0.00351244	0.0463808	ECI1
ENSG00000224046.1	1.17689	-1.22372	11.5756	0.0035182	0.0464204	LOC101927420
ENSG00000138346.13	1.19009	2.56309	11.6077	0.00352122	0.0464238	DNA2
ENSG00000215559.7	1.029	0.963302	11.5649	0.00353	0.0464417	ANKRD20A11P
ENSG00000086475.13	0.253472	6.27261	11.5645	0.00353041	0.0464417	SEPHS1
ENSG00000229453.2	-1.03711	2.22903	11.5632	0.00353184	0.0464417	SPINK8
ENSG00000274286.1	1.68981	-0.673379	11.5593	0.00353627	0.0464417	ADRA2B
ENSG00000019505.6	0.565994	5.90171	11.5587	0.00353692	0.0464417	SYT13
ENSG00000005189.18	0.714311	4.37269	11.5567	0.00353912	0.0464417	REXO5
ENSG00000165055.14	0.439057	3.6598	11.5534	0.00354283	0.0464541	METTL2B
ENSG00000136518.15	0.397361	6.03816	11.5483	0.00354847	0.0464918	ACTL6A
ENSG00000074590.12	1.07139	3.60415	11.5852	0.00355923	0.0465966	NUAK1
ENSG00000183137.13	0.553092	2.67111	11.5323	0.0035664	0.0466286	CEP57L1
ENSG00000182890.4	-0.543437	3.24152	11.5315	0.00356721	0.0466286	GLUD2
ENSG00000167653.4	-1.37633	2.62086	11.5924	0.00358926	0.0468804	PSCA
ENSG00000146278.10	-0.66587	4.33643	11.5011	0.00360161	0.0470052	PNRC1
ENSG00000260276.2	-1.08578	0.763504	11.4934	0.00361035	0.0470827	ENSG00000260276.2
ENSG00000165259.12	-0.8497	1.23867	11.485	0.00361988	0.0471705	HDX
ENSG00000253846.2	-0.466601	4.32009	11.479	0.00362671	0.0471832	PCDHGA10
ENSG00000085552.15	0.556015	5.19127	11.4766	0.00362949	0.0471832	IGSF9
ENSG00000272078.1	-2.36551	-1.64544	11.4751	0.00363123	0.0471832	ENSG00000272078.1
ENSG00000224957.4	-1.61915	-1.48896	11.4743	0.00363206	0.0471832	LINC01266
ENSG00000137312.13	0.362776	7.65566	11.4685	0.00363877	0.0472046	FLOT1
ENSG00000105122.11	-1.26869	-1.33286	11.468	0.00363932	0.0472046	RASAL3
ENSG00000245614.3	1.41661	-0.953476	11.4631	0.003645	0.0472418	DDX11-AS1
ENSG00000065923.8	-0.448329	4.89577	11.4514	0.00365844	0.0473551	SLC9A7
ENSG00000136986.8	-0.320686	7.81894	11.4506	0.00365936	0.0473551	DERL1
ENSG00000186891.12	0.48276	3.69779	11.4461	0.0036645	0.0473852	TNFRSF18
ENSG00000186767.5	0.537303	3.50508	11.4411	0.00367035	0.0474221	SPIN4
ENSG00000197771.11	0.749029	5.28032	11.4703	0.0036761	0.0474221	MCMBP
ENSG00000235098.7	4.89482	-1.92078	11.4699	0.00367657	0.0474221	ANKRD65
ENSG00000140326.11	0.463403	2.85134	11.434	0.00367862	0.0474221	CDAN1
ENSG00000165916.7	0.310854	8.51851	11.4314	0.00368164	0.0474247	PSMC3
ENSG00000204356.10	0.446248	5.88218	11.4263	0.00368755	0.0474645	NELFE
ENSG00000272523.1	1.58566	-1.58666	11.4164	0.0036991	0.0475768	LINC01023
ENSG00000182628.11	0.434942	5.59841	11.4112	0.00370521	0.0475867	SKA2
ENSG00000156469.7	0.444221	2.88693	11.4109	0.00370552	0.0475867	MTERF3
ENSG00000076382.15	1.33154	4.69999	11.6727	0.00371542	0.047657	SPAG5
ENSG00000055208.16	-0.295862	8.10757	11.3985	0.00372012	0.047657	TAB2
ENSG00000242539.2	-2.59886	-2.33128	11.3975	0.00372119	0.047657	ENSG00000242539.2
ENSG00000183971.5	0.947893	3.80088	11.4255	0.00372436	0.047657	NPW
ENSG00000125351.9	0.618411	3.7166	11.3942	0.00372515	0.047657	UPF3B
ENSG00000253731.2	1.06942	0.473206	11.3907	0.00372922	0.0476728	PCDHGA6
ENSG00000214960.8	-0.639279	4.29912	11.3649	0.00375989	0.0480284	CRPPA
ENSG00000002726.18	-1.53909	5.72612	11.7591	0.00378582	0.048323	AOC1
ENSG00000131015.4	-0.510933	5.62284	11.3381	0.00379187	0.0483636	ULBP2
ENSG00000225177.4	0.55417	1.81426	11.335	0.00379562	0.0483747	ENSG00000225177.4
ENSG00000102471.12	-0.427488	5.97404	11.3304	0.00380119	0.0483948	NDFIP2
ENSG00000077514.7	0.732871	3.60908	11.3288	0.00380314	0.0483948	POLD3
ENSG00000159348.11	-0.359311	7.26818	11.3228	0.00381033	0.0483948	CYB5R1
ENSG00000154274.13	-0.810981	4.16141	11.3265	0.00381193	0.0483948	C4orf19
ENSG00000007968.6	1.63297	2.71779	11.5126	0.00381405	0.0483948	E2F2
ENSG00000143458.10	0.522214	3.98078	11.3194	0.00381444	0.0483948	GABPB2
ENSG00000261061.1	1.41584	1.15431	11.3211	0.00381973	0.0484033	ENSG00000261061.1
ENSG00000279198.1	-1.3279	0.913073	11.314	0.003821	0.0484033	ENSG00000279198.1
ENSG00000161981.9	0.563716	5.97036	11.3117	0.00382374	0.0484033	SNRNP25
ENSG00000138443.14	0.346759	5.58435	11.3082	0.00382804	0.0484214	ABI2
ENSG00000176868.2	-1.90265	-0.386086	11.3025	0.00384113	0.0485504	ENSG00000176868.2
ENSG00000161405.15	-1.37771	1.12237	11.2975	0.00384726	0.0485915	IKZF3
ENSG00000158296.12	1.17157	-0.556925	11.2816	0.00386046	0.0487216	SLC13A3
ENSG00000225830.9	-0.427125	2.93354	11.2783	0.00386453	0.0487365	ERCC6
ENSG00000111726.11	-0.232432	5.8809	11.2751	0.0038685	0.04875	CMAS
ENSG00000109113.16	0.333298	6.38181	11.2708	0.00387377	0.04878	RAB34
ENSG00000183431.10	0.379712	6.88163	11.2656	0.00388014	0.0488237	SF3A3
ENSG00000121851.11	0.460305	3.63251	11.2577	0.00388999	0.0488643	POLR3GL
ENSG00000158315.9	-0.496609	3.99612	11.2564	0.00389161	0.0488643	RHBDL2
ENSG00000100206.8	1.98035	-2.22925	11.256	0.00389208	0.0488643	DMC1
ENSG00000228677.1	-3.04802	-2.17147	11.2406	0.00391119	0.0490677	TTC3-AS1
ENSG00000012048.18	1.19797	4.30767	11.3936	0.00392255	0.0491735	BRCA1
ENSG00000111961.15	-0.568504	6.0609	11.2127	0.00395235	0.0495102	SASH1
ENSG00000101752.10	-0.359962	6.88659	11.1975	0.00396522	0.0496033	MIB1
ENSG00000196396.8	-0.257495	6.86308	11.1957	0.00396747	0.0496033	PTPN1
ENSG00000165632.7	0.661077	4.52342	11.1948	0.00396862	0.0496033	TAF3
ENSG00000166002.5	0.722073	2.07494	11.1915	0.00397282	0.049619	SMCO4
ENSG00000040275.15	0.824465	3.38951	11.1864	0.00397927	0.0496426	SPDL1
ENSG00000162923.13	-0.347136	7.22319	11.1854	0.00398061	0.0496426	WDR26
ENSG00000262814.5	0.475299	2.2639	11.1754	0.00399337	0.0497649	MRPL12
ENSG00000205269.5	-1.49397	-0.431126	11.1682	0.00400255	0.0498199	TMEM170B
ENSG00000136811.15	0.401898	6.12531	11.1673	0.0040037	0.0498199	ODF2
ENSG00000185000.8	-0.458013	6.39612	11.1607	0.00401213	0.0498879	DGAT1
ENSG00000196511.12	-0.608051	2.79935	11.1479	0.00402857	0.0500554	TPK1
ENSG00000105185.10	0.499684	4.15614	11.1425	0.00403549	0.0501043	PDCD5
ENSG00000268964.1	-0.989902	2.94999	11.1425	0.00404209	0.0501494	ERVV-2
ENSG00000160588.8	-0.470614	5.23318	11.1326	0.00404829	0.0501892	MPZL3
ENSG00000071242.10	-0.508207	3.7701	11.1278	0.00405456	0.05023	RPS6KA2
ENSG00000069974.14	-0.405676	5.00074	11.1248	0.00405842	0.0502409	RAB27A
ENSG00000086548.8	-1.81473	7.33926	11.6406	0.00406214	0.0502499	CEACAM6
ENSG00000117682.15	-0.289732	5.41406	11.1164	0.00406931	0.0502597	DHDDS
ENSG00000179163.11	-0.515742	4.68245	11.1146	0.00407168	0.0502597	FUCA1
ENSG00000233966.1	1.42214	-0.78582	11.1144	0.00407189	0.0502597	ENSG00000233966.1
ENSG00000137819.12	0.758594	2.48044	11.1114	0.0040759	0.0502724	PAQR5
ENSG00000100065.13	0.747115	3.03116	11.1083	0.00407992	0.0502852	CARD10
ENSG00000166126.9	-1.25528	-1.08431	11.0983	0.00409297	0.0504091	AMN
ENSG00000106460.17	-0.406771	6.95896	11.092	0.00410117	0.0504448	TMEM106B
ENSG00000272821.1	0.878254	1.27475	11.0907	0.00410294	0.0504448	ENSG00000272821.1
ENSG00000229780.1	-3.18422	-2.06828	11.0939	0.00410521	0.0504448	UBE2Q1-AS1
ENSG00000107105.13	2.32929	0.00982844	11.1537	0.00410785	0.0504448	ELAVL2
ENSG00000139163.14	-0.375957	5.36186	11.0649	0.00413694	0.0507282	ETNK1
ENSG00000160326.12	-0.629554	3.73151	11.0649	0.00413695	0.0507282	SLC2A6
ENSG00000169221.12	0.306218	6.32417	11.0583	0.00414571	0.0507985	TBC1D10B
ENSG00000100319.12	0.485721	4.20169	11.0555	0.00414955	0.0508086	ZMAT5
ENSG00000267322.2	-2.73382	-1.61484	11.0515	0.00416122	0.0509145	SCARNA17
ENSG00000144426.17	-0.495719	3.34944	11.0432	0.00416596	0.0509354	NBEAL1
ENSG00000124575.6	1.94195	-1.09858	11.0401	0.00417003	0.0509482	H1-3
ENSG00000116350.14	0.613707	6.23246	11.0446	0.0041812	0.0510105	SRSF4
ENSG00000180398.10	-0.273124	6.4898	11.0299	0.00418369	0.0510105	MCFD2
ENSG00000278571.1	-0.867504	1.15557	11.0295	0.00418421	0.0510105	MIR7161
ENSG00000111087.8	1.04974	0.536767	11.0256	0.00418948	0.0510166	GLI1
ENSG00000223573.5	-0.515204	4.78628	11.0236	0.0041922	0.0510166	TINCR
ENSG00000126709.13	-1.31368	7.88099	11.3823	0.00419381	0.0510166	IFI6
ENSG00000109572.12	-0.352444	7.75767	11.0102	0.00421024	0.0511638	CLCN3
ENSG00000129197.13	0.454433	3.38869	11.0089	0.00421199	0.0511638	RPAIN
ENSG00000122565.17	0.251176	8.6652	11.0058	0.00421618	0.0511778	CBX3
ENSG00000197275.11	0.790576	1.04711	11.0019	0.00422153	0.0512058	RAD54B
ENSG00000184304.13	1.21033	0.355079	10.9946	0.00423144	0.0512676	PRKD1
ENSG00000168395.13	0.574321	3.94889	10.9929	0.00423375	0.0512676	ING5
ENSG00000126768.11	0.268131	5.85093	10.9898	0.00423797	0.0512676	TIMM17B
ENSG00000198924.6	0.622044	3.43717	10.9872	0.00424151	0.0512676	DCLRE1A
ENSG00000126945.8	-0.374395	7.5574	10.987	0.00424185	0.0512676	HNRNPH2
ENSG00000138182.13	0.934504	3.2777	10.9892	0.00424734	0.0512972	KIF20B
ENSG00000145494.10	0.312737	7.18055	10.9787	0.00425311	0.0513207	NDUFS6
ENSG00000240184.5	-0.493648	3.49426	10.9771	0.00425539	0.0513207	PCDHGC3
ENSG00000086062.11	-0.423421	8.15252	10.9621	0.00427591	0.0514607	B4GALT1
ENSG00000234818.1	-2.6847	-1.97906	10.9614	0.00427693	0.0514607	ENSG00000234818.1
ENSG00000273398.4	-2.1203	-1.14615	10.9603	0.00427838	0.0514607	ENSG00000273398.4
ENSG00000158486.12	-0.66275	2.76833	10.9596	0.00427945	0.0514607	DNAH3
ENSG00000103064.12	-0.31792	4.80785	10.9575	0.00428228	0.0514607	SLC7A6
ENSG00000235865.2	-1.99541	-1.51323	10.9489	0.00429423	0.0515675	GSN-AS1
ENSG00000166821.7	-0.561257	2.63942	10.9446	0.00430012	0.0516014	PEX11A
ENSG00000128245.13	0.362641	6.71356	10.9368	0.0043109	0.0516895	YWHAH
ENSG00000229044.1	-2.73106	-1.79623	10.9396	0.0043136	0.0516895	ENSG00000229044.1
ENSG00000103534.15	-0.838448	5.28716	10.9965	0.00431973	0.0517262	TMC5
ENSG00000121211.6	1.69559	2.02446	11.0375	0.00434488	0.0519904	MND1
ENSG00000143183.15	-0.481977	5.65754	10.9028	0.00435852	0.0521165	TMCO1
ENSG00000130726.10	0.311582	8.44111	10.8997	0.00436278	0.0521304	TRIM28
ENSG00000203791.12	0.70086	0.981417	10.8934	0.00437173	0.0522004	EEF1AKMT2
ENSG00000180861.8	-1.9871	-1.01417	10.8873	0.0043804	0.0522463	LINC01559
ENSG00000135643.4	-0.5825	3.0433	10.8863	0.00438179	0.0522463	KCNMB4
ENSG00000228748.2	-2.45714	-1.56912	10.8794	0.0043982	0.0524016	ENSG00000228748.2
ENSG00000260418.1	0.919247	0.690554	10.8727	0.00440104	0.0524016	ENSG00000260418.1
ENSG00000106541.10	-0.536125	11.374	10.869	0.00440632	0.0524274	AGR2
ENSG00000160957.11	0.888972	5.13566	10.9327	0.00443224	0.0526946	RECQL4
ENSG00000228696.7	1.04127	-1.17065	10.8488	0.00443519	0.0526946	ARL17A
ENSG00000249568.1	-2.8162	3.08947	11.3414	0.00443817	0.0526946	ENSG00000249568.1
ENSG00000271984.1	-2.68291	-1.23062	10.869	0.0044446	0.0527338	ENSG00000271984.1
ENSG00000100523.13	-0.319166	6.01193	10.8396	0.00444849	0.0527428	DDHD1
ENSG00000223804.4	0.778981	0.648822	10.8323	0.00445891	0.0528291	ENSG00000223804.4
ENSG00000006042.10	0.858313	3.90754	10.8373	0.00446457	0.052859	TMEM98
ENSG00000174165.6	-0.334675	5.22873	10.8256	0.00446865	0.0528702	ZDHHC24
ENSG00000140534.12	1.36418	1.67571	10.8481	0.00448101	0.0529791	TICRR
ENSG00000168936.9	0.389848	3.92191	10.8123	0.00448792	0.0529915	TMEM129
ENSG00000164758.6	0.532371	3.23524	10.8114	0.00448932	0.0529915	MED30
ENSG00000257605.2	-1.75117	-1.49582	10.8087	0.00449324	0.0529915	ENSG00000257605.2
ENSG00000250772.4	0.956024	0.797549	10.8061	0.00449702	0.0529915	LINC01365
ENSG00000134202.9	-0.778536	4.83933	10.8365	0.0044978	0.0529915	GSTM3
ENSG00000279344.1	-2.137	-2.09886	10.8023	0.00450258	0.0530108	ENSG00000279344.1
ENSG00000079387.12	0.49251	4.38444	10.798	0.00450885	0.0530334	SENP1
ENSG00000261664.4	-0.705029	1.56612	10.7952	0.00451292	0.0530334	TTC39A-AS1
ENSG00000254662.1	-2.17835	-0.119004	10.8359	0.00451395	0.0530334	ENSG00000254662.1
ENSG00000128602.8	0.932203	1.08619	10.7892	0.00452166	0.0530869	SMO
ENSG00000141349.7	-0.305702	6.47171	10.7826	0.00453132	0.0531633	G6PC3
ENSG00000274211.3	0.29192	5.38137	10.7801	0.004535	0.0531694	SOCS7
ENSG00000121152.8	1.4455	5.2826	11.1105	0.00455669	0.0533865	NCAPH
ENSG00000010361.12	0.455355	3.64435	10.756	0.00457076	0.0535141	FUZ
ENSG00000152580.8	-1.6896	-1.29266	10.7516	0.00457728	0.0535532	IGSF10
ENSG00000228060.1	-3.29125	-1.81893	10.7799	0.00458075	0.0535566	ENSG00000228060.1
ENSG00000134851.11	-0.344843	7.02159	10.7425	0.00459071	0.0536358	TMEM165
ENSG00000205364.3	1.32658	1.70244	10.757	0.00459919	0.0536976	MT1M
ENSG00000228109.1	1.71703	-1.913	10.7321	0.00460636	0.0537441	MELTF-AS1
ENSG00000204366.3	0.805755	2.22994	10.7236	0.00461908	0.0538328	ZBTB12
ENSG00000259038.1	0.689692	0.562232	10.7222	0.00462123	0.0538328	ENSG00000259038.1
ENSG00000140521.10	0.366142	5.73236	10.7206	0.00462356	0.0538328	POLG
ENSG00000107130.8	0.394313	5.86492	10.7168	0.00462926	0.0538441	NCS1
ENSG00000198964.12	-0.568962	4.86037	10.7157	0.00463092	0.0538441	SGMS1
ENSG00000198643.5	-1.92376	-1.24752	10.7117	0.00463702	0.0538777	FAM3D
ENSG00000101361.13	0.525008	6.32421	10.7071	0.0046439	0.0539205	NOP56
ENSG00000169251.11	-0.580824	6.29593	10.7051	0.00465419	0.0540027	NMD3
ENSG00000173914.10	0.380006	3.50167	10.6959	0.00466091	0.0540064	RBM4B
ENSG00000140479.15	0.996282	2.72585	10.6988	0.00466342	0.0540064	PCSK6
ENSG00000125885.12	0.677901	5.13665	10.7059	0.00466413	0.0540064	MCM8
ENSG00000211591.1	-1.74651	-1.61895	10.6854	0.00467683	0.0541163	MIR762
ENSG00000123485.10	1.86738	3.47071	10.9764	0.00469928	0.0543217	HJURP
ENSG00000148154.8	-0.480236	5.09872	10.6691	0.00470179	0.0543217	UGCG
ENSG00000275183.1	-0.615461	2.21651	10.6675	0.00470427	0.0543217	LENG9
ENSG00000169855.18	-1.0391	3.80603	10.7125	0.00471194	0.0543722	ROBO1
ENSG00000117877.9	0.487082	2.89722	10.6604	0.0047151	0.0543722	CD3EAP
ENSG00000143196.4	2.28545	-1.1103	10.6458	0.00473768	0.0545952	DPT
ENSG00000183150.6	1.33877	0.599759	10.6295	0.00476295	0.0548488	GPR19
ENSG00000270248.1	-0.865998	-1.31935	10.6241	0.00477134	0.054908	ENSG00000270248.1
ENSG00000251022.5	0.472627	4.44855	10.6197	0.00477829	0.0549314	THAP9-AS1
ENSG00000171551.10	1.03596	1.58878	10.6186	0.00477991	0.0549314	ECEL1
ENSG00000175854.10	0.391287	4.23553	10.6163	0.0047836	0.0549364	SWI5
ENSG00000138356.12	-1.34031	2.03923	10.6469	0.00479838	0.0550685	AOX1
ENSG00000099812.7	-0.561968	6.24045	10.606	0.00480678	0.0551154	MISP
ENSG00000240889.1	-0.880237	0.322552	10.5992	0.00481035	0.0551154	NDUFB2-AS1
ENSG00000108352.10	-1.23091	4.62413	10.8082	0.00481228	0.0551154	RAPGEFL1
ENSG00000181938.12	0.756967	2.27137	10.5954	0.00481627	0.0551235	GINS3
ENSG00000023041.10	0.420176	4.66501	10.5927	0.00482064	0.055136	ZDHHC6
ENSG00000228925.1	-2.25503	-2.19616	10.5902	0.00482453	0.0551431	ENSG00000228925.1
ENSG00000162078.10	-0.395499	6.25157	10.5846	0.0048333	0.0552058	ZG16B
ENSG00000274265.3	0.714286	2.37429	10.5751	0.00484838	0.0553406	ENSG00000274265.3
ENSG00000204576.10	0.536282	2.59058	10.5677	0.00486017	0.0554375	PRR3
ENSG00000185010.12	-0.436956	3.5447	10.5641	0.00486588	0.0554651	F8
ENSG00000119682.15	-0.439039	5.65256	10.5386	0.00490681	0.0558857	AREL1
ENSG00000138413.12	-0.317953	7.48672	10.5369	0.00490942	0.0558857	IDH1
ENSG00000273117.1	0.601592	1.80766	10.5341	0.00491392	0.0558992	ENSG00000273117.1
ENSG00000168439.15	0.308972	8.64496	10.5279	0.00492397	0.0559757	STIP1
ENSG00000185379.19	0.389493	3.75816	10.5244	0.0049297	0.0560013	RAD51D
ENSG00000234690.5	1.09306	0.00562862	10.5201	0.00493664	0.0560013	EPCAM-DT
ENSG00000129422.12	-0.292323	6.09298	10.5196	0.00493748	0.0560013	MTUS1
ENSG00000137825.9	1.48378	-1.42199	10.5171	0.0049414	0.0560013	ITPKA
ENSG00000109805.8	1.85756	3.00412	10.781	0.00494285	0.0560013	NCAPG
ENSG00000243927.4	0.530484	3.76329	10.5111	0.00495127	0.0560441	MRPS6
ENSG00000107890.15	0.624996	1.83834	10.5098	0.00495329	0.0560441	ANKRD26
ENSG00000164109.12	0.933103	5.38643	10.6292	0.00496639	0.0561546	MAD2L1
ENSG00000175305.15	1.26131	4.03293	10.657	0.00498815	0.0563161	CCNE2
ENSG00000084774.12	0.448411	5.94447	10.4874	0.0049899	0.0563161	CAD
ENSG00000197153.4	1.57298	-1.79777	10.4869	0.00499071	0.0563161	H3C12
ENSG00000170190.14	-0.49194	4.10515	10.4757	0.00500911	0.0564858	SLC16A5
ENSG00000101844.16	-0.287796	4.8615	10.4598	0.0050354	0.0566457	ATG4A
ENSG00000132254.11	-0.395382	6.0436	10.459	0.00503672	0.0566457	ARFIP2
ENSG00000247077.5	0.328015	5.341	10.4574	0.00503937	0.0566457	PGAM5
ENSG00000165609.11	0.365093	5.57033	10.4559	0.0050418	0.0566457	NUDT5
ENSG00000130720.11	-0.662759	5.2355	10.4655	0.00504535	0.0566457	FIBCD1
ENSG00000090402.6	-2.36498	0.274497	10.5481	0.00504567	0.0566457	SI
ENSG00000272114.1	-2.12749	-0.8207	10.4582	0.00504684	0.0566457	ENSG00000272114.1
ENSG00000104408.8	-0.327046	7.99428	10.4475	0.00505578	0.0566807	EIF3E
ENSG00000280758.1	-1.89168	-0.992912	10.447	0.00505669	0.0566807	ENSG00000280758.1
ENSG00000181449.3	0.791256	3.95217	10.4369	0.00508077	0.0569128	SOX2
ENSG00000162144.8	0.326373	5.61328	10.4241	0.005095	0.0570219	CYB561A3
ENSG00000051825.13	0.747908	3.45479	10.4209	0.00510028	0.0570219	MPHOSPH9
ENSG00000106012.16	0.343145	6.4828	10.4187	0.00510393	0.0570219	IQCE
ENSG00000249992.1	0.992839	0.809078	10.4187	0.00510406	0.0570219	TMEM158
ENSG00000115318.10	0.704079	2.03567	10.4157	0.00510901	0.0570393	LOXL3
ENSG00000163781.11	0.485819	4.83416	10.41	0.00511875	0.0570915	TOPBP1
ENSG00000115875.17	0.595977	6.56102	10.4257	0.00512092	0.0570915	SRSF7
ENSG00000090273.12	0.358496	7.23991	10.4069	0.00512386	0.0570915	NUDC
ENSG00000110274.13	0.425008	4.06966	10.3972	0.00514028	0.0572366	CEP164
ENSG00000236318.1	-1.35362	2.09985	10.4304	0.00515534	0.0573245	ENSG00000236318.1
ENSG00000120948.14	0.343044	6.64253	10.388	0.00515603	0.0573245	TARDBP
ENSG00000186187.10	0.361124	4.45972	10.3866	0.00515839	0.0573245	ZNRF1
ENSG00000146143.16	0.454324	3.98884	10.384	0.00516276	0.0573353	PRIM2
ENSG00000124357.11	0.280182	7.28827	10.3687	0.00518894	0.0575008	NAGK
ENSG00000151287.15	0.837278	3.1338	10.368	0.0051901	0.0575008	TEX30
ENSG00000154511.10	-0.560333	2.25921	10.3672	0.00519144	0.0575008	DIPK1A
ENSG00000158113.11	-1.37534	-0.927238	10.3671	0.0051916	0.0575008	LRRC43
ENSG00000145391.12	-0.403954	7.5306	10.3644	0.00519636	0.0575008	SETD7
ENSG00000128683.12	-1.30516	-1.83058	10.3633	0.00519816	0.0575008	GAD1
ENSG00000185499.15	-1.07084	8.00476	10.5954	0.00521462	0.057645	MUC1
ENSG00000246560.2	0.771306	0.742024	10.3402	0.00523794	0.0578648	UBE2D3-AS1
ENSG00000255108.1	-1.682	-1.2503	10.3379	0.00524205	0.0578722	ENSG00000255108.1
ENSG00000254609.1	-1.2555	-1.02698	10.3359	0.00524554	0.0578729	ENSG00000254609.1
ENSG00000233476.3	-0.533344	5.86776	10.3324	0.00525147	0.0579003	ENSG00000233476.3
ENSG00000104872.9	0.299799	5.58897	10.3242	0.00526584	0.0579767	PIH1D1
ENSG00000086015.19	0.47069	6.07889	10.3233	0.00526739	0.0579767	MAST2
ENSG00000102934.8	-1.29244	1.6083	10.3374	0.00526873	0.0579767	PLLP
ENSG00000140941.11	-0.349443	6.58943	10.3137	0.00528415	0.0580826	MAP1LC3B
ENSG00000122966.12	1.40071	3.79966	10.5095	0.00528526	0.0580826	CIT
ENSG00000123144.9	0.274699	7.06704	10.3071	0.00529571	0.0581596	TRIR
ENSG00000176563.8	-1.55428	-0.196305	10.2987	0.0053104	0.0582794	CNTD1
ENSG00000127564.15	1.28541	6.24371	10.614	0.00531661	0.0582794	PKMYT1
ENSG00000058453.15	0.837326	3.4657	10.2993	0.00531701	0.0582794	CROCC
ENSG00000258017.1	-1.99833	3.65588	10.6111	0.00532435	0.0583219	LOC105369760
ENSG00000132424.13	0.650965	4.22357	10.2785	0.00534608	0.0585108	PNISR
ENSG00000167978.15	0.563849	7.65657	10.2816	0.00534855	0.0585108	SRRM2
ENSG00000174371.15	1.57336	3.08914	10.4691	0.00536291	0.058605	EXO1
ENSG00000110583.11	0.393212	5.0291	10.2682	0.00536442	0.058605	NAA40
ENSG00000260027.4	0.31925	4.63192	10.2664	0.0053676	0.058605	HOXB7
ENSG00000115271.9	-0.298162	4.72189	10.2627	0.00537422	0.0586163	GCA
ENSG00000125450.9	0.444935	5.72662	10.2619	0.0053756	0.0586163	NUP85
ENSG00000255650.4	-1.28205	-0.61385	10.2556	0.00538686	0.0587011	FAM222A-AS1
ENSG00000165868.11	0.939299	1.75757	10.2349	0.00542408	0.0590455	HSPA12A
ENSG00000132967.9	0.446325	5.26832	10.2325	0.00542836	0.0590455	ENSG00000132967.9
ENSG00000129625.11	-0.326333	7.67989	10.2248	0.00544238	0.0590455	REEP5
ENSG00000250539.1	-0.684006	0.886254	10.2244	0.00544299	0.0590455	ENSG00000250539.1
ENSG00000160223.15	1.59639	-0.359585	10.2221	0.00544718	0.0590455	ICOSLG
ENSG00000225855.5	-1.23256	0.623238	10.2189	0.00545306	0.0590455	RUSC1-AS1
ENSG00000258384.1	-2.52055	-1.56031	10.2226	0.00545398	0.0590455	ENSG00000258384.1
ENSG00000039068.17	-0.42301	9.22746	10.2183	0.00545404	0.0590455	CDH1
ENSG00000165416.13	0.435479	5.28355	10.2179	0.00545476	0.0590455	SUGT1
ENSG00000198963.9	-2.83636	-1.90158	10.2213	0.00545622	0.0590455	RORB
ENSG00000029993.13	0.38114	7.21804	10.2167	0.00545704	0.0590455	HMGB3
ENSG00000133983.13	-0.52244	1.36375	10.2133	0.00546314	0.0590735	COX16
ENSG00000138658.14	0.980628	2.45778	10.2141	0.00546943	0.0591035	ZGRF1
ENSG00000007202.13	-0.334913	8.88794	10.1906	0.00550463	0.0594124	KIAA0100
ENSG00000165271.15	-0.227984	6.72531	10.1903	0.00550507	0.0594124	NOL6
ENSG00000138698.13	-0.25781	6.7274	10.1879	0.00550959	0.0594231	RAP1GDS1
ENSG00000185156.5	-0.590528	1.92721	10.1853	0.00551434	0.0594348	MFSD6L
ENSG00000183496.5	0.575732	2.67655	10.1834	0.00551774	0.0594348	MEX3B
ENSG00000138434.15	-0.861824	7.93176	10.3306	0.00552251	0.0594457	ITPRID2
ENSG00000167800.9	-1.38265	1.03598	10.1851	0.00552581	0.0594457	TBX10
ENSG00000176853.14	-0.260933	6.65453	10.1717	0.00553926	0.0595214	FAM91A1
ENSG00000271122.1	0.477176	3.58399	10.1714	0.00553992	0.0595214	LOC101930085
ENSG00000162664.15	0.518073	2.85791	10.1586	0.00556348	0.0597064	ZNF326
ENSG00000102781.12	0.446466	4.03633	10.1582	0.00556423	0.0597064	KATNAL1
ENSG00000261654.1	-0.833102	0.114609	10.1485	0.00558228	0.0598292	ENSG00000261654.1
ENSG00000180730.4	1.59709	1.40569	10.2041	0.00558506	0.0598292	SHISA2
ENSG00000090924.13	0.598569	4.24091	10.1459	0.0055872	0.0598292	PLEKHG2
ENSG00000266904.4	1.36532	-0.594512	10.1444	0.00558989	0.0598292	ENSG00000266904.4
ENSG00000172057.8	-0.290287	7.37831	10.1396	0.00559886	0.0598811	ORMDL3
ENSG00000205426.9	-1.22244	0.224148	10.1379	0.00560209	0.0598811	KRT81
ENSG00000214826.5	1.49518	-0.421627	10.1361	0.00560541	0.0598811	ENSG00000214826.5
ENSG00000183978.7	0.304409	6.07711	10.1305	0.00561597	0.0599158	COA3
ENSG00000185298.11	0.454422	4.29068	10.1296	0.00561759	0.0599158	CCDC137
ENSG00000198417.6	0.492922	4.17102	10.1287	0.00561933	0.0599158	MT1F
ENSG00000084234.15	-0.424275	8.47556	10.1234	0.00562932	0.0599843	APLP2
ENSG00000144395.16	1.00371	0.137145	10.1196	0.00563641	0.0600218	CCDC150
ENSG00000114166.7	-0.531773	2.85046	10.1126	0.00564968	0.0601149	KAT2B
ENSG00000269292.1	-1.86433	-1.12572	10.1096	0.00565535	0.0601149	ENSG00000269292.1
ENSG00000156508.16	-0.412018	13.3955	10.1081	0.00565811	0.0601149	EEF1A1
ENSG00000143942.4	0.558906	1.41518	10.1074	0.00565942	0.0601149	CHAC2
ENSG00000198018.6	-0.47563	2.55573	10.1016	0.00567041	0.0601936	ENTPD7
ENSG00000172889.14	-0.609686	5.54828	10.0901	0.00570173	0.0604721	EGFL7
ENSG00000111196.8	0.444323	4.10948	10.084	0.00570383	0.0604721	MAGOHB
ENSG00000082497.10	0.486689	6.07592	10.0676	0.00573522	0.0607666	SERTAD4
ENSG00000249115.7	0.680127	3.57598	10.0619	0.00574624	0.060845	HAUS5
ENSG00000072364.11	-0.403867	6.46301	10.0555	0.00575846	0.0609362	AFF4
ENSG00000088386.14	-1.47598	2.11976	10.1235	0.0057624	0.0609395	SLC15A1
ENSG00000188229.5	0.468454	9.16908	10.0485	0.00577198	0.0609853	TUBB4B
ENSG00000165283.14	0.293701	7.19848	10.0475	0.00577397	0.0609853	STOML2
ENSG00000187098.13	-0.816183	3.52377	10.0461	0.00578466	0.0610062	MITF
ENSG00000177337.6	0.733228	0.615685	10.0417	0.0057853	0.0610062	ENSG00000177337.6
ENSG00000099953.8	0.790811	1.6804	10.0409	0.00578682	0.0610062	MMP11
ENSG00000254093.7	0.682217	1.21115	10.0337	0.0058007	0.0611143	PINX1
ENSG00000261609.3	-0.603894	4.51715	10.0308	0.00580645	0.0611366	GAN
ENSG00000112357.11	-0.311701	5.89909	10.0246	0.00581849	0.061225	PEX7
ENSG00000169435.12	-0.439395	4.91898	10.0172	0.00583291	0.0613385	RASSF6
ENSG00000157110.14	0.356965	3.23694	10.0131	0.0058409	0.0613842	RBPMS
ENSG00000164181.12	-0.57472	3.29572	10.01	0.00584712	0.0614111	ELOVL7
ENSG00000162894.10	1.38161	0.73614	10.0062	0.00585442	0.0614495	FCMR
ENSG00000139970.15	0.591497	4.37431	10.0018	0.00586321	0.0614529	RTN1
ENSG00000226124.5	-0.930686	1.58695	9.99914	0.00586837	0.0614529	FTCDNL1
ENSG00000062822.11	0.657636	4.33941	9.99898	0.0058687	0.0614529	POLD1
ENSG00000149573.7	-0.528677	4.92545	9.99865	0.00586934	0.0614529	MPZL2
ENSG00000170779.10	0.803243	4.57285	10.0274	0.00587788	0.061481	CDCA4
ENSG00000122042.9	-0.398289	6.45081	9.99359	0.00587933	0.061481	UBL3
ENSG00000214135.7	0.693191	2.06926	9.98696	0.00589243	0.0615719	LOC220729
ENSG00000126091.18	0.390701	2.98599	9.98224	0.00590177	0.0615719	ST3GAL3
ENSG00000275713.1	1.1806	1.42927	9.98553	0.00590328	0.0615719	H2BC9
ENSG00000126261.11	0.345167	5.96334	9.98009	0.00590604	0.0615719	UBA2
ENSG00000139437.16	0.58558	3.61742	9.97828	0.00590963	0.0615719	TCHP
ENSG00000108774.13	-0.248482	7.04464	9.97748	0.00591122	0.0615719	RAB5C
ENSG00000119906.10	0.492021	4.02323	9.97627	0.00591362	0.0615719	SLF2
ENSG00000152642.9	-0.360985	6.22265	9.97384	0.00591847	0.0615842	GPD1L
ENSG00000240065.6	0.449351	4.65373	9.9522	0.00596167	0.0619955	PSMB9
ENSG00000109685.16	0.851716	5.29243	10.0117	0.00599652	0.0623194	NSD2
ENSG00000229851.1	-2.3236	-1.71129	9.93029	0.00600581	0.0623774	ARSD-AS1
ENSG00000173852.12	-0.490208	5.87262	9.92272	0.00602113	0.062498	DPY19L1
ENSG00000075702.15	0.947039	3.70099	9.9491	0.00603987	0.0626538	WDR62
ENSG00000255959.1	-2.30409	-2.07949	9.911	0.00604496	0.0626681	ENSG00000255959.1
ENSG00000196510.11	0.366514	5.41642	9.90426	0.0060587	0.0627718	ANAPC7
ENSG00000214078.10	0.349713	6.96516	9.89698	0.0060736	0.0628875	CPNE1
ENSG00000178718.6	0.606552	2.6932	9.89098	0.0060859	0.0629087	RPP25
ENSG00000229320.3	0.595013	0.840464	9.89063	0.00608662	0.0629087	ENSG00000229320.3
ENSG00000160193.10	0.315458	4.4993	9.89051	0.00608685	0.0629087	WDR4
ENSG00000198554.10	0.731731	6.28312	9.95243	0.00609095	0.0629125	WDHD1
ENSG00000135828.10	-0.378518	4.24188	9.88046	0.00610753	0.063045	RNASEL
ENSG00000150753.10	0.283963	9.35829	9.86814	0.006133	0.0632691	CCT5
ENSG00000213707.2	0.54813	2.28113	9.8625	0.00614467	0.0633507	ENSG00000213707.2
ENSG00000186854.9	-1.5855	0.852182	9.87465	0.00617402	0.0636143	TRABD2A
ENSG00000011332.18	0.877886	0.200097	9.84031	0.00619093	0.0637495	DPF1
ENSG00000103197.15	0.299342	6.6964	9.83452	0.00620306	0.0638238	TSC2
ENSG00000016391.9	0.586726	4.42899	9.83102	0.00621041	0.0638238	CHDH
ENSG00000184983.8	0.244782	6.90064	9.83075	0.00621097	0.0638238	NDUFA6
ENSG00000167658.14	-0.380598	11.3359	9.82964	0.00621331	0.0638238	EEF2
ENSG00000157778.7	0.568293	5.24727	9.82013	0.00623334	0.0639905	PSMG3
ENSG00000077235.16	0.304225	7.01579	9.81622	0.00624157	0.064036	GTF3C1
ENSG00000260350.1	-2.27506	-0.863848	9.83511	0.00625144	0.0640982	ENSG00000260350.1
ENSG00000166896.6	0.676048	1.661	9.80372	0.00626805	0.0642216	ATP23
ENSG00000196205.8	-0.529713	9.39329	9.8013	0.00627319	0.0642216	ENSG00000196205.8
ENSG00000197324.7	-0.398385	8.82365	9.80049	0.00627492	0.0642216	LRP10
ENSG00000170291.13	0.436201	4.17607	9.79496	0.00628667	0.0642806	ELP5
ENSG00000004838.12	0.51697	3.62614	9.79419	0.00628832	0.0642806	ZMYND10
ENSG00000144152.11	0.663169	3.02193	9.78975	0.00629778	0.0643383	FBLN7
ENSG00000180900.15	0.500289	7.62146	9.78677	0.00630415	0.0643642	SCRIB
ENSG00000198546.13	0.47009	2.29657	9.78271	0.00631283	0.0644138	ZNF511
ENSG00000204305.12	1.76787	-1.65782	9.77582	0.00632758	0.06452	AGER
ENSG00000061273.16	0.412284	5.48162	9.77367	0.0063322	0.06452	HDAC7
ENSG00000173207.11	0.528627	7.03443	9.7764	0.00633473	0.06452	CKS1B
ENSG00000259627.1	-2.74761	-2.29888	9.77046	0.0063391	0.0645255	ENSG00000259627.1
ENSG00000215447.6	0.746305	0.887264	9.76653	0.00634756	0.0645725	ENSG00000215447.6
ENSG00000142002.15	0.379778	5.9289	9.76309	0.00635497	0.0646089	DPP9
ENSG00000108055.9	0.656482	5.3461	9.78182	0.00636158	0.064637	SMC3
ENSG00000167904.13	0.372871	3.96648	9.75553	0.00637128	0.0646966	TMEM68
ENSG00000132141.12	-0.867714	2.13791	9.75187	0.00637921	0.0647032	CCT6B
ENSG00000124226.9	0.24769	6.13627	9.75168	0.00637962	0.0647032	RNF114
ENSG00000106399.10	0.354808	5.62944	9.74515	0.00639377	0.0647411	RPA3
ENSG00000138376.9	1.00009	3.12563	9.77562	0.00639388	0.0647411	BARD1
ENSG00000205268.9	0.454557	3.9406	9.74363	0.00639708	0.0647411	PDE7A
ENSG00000235560.3	1.07751	-0.672709	9.74286	0.00639874	0.0647411	LOC107984875
ENSG00000059122.15	0.415281	4.59496	9.73544	0.00641489	0.064819	FLYWCH1
ENSG00000257228.4	-1.61308	-0.04099	9.73752	0.00641881	0.064819	ENSG00000257228.4
ENSG00000139343.9	0.308319	5.37683	9.73128	0.00642397	0.064819	SNRPF
ENSG00000215788.8	1.97795	-1.43129	9.73056	0.00642553	0.064819	TNFRSF25
ENSG00000197442.9	0.367913	6.72081	9.73011	0.00642653	0.064819	MAP3K5
ENSG00000123983.12	-0.4707	8.23036	9.72873	0.00642954	0.064819	ACSL3
ENSG00000116830.10	0.524203	3.74017	9.72393	0.00644004	0.0648256	TTF2
ENSG00000125991.17	-0.31176	9.02428	9.72334	0.00644133	0.0648256	ERGIC3
ENSG00000272750.1	-1.33209	-0.159401	9.72315	0.00644174	0.0648256	ENSG00000272750.1
ENSG00000153560.10	0.309826	5.44643	9.71677	0.00645573	0.0649257	UBP1
ENSG00000196151.9	0.453577	2.66619	9.71509	0.0064594	0.0649257	WDSUB1
ENSG00000165304.6	1.31948	4.86197	9.9468	0.00646385	0.0649316	MELK
ENSG00000165078.10	-0.725084	4.75824	9.73042	0.0064707	0.0649461	CPA6
ENSG00000136699.18	0.3253	6.71439	9.70891	0.00647301	0.0649461	SMPD4
ENSG00000279767.1	-1.98779	-2.09329	9.70436	0.00648302	0.0650078	ENSG00000279767.1
ENSG00000023892.10	0.542752	3.0119	9.70232	0.00648753	0.0650143	DEF6
ENSG00000169607.11	1.63072	3.02319	9.90257	0.00649327	0.0650331	CKAP2L
ENSG00000126216.11	0.532037	4.97114	9.68675	0.00652198	0.065207	TUBGCP3
ENSG00000136104.17	0.412864	4.17622	9.68609	0.00652346	0.065207	RNASEH2B
ENSG00000172667.9	-0.390776	4.47176	9.68498	0.00652591	0.065207	ZMAT3
ENSG00000240344.7	0.509579	3.64301	9.68489	0.00652612	0.065207	PPIL3
ENSG00000173442.10	0.499019	5.73348	9.67817	0.00654108	0.0653177	EHBP1L1
ENSG00000146904.7	-0.431874	6.96582	9.67153	0.00655589	0.0654267	EPHA1
ENSG00000078295.14	-2.10652	-1.94464	9.66267	0.0065757	0.0655759	ADCY2
ENSG00000111581.8	0.438533	5.90614	9.66137	0.00657862	0.0655759	NUP107
ENSG00000182040.7	1.17417	-0.12404	9.65073	0.00660252	0.0657752	USH1G
ENSG00000158169.10	0.339306	4.15608	9.64834	0.0066079	0.0657826	FANCC
ENSG00000219693.3	-1.25039	-1.52116	9.64693	0.00661108	0.0657826	ENSG00000219693.3
ENSG00000172071.10	-0.393172	5.62195	9.63998	0.00662678	0.0658795	EIF2AK3
ENSG00000144040.11	0.489417	3.69567	9.63915	0.00662864	0.0658795	SFXN5
ENSG00000113430.8	0.819039	2.74173	9.62831	0.00665321	0.0660846	IRX4
ENSG00000143621.15	0.308873	8.36132	9.62213	0.00666727	0.0661584	ILF2
ENSG00000122970.14	0.420145	3.39858	9.61942	0.00667344	0.0661584	IFT81
ENSG00000102030.14	0.373076	3.76241	9.6186	0.0066753	0.0661584	NAA10
ENSG00000085999.10	1.3247	3.37707	9.7593	0.00667636	0.0661584	RAD54L
ENSG00000166426.7	1.00926	2.65073	9.61392	0.00671287	0.0664811	CRABP1
ENSG00000104980.6	0.358961	4.2491	9.59695	0.00672486	0.0665607	TIMM44
ENSG00000101407.11	0.387154	4.32514	9.59143	0.00673756	0.0666193	TTI1
ENSG00000204335.3	-1.56625	-0.75749	9.59094	0.0067387	0.0666193	SP5
ENSG00000185633.9	1.00319	-0.732726	9.58069	0.00676235	0.066788	NDUFA4L2
ENSG00000122386.9	0.313327	4.28816	9.58011	0.00676369	0.066788	ZNF205
ENSG00000198053.10	1.24771	4.26482	9.74456	0.00676939	0.0668051	SIRPA
ENSG00000102910.12	-0.35803	7.62409	9.57399	0.00677787	0.0668496	LONP2
ENSG00000109475.15	-0.352394	8.06064	9.55975	0.00681098	0.0671127	RPL34
ENSG00000143179.11	0.435555	5.09794	9.55627	0.0068191	0.0671127	UCK2
ENSG00000108666.8	0.435373	3.7598	9.55286	0.00682707	0.0671127	C17orf75
ENSG00000183011.12	0.257645	5.78559	9.55031	0.00683303	0.0671127	NAA38
ENSG00000135722.7	-0.799864	1.57257	9.54955	0.00683482	0.0671127	FBXL8
ENSG00000146192.13	-1.99207	-1.75625	9.54909	0.00683589	0.0671127	FGD2
ENSG00000085465.12	-0.576037	0.976359	9.54657	0.00684181	0.0671127	OVGP1
ENSG00000226363.3	0.737756	2.84962	9.5465	0.00684197	0.0671127	ENSG00000226363.3
ENSG00000197930.11	-0.496503	9.26337	9.54444	0.0068468	0.0671127	ERO1A
ENSG00000273149.1	-1.00327	5.41965	9.70907	0.006852	0.0671127	ENSG00000273149.1
ENSG00000177465.4	-0.721793	2.09222	9.54159	0.00685349	0.0671127	ACOT4
ENSG00000205038.10	-1.52982	-0.962267	9.54084	0.00685526	0.0671127	PKHD1L1
ENSG00000145919.9	0.342647	4.70746	9.54033	0.00685645	0.0671127	BOD1
ENSG00000141458.11	-0.311416	5.27612	9.53832	0.00686118	0.0671127	NPC1
ENSG00000198000.10	0.494705	3.09561	9.53516	0.00686861	0.0671127	NOL8
ENSG00000076043.8	0.513577	3.87447	9.53512	0.00686869	0.0671127	REXO2
ENSG00000115839.16	-0.266093	6.86316	9.53359	0.00687231	0.0671127	RAB3GAP1
ENSG00000148399.10	0.716696	3.5638	9.5282	0.00688502	0.0671978	DPH7
ENSG00000146670.8	1.21068	5.30811	9.74534	0.00690487	0.0673394	CDCA5
ENSG00000165280.14	-0.286218	9.42707	9.51868	0.00690753	0.0673394	VCP
ENSG00000137804.11	1.82621	4.7882	9.89412	0.00691959	0.067418	NUSAP1
ENSG00000278259.3	0.646528	5.1679	9.50872	0.00696442	0.0678155	MYO19
ENSG00000273314.1	0.624851	2.32129	9.49011	0.00697559	0.067885	ENSG00000273314.1
ENSG00000166503.7	0.391692	5.89734	9.48669	0.00698381	0.0678898	HDGFL3
ENSG00000103510.18	0.348138	4.98991	9.48654	0.00698415	0.0678898	KAT8
ENSG00000168016.12	-0.367891	3.37226	9.48314	0.00699233	0.0679232	TRANK1
ENSG00000172775.15	0.319461	5.56608	9.48176	0.00699565	0.0679232	PSME3IP1
ENSG00000185303.14	-1.65786	-1.01171	9.4798	0.00700035	0.0679296	SFTPA2
ENSG00000177842.10	0.593978	1.39915	9.47292	0.00701693	0.067966	ZNF620
ENSG00000170515.12	0.280845	7.05886	9.47243	0.0070181	0.067966	PA2G4
ENSG00000279191.1	1.34112	-1.40013	9.47182	0.00701958	0.067966	ENSG00000279191.1
ENSG00000224877.3	0.328587	4.43631	9.47127	0.0070209	0.067966	NDUFAF8
ENSG00000154059.8	-0.289882	5.5203	9.46987	0.00702428	0.067966	IMPACT
ENSG00000096746.16	0.703212	7.30785	9.52723	0.00702869	0.0679696	HNRNPH3
ENSG00000109133.11	-0.279563	5.18105	9.46124	0.00704516	0.0680519	TMEM33
ENSG00000165678.18	-0.231831	7.94785	9.46119	0.00704528	0.0680519	GHITM
ENSG00000089685.13	1.68241	6.11858	9.84021	0.00706486	0.0682018	BIRC5
ENSG00000180488.13	-0.357057	3.99505	9.44021	0.00709633	0.0684663	MIGA1
ENSG00000115841.18	-0.910748	0.197337	9.42899	0.0071238	0.0686782	RMDN2
ENSG00000131773.12	0.396668	4.04123	9.42791	0.00712645	0.0686782	KHDRBS3
ENSG00000100297.14	0.689919	7.05497	9.47433	0.00713545	0.0687256	MCM5
ENSG00000228672.3	1.01753	0.713134	9.41897	0.00714843	0.0687776	PROB1
ENSG00000269834.4	0.599636	2.11803	9.41874	0.00714901	0.0687776	ZNF528-AS1
ENSG00000125772.11	-0.549615	4.98376	9.41441	0.00715967	0.0688408	GPCPD1
ENSG00000105204.12	-0.522659	3.56496	9.40921	0.00717252	0.0688868	DYRK1B
ENSG00000104549.10	-0.356757	8.15129	9.40916	0.00717264	0.0688868	SQLE
ENSG00000213699.7	-0.271298	6.04341	9.40735	0.00717711	0.0688905	SLC35F6
ENSG00000143624.12	0.445188	5.1715	9.40478	0.00718349	0.0689124	INTS3
ENSG00000104388.13	-0.286179	7.49539	9.39856	0.00719891	0.069021	RAB2A
ENSG00000204220.8	0.385263	4.78227	9.38837	0.00722426	0.0692187	PFDN6
ENSG00000267100.1	0.962727	1.84665	9.38697	0.00722776	0.0692187	ILF3-DT
ENSG00000176208.7	0.936255	2.30547	9.38532	0.00723707	0.0692685	ATAD5
ENSG00000105173.12	0.839682	2.1984	9.37913	0.00724734	0.0693274	CCNE1
ENSG00000101294.15	-0.316575	7.45111	9.37682	0.00725313	0.0693434	HM13
ENSG00000124466.8	-0.510766	7.4999	9.37866	0.00725761	0.0693469	LYPD3
ENSG00000265982.1	1.11808	-1.25822	9.37249	0.00726398	0.0693684	ENSG00000265982.1
ENSG00000142627.12	-0.480309	5.00743	9.37054	0.00726887	0.0693757	EPHA2
ENSG00000257702.3	0.502243	2.59751	9.36806	0.00727511	0.0693959	LBX2-AS1
ENSG00000164749.10	-1.17047	0.42171	9.36201	0.00729033	0.0695017	HNF4G
ENSG00000189221.8	-0.599961	4.18006	9.35761	0.00730141	0.0695473	MAOA
ENSG00000280145.2	1.71482	-1.4901	9.35664	0.00730387	0.0695473	ENSG00000280145.2
ENSG00000267436.1	-1.81782	-0.781259	9.35519	0.00730751	0.0695473	ENSG00000267436.1
ENSG00000111788.10	1.31015	-0.773895	9.35021	0.00732011	0.0696279	ENSG00000111788.10
ENSG00000113615.11	-0.39915	4.80624	9.34368	0.00733666	0.069718	SEC24A
ENSG00000254469.6	0.652427	0.587583	9.34321	0.00733786	0.069718	ENSG00000254469.6
ENSG00000124151.17	-0.304346	5.79003	9.33987	0.00734634	0.0697592	NCOA3
ENSG00000135476.10	1.42505	3.82722	9.5214	0.00737304	0.0699105	ESPL1
ENSG00000273162.1	1.65663	-2.26772	9.92642	0.00737418	0.0699105	ENSG00000273162.1
ENSG00000184898.6	-0.615612	2.33761	9.32872	0.00737473	0.0699105	RBM43
ENSG00000115317.10	0.419443	5.04636	9.32684	0.00737952	0.0699159	HTRA2
ENSG00000249087.5	1.38732	-1.93713	9.32391	0.00738701	0.0699159	ZNF436-AS1
ENSG00000100299.16	-0.445091	6.59139	9.32259	0.00739039	0.0699159	ARSA
ENSG00000125901.5	0.429494	5.73084	9.32159	0.00739294	0.0699159	MRPS26
ENSG00000135776.4	0.477734	3.43708	9.32037	0.00739607	0.0699159	ABCB10
ENSG00000113569.14	0.452074	5.52329	9.31419	0.00741191	0.0700082	NUP155
ENSG00000162385.9	0.458859	5.64098	9.31248	0.00741629	0.0700082	MAGOH
ENSG00000250221.1	-1.14931	-1.61102	9.3117	0.0074183	0.0700082	ENSG00000250221.1
ENSG00000141424.11	-0.635988	8.556	9.33353	0.007444	0.0701435	SLC39A6
ENSG00000182552.13	0.256184	4.82241	9.30156	0.0074444	0.0701435	RWDD4
ENSG00000227939.1	-0.649329	1.51633	9.30115	0.00744546	0.0701435	ENSG00000227939.1
ENSG00000138079.12	-2.52427	-1.65753	9.30102	0.00745502	0.0701435	SLC3A1
ENSG00000105289.13	-0.455108	5.66726	9.29717	0.00745574	0.0701435	TJP3
ENSG00000183077.14	0.393717	3.66914	9.29643	0.00745764	0.0701435	AFMID
ENSG00000006712.13	0.264581	6.19294	9.29406	0.00746377	0.070162	PAF1
ENSG00000092094.9	0.369859	5.09557	9.29178	0.00746966	0.0701781	OSGEP
ENSG00000120885.18	-0.579851	6.79102	9.31042	0.0074768	0.070206	CLU
ENSG00000168118.10	-0.292051	5.15458	9.28037	0.00749929	0.0703658	RAB4A
ENSG00000139546.9	0.275724	4.97297	9.27926	0.00750217	0.0703658	TARBP2
ENSG00000233901.4	0.658496	1.7468	9.27264	0.00751942	0.0704221	LINC01503
ENSG00000184068.2	-1.11652	-1.13514	9.27249	0.00751982	0.0704221	SREBF2-AS1
ENSG00000140297.11	-2.2712	-1.01689	9.29296	0.00752072	0.0704221	GCNT3
ENSG00000006634.6	0.747461	3.81291	9.26516	0.00754826	0.0706407	DBF4
ENSG00000176953.9	0.440804	5.64772	9.25585	0.00756336	0.0707059	NFATC2IP
ENSG00000106052.12	-0.28063	8.45043	9.25575	0.00756363	0.0707059	TAX1BP1
ENSG00000177839.6	0.585727	1.65674	9.2475	0.00758532	0.0708692	PCDHB9
ENSG00000236782.4	-1.79254	-1.39996	9.24505	0.00759178	0.0708903	ENSG00000236782.4
ENSG00000130703.14	-0.306729	5.47951	9.24258	0.00759829	0.0709118	OSBPL2
ENSG00000131899.9	0.258476	5.69289	9.23632	0.00761484	0.0710269	LLGL1
ENSG00000143797.10	-0.416341	7.10479	9.23376	0.00762162	0.0710507	MBOAT2
ENSG00000279569.1	-1.58852	-0.71832	9.23018	0.00763112	0.0710606	ENSG00000279569.1
ENSG00000164244.19	-0.351323	6.43919	9.22905	0.00763411	0.0710606	PRRC1
ENSG00000256034.1	-0.528712	1.90464	9.22859	0.00763534	0.0710606	ENSG00000256034.1
ENSG00000138071.12	-0.332768	9.40181	9.22535	0.00764394	0.0711013	ACTR2
ENSG00000245067.5	-1.74914	-1.24947	9.2197	0.00765897	0.071165	IGFBP7-AS1
ENSG00000128040.9	0.902581	0.527055	9.21742	0.00766506	0.071165	SPINK2
ENSG00000246898.1	-1.26419	-1.09225	9.21648	0.00766755	0.071165	ENSG00000246898.1
ENSG00000106100.9	0.592619	3.22318	9.21643	0.0076677	0.071165	NOD1
ENSG00000177098.7	1.28029	-0.49699	9.20771	0.00769097	0.0713417	SCN4B
ENSG00000135069.12	-0.730321	3.39152	9.20265	0.00770454	0.0714282	PSAT1
ENSG00000103051.17	0.403749	5.91491	9.19705	0.00771956	0.0715281	COG4
ENSG00000125744.10	-0.367067	5.02322	9.19516	0.00772467	0.071536	RTN2
ENSG00000141391.12	1.04617	-0.675224	9.19099	0.00773587	0.0715698	PRELID3A
ENSG00000146267.11	0.657084	2.01958	9.19064	0.00773681	0.0715698	FAXC
ENSG00000137573.12	1.45677	1.28112	9.21139	0.00774349	0.0715922	SULF1
ENSG00000143771.10	0.721761	6.70729	9.24275	0.00777501	0.0717781	CNIH4
ENSG00000071894.13	0.350018	6.71001	9.17637	0.00777539	0.0717781	CPSF1
ENSG00000224596.6	1.16531	-1.09176	9.176	0.00777638	0.0717781	ZMIZ1-AS1
ENSG00000161642.16	-0.392082	6.58557	9.17303	0.00778443	0.071808	ZNF385A
ENSG00000255717.5	0.876644	2.42624	9.17166	0.00778816	0.071808	SNHG1
ENSG00000185988.10	-2.76772	-2.36055	9.16655	0.00780204	0.0718966	PLK5
ENSG00000226767.1	1.51153	-1.4762	9.16389	0.00780928	0.0719239	ENSG00000226767.1
ENSG00000086504.14	0.246952	7.31783	9.15482	0.00783402	0.0721124	MRPL28
ENSG00000204592.8	-0.402819	8.21382	9.14813	0.00785232	0.0722413	HLA-E
ENSG00000279909.1	-2.74284	-1.82179	9.1632	0.00786147	0.0722861	ENSG00000279909.1
ENSG00000254874.1	-2.06396	-2.07892	9.14256	0.0078676	0.0723029	ENSG00000254874.1
ENSG00000159871.13	1.20002	2.68666	9.18672	0.0078766	0.0723442	LYPD5
ENSG00000144366.14	-1.70267	-0.851488	9.1378	0.00788069	0.0723442	GULP1
ENSG00000129173.11	1.18798	2.08363	9.15916	0.00790432	0.0725216	E2F8
ENSG00000101098.11	-1.41983	1.44028	9.13804	0.00796486	0.0730372	RIMS4
ENSG00000257698.1	0.89014	-0.101801	9.10475	0.00797223	0.073065	GIHCG
ENSG00000137501.15	-0.378608	8.91365	9.09792	0.00799129	0.0731498	SYTL2
ENSG00000261002.4	-3.45279	-2.12276	9.12675	0.00799382	0.0731498	ENSG00000261002.4
ENSG00000051341.12	1.15433	1.90219	9.115	0.00799451	0.0731498	POLQ
ENSG00000111348.7	-0.604532	7.34798	9.12416	0.00800103	0.0731603	ARHGDIB
ENSG00000110711.8	0.288933	6.5379	9.09325	0.00800435	0.0731603	AIP
ENSG00000145861.7	1.20899	0.128424	9.08358	0.00803147	0.0733683	C1QTNF2
ENSG00000164002.10	0.542208	2.58149	9.07611	0.0080525	0.0735206	EXO5
ENSG00000185104.18	0.312219	6.5297	9.0731	0.00806101	0.0735583	FAF1
ENSG00000005379.14	1.0906	0.823316	9.05663	0.00810764	0.0739438	TSPOAP1
ENSG00000159231.5	0.760745	2.74015	9.05314	0.00811756	0.0739942	CBR3
ENSG00000273478.1	-1.04455	-0.410243	9.0516	0.00812195	0.0739942	ENSG00000273478.1
ENSG00000166920.9	-1.06581	2.4027	9.0638	0.00814328	0.0741082	C15orf48
ENSG00000112473.15	-0.286381	7.6679	9.04391	0.00814387	0.0741082	SLC39A7
ENSG00000162607.11	0.705202	4.28316	9.04598	0.00814767	0.0741082	USP1
ENSG00000240616.1	-1.00867	-1.16303	9.03655	0.00816492	0.0742196	ENSG00000240616.1
ENSG00000177917.9	0.340008	5.33459	9.03509	0.00816911	0.0742196	ARL6IP6
ENSG00000099377.12	0.23405	6.28187	9.03368	0.00817315	0.0742196	HSD3B7
ENSG00000213614.8	-0.316063	6.76077	9.02957	0.00818495	0.0742227	HEXA
ENSG00000161547.13	0.548364	7.28523	9.03886	0.00818627	0.0742227	SRSF2
ENSG00000141560.13	0.342528	6.80662	9.02895	0.00818672	0.0742227	FN3KRP
ENSG00000227973.1	0.645125	0.332874	9.02536	0.00819703	0.074254	ENSG00000227973.1
ENSG00000157881.12	0.340217	3.74327	9.02469	0.00819898	0.074254	PANK4
ENSG00000213694.3	-0.524807	6.09222	9.02492	0.00820806	0.0742744	S1PR3
ENSG00000164404.7	-2.2698	-0.187822	9.07551	0.00821006	0.0742744	GDF9
ENSG00000113163.14	-0.281929	5.65013	9.00913	0.00824388	0.0745402	CERT1
ENSG00000170271.9	-0.745164	3.00899	9.0024	0.0082634	0.0746767	FAXDC2
ENSG00000277476.1	0.69787	2.12274	9.00051	0.0082689	0.0746862	ENSG00000277476.1
ENSG00000179913.9	-0.795863	4.52542	9.02764	0.00827723	0.0747214	B3GNT3
ENSG00000280649.1	0.642834	0.529407	8.99405	0.00828768	0.0747757	ENSG00000280649.1
ENSG00000136490.7	1.18107	-1.38834	8.99069	0.00829748	0.0747968	LIMD2
ENSG00000137449.14	-0.429971	3.44843	8.9902	0.00829891	0.0747968	CPEB2
ENSG00000213398.6	1.29347	-1.0023	8.98754	0.00830668	0.0748268	LCAT
ENSG00000131323.13	-0.389536	4.70361	8.97811	0.00833427	0.0750313	TRAF3
ENSG00000255153.1	1.77553	-1.96952	8.97673	0.0083383	0.0750313	TOLLIP-AS1
ENSG00000176170.12	0.875693	2.91122	8.97399	0.00835621	0.0751523	SPHK1
ENSG00000138160.5	1.32892	4.51113	9.16969	0.00836719	0.0752109	KIF11
ENSG00000166268.9	-1.02083	0.747225	8.9623	0.00838076	0.0752639	MYRFL
ENSG00000137337.13	0.663858	4.64086	8.96535	0.00838203	0.0752639	MDC1
ENSG00000181588.16	0.346453	6.36824	8.95273	0.00840903	0.0754579	MEX3D
ENSG00000152117.16	1.08885	2.62237	8.97965	0.00841733	0.0754579	LOC150776
ENSG00000167965.16	0.232224	6.19548	8.94884	0.00842056	0.0754579	MLST8
ENSG00000113282.12	-0.284712	7.07831	8.94616	0.00842853	0.0754579	CLINT1
ENSG00000123739.9	-0.366263	6.50233	8.94581	0.00842957	0.0754579	PLA2G12A
ENSG00000189057.9	1.8516	3.5981	9.1951	0.00843052	0.0754579	FAM111B
ENSG00000186493.10	0.626676	2.32085	8.94287	0.00843831	0.0754875	C5orf38
ENSG00000172927.6	-1.17358	5.47138	9.14886	0.00844865	0.0755398	MYEOV
ENSG00000115112.7	2.38162	-0.698122	8.9638	0.00846178	0.0756171	TFCP2L1
ENSG00000095906.15	0.199848	7.00199	8.93062	0.00847481	0.0756933	NUBP2
ENSG00000174695.8	-0.311583	6.80549	8.92395	0.00849477	0.0758314	TMEM167A
ENSG00000125740.12	-1.16266	2.99056	8.97422	0.00851616	0.075982	FOSB
ENSG00000280407.2	-2.51644	-1.52655	8.93049	0.00852794	0.0760126	ENSG00000280407.2
ENSG00000103061.10	0.331479	3.89566	8.91193	0.00853085	0.0760126	SLC7A6OS
ENSG00000224723.1	-1.38542	-0.75176	8.91052	0.0085351	0.0760126	ENSG00000224723.1
ENSG00000166902.4	0.291498	4.67102	8.90968	0.00853764	0.0760126	MRPL16
ENSG00000102580.13	-0.351651	7.00796	8.90065	0.00856489	0.0762148	DNAJC3
ENSG00000226690.5	-0.643397	1.72663	8.89892	0.00857011	0.076221	LOC102725191
ENSG00000106477.17	0.404516	4.67264	8.8972	0.00857532	0.0762271	CEP41
ENSG00000125503.11	0.385175	4.70161	8.88155	0.00862286	0.0766092	PPP1R12C
ENSG00000165887.10	1.12325	1.4896	8.88202	0.00863148	0.0766181	ANKRD2
ENSG00000266677.1	-1.58185	-1.82885	8.87824	0.00863296	0.0766181	ENSG00000266677.1
ENSG00000168300.12	-0.446565	5.88796	8.86771	0.00866514	0.0768632	PCMTD1
ENSG00000185164.13	-0.485945	5.76718	8.85541	0.00870291	0.0771224	NOMO2
ENSG00000233223.2	0.548586	3.22526	8.85522	0.00870352	0.0771224	LOC100996842
ENSG00000141552.16	0.303273	6.92534	8.85235	0.00871234	0.0771247	ANAPC11
ENSG00000198331.9	0.934375	0.669215	8.85216	0.00871295	0.0771247	HYLS1
ENSG00000186973.9	0.751825	0.49002	8.84973	0.00872042	0.077133	FAM183A
ENSG00000153827.12	-0.294159	8.03241	8.84888	0.00872304	0.077133	TRIP12
ENSG00000107371.11	0.505871	3.12045	8.84166	0.00874539	0.0772899	EXOSC3
ENSG00000269526.1	-0.738098	4.5268	8.85654	0.00876149	0.0773916	ERVV-1
ENSG00000196670.12	0.441627	3.76401	8.82183	0.00880703	0.0777531	ZFP62
ENSG00000149679.10	0.693881	4.62396	8.82997	0.00881982	0.0778164	CABLES2
ENSG00000279660.1	-2.08439	-1.38175	8.81697	0.0088324	0.0778164	ENSG00000279660.1
ENSG00000153404.12	1.38558	1.09041	8.83519	0.00883268	0.0778164	PLEKHG4B
ENSG00000102575.9	-0.58573	4.30802	8.81288	0.008835	0.0778164	ACP5
ENSG00000080986.11	1.75391	1.89274	8.94231	0.00883731	0.0778164	NDC80
ENSG00000008226.18	-1.00882	0.206823	8.8078	0.00885094	0.0778957	DLEC1
ENSG00000106144.18	0.397427	6.47297	8.80209	0.00886889	0.0780128	CASP2
ENSG00000185614.4	2.05745	-0.620267	8.82035	0.00887909	0.0780185	INKA1
ENSG00000268119.4	0.679839	2.59524	8.79845	0.00888033	0.0780185	LOC105372321
ENSG00000009307.14	-0.246013	9.40622	8.79655	0.00888633	0.0780185	CSDE1
ENSG00000130529.14	-0.446623	6.09977	8.796	0.00888806	0.0780185	TRPM4
ENSG00000163348.3	0.356239	5.40487	8.78092	0.00893577	0.0783963	PYGO2
ENSG00000106665.14	1.05918	2.36334	8.79182	0.00896242	0.0785892	CLIP2
ENSG00000166595.10	0.283678	5.58455	8.77034	0.00896938	0.0786094	CIAO2B
ENSG00000071553.15	-0.333437	9.33914	8.76442	0.00898827	0.0787339	ATP6AP1
ENSG00000178184.14	0.658052	3.52504	8.76081	0.0089998	0.0787939	PARD6G
ENSG00000135631.14	-0.484329	5.0799	8.75449	0.00902005	0.0789301	RAB11FIP5
ENSG00000055044.9	0.350651	6.39269	8.75298	0.00902491	0.0789316	NOP58
ENSG00000119977.19	-0.353147	5.69202	8.74565	0.00904845	0.0790344	TCTN3
ENSG00000047579.18	0.507019	3.04509	8.74519	0.00904995	0.0790344	DTNBP1
ENSG00000241549.7	0.667804	0.395045	8.74494	0.00905075	0.0790344	GUSBP2
ENSG00000196352.12	-0.650081	5.96463	8.7635	0.00908382	0.0792821	CD55
ENSG00000005238.18	-0.501478	4.13632	8.73258	0.00909061	0.0792967	FAM214B
ENSG00000111412.5	-0.341439	6.28302	8.73126	0.00909491	0.0792967	C12orf49
ENSG00000130701.3	0.909251	2.07108	8.72662	0.00910992	0.0793545	RBBP8NL
ENSG00000105202.6	0.2588	8.17279	8.7263	0.00911097	0.0793545	FBL
ENSG00000131747.13	1.90558	6.84365	9.12756	0.00911701	0.079366	TOP2A
ENSG00000138463.8	-0.352817	3.46501	8.71553	0.00914598	0.0795588	SLC49A4
ENSG00000159692.14	0.240646	6.23168	8.71472	0.0091486	0.0795588	CTBP1
ENSG00000196810.4	0.517213	2.42515	8.7128	0.00915487	0.0795722	ENSG00000196810.4
ENSG00000211689.5	-1.83712	-0.162705	8.72971	0.00916862	0.0796506	TARP
ENSG00000159658.9	-0.287843	6.76405	8.70597	0.00917718	0.0796838	EFCAB14
ENSG00000137700.15	0.316039	4.96841	8.70227	0.00918928	0.0797478	SLC37A4
ENSG00000081842.16	-0.370793	4.04014	8.68801	0.00923611	0.0801129	PCDHA6
ENSG00000231920.1	-0.904463	-0.824047	8.68421	0.00924863	0.0801689	NEBL-AS1
ENSG00000099864.16	0.597776	4.80162	8.68526	0.00925564	0.0801689	PALM
ENSG00000249641.2	0.646943	1.28861	8.68072	0.00926018	0.0801689	HOXC13-AS
ENSG00000112640.13	0.267145	5.14392	8.68028	0.00926162	0.0801689	PPP2R5D
ENSG00000107562.15	2.96594	-1.13862	8.6889	0.00927242	0.0802212	CXCL12
ENSG00000115602.15	-3.65761	-0.964501	8.70863	0.00928265	0.0802684	IL1RL1
ENSG00000144231.9	0.319147	4.99391	8.65687	0.00933934	0.0806181	POLR2D
ENSG00000163655.14	0.510688	5.31471	8.65586	0.00934271	0.0806181	GMPS
ENSG00000269416.4	1.03238	1.39983	8.65459	0.00934697	0.0806181	LINC01224
ENSG00000085449.13	-0.277066	6.02995	8.65311	0.00935191	0.0806181	WDFY1
ENSG00000198034.9	-0.295511	10.447	8.65207	0.00935536	0.0806181	RPS4X
ENSG00000108406.8	-0.247793	6.47025	8.65169	0.00935665	0.0806181	DHX40
ENSG00000178719.15	-0.294902	8.45967	8.65114	0.00935849	0.0806181	GRINA
ENSG00000277224.1	1.51693	-0.586645	8.65027	0.00936139	0.0806181	H2BC7
ENSG00000069943.8	-0.450106	3.06767	8.64136	0.00939125	0.0808339	PIGB
ENSG00000006016.9	1.89758	3.72049	8.89157	0.00940851	0.080941	CRLF1
ENSG00000169689.13	0.234572	7.32348	8.62749	0.00943792	0.0811526	CENPX
ENSG00000261105.4	-2.92596	-2.31061	8.61983	0.00947443	0.081425	LMO7-AS1
ENSG00000165406.14	-0.369415	4.27541	8.61418	0.00948298	0.0814568	MARCHF8
ENSG00000154127.8	2.21958	-0.0282677	8.66222	0.00948981	0.081474	UBASH3B
ENSG00000156136.8	0.449418	4.51434	8.60454	0.00951578	0.0816552	DCK
ENSG00000255769.6	0.496213	2.92269	8.60281	0.00952167	0.0816642	ENSG00000255769.6
ENSG00000250510.6	1.22619	-1.09148	8.59931	0.0095336	0.0816915	GPR162
ENSG00000171444.16	-0.845048	3.12099	8.60282	0.00953456	0.0816915	MCC
ENSG00000152082.12	0.373228	7.67881	8.59041	0.00956405	0.0818623	MZT2B
ENSG00000215784.5	1.25102	-0.560732	8.59036	0.00956422	0.0818623	FAM72D
ENSG00000083807.8	-0.470023	2.68595	8.58823	0.00957152	0.0818832	SLC27A5
ENSG00000126456.14	0.334427	5.39725	8.58079	0.00959709	0.0820603	IRF3
ENSG00000131844.14	-0.421888	6.35568	8.5766	0.00961151	0.0821418	MCCC2
ENSG00000142731.9	0.790911	3.9108	8.58801	0.00963112	0.0822677	PLK4
ENSG00000070501.10	0.405223	4.04309	8.56198	0.00966204	0.0824899	POLB
ENSG00000106565.16	1.63023	2.63828	8.7183	0.00966715	0.0824917	TMEM176B
ENSG00000173542.7	-0.30416	4.7823	8.55335	0.00969202	0.0825409	MOB1B
ENSG00000169894.16	-1.75018	-0.977426	8.5527	0.00969428	0.0825409	MUC3A
ENSG00000142149.7	0.851812	1.62553	8.55256	0.00969479	0.0825409	HUNK
ENSG00000070010.17	0.266176	5.97718	8.552	0.00969674	0.0825409	UFD1
ENSG00000242352.2	-1.37812	-1.94532	8.54973	0.00970462	0.0825409	ENSG00000242352.2
ENSG00000187689.8	-1.06723	0.539918	8.54883	0.00970778	0.0825409	AMTN
ENSG00000274267.1	1.89959	-0.699234	8.55084	0.00971152	0.0825409	ENSG00000274267.1
ENSG00000144134.17	0.59116	1.90211	8.54758	0.00971214	0.0825409	RABL2A
ENSG00000160392.12	0.417247	3.21145	8.54104	0.00973495	0.0826592	C19orf47
ENSG00000185112.5	1.47559	-1.07569	8.53972	0.00973959	0.0826592	FAM43A
ENSG00000148019.11	0.562666	4.09461	8.53938	0.00974078	0.0826592	CEP78
ENSG00000181218.5	0.813965	2.99344	8.53865	0.00975409	0.0827304	H2AW
ENSG00000167646.12	0.44299	2.55355	8.5222	0.0098011	0.0830873	DNAAF3
ENSG00000155287.9	0.501915	2.57029	8.51945	0.0098108	0.0830938	SLC25A28
ENSG00000133818.11	-0.551307	3.98285	8.51918	0.00981174	0.0830938	RRAS2
ENSG00000264558.1	-0.878974	1.02732	8.51736	0.00981815	0.0831063	ENSG00000264558.1
ENSG00000115255.9	-0.549285	5.56835	8.50859	0.00986003	0.0834188	REEP6
ENSG00000198933.8	-0.575831	2.3474	8.49801	0.00988677	0.0836031	TBKBP1
ENSG00000185551.11	-0.514692	4.8765	8.49488	0.00989789	0.0836187	NR2F2
ENSG00000113583.7	-0.2231	6.64494	8.49317	0.00990401	0.0836187	C5orf15
ENSG00000117394.18	-0.578627	8.93206	8.51041	0.00990926	0.0836187	SLC2A1
ENSG00000104331.7	-0.320704	6.88393	8.4912	0.00991103	0.0836187	IMPAD1
ENSG00000092850.10	1.00021	-0.53053	8.48921	0.00991813	0.0836187	TEKT2
ENSG00000145354.8	0.355564	5.91159	8.48913	0.00991843	0.0836187	CISD2
ENSG00000160113.5	0.261327	5.16763	8.4863	0.00992852	0.083662	NR2F6
[truncated: 14,838 more rows]

## Sheet: STable S5b
Supplementary Table S5b: Differential gene expression (RNA-Seq) in vehicle versus AZD4573 treated tumors
Ensembl gene IDs	logFC	logCPM	F	PValue	FDR	gene_symbol
ENSG00000197362.12	4.35189	3.66833	560.061	3.75196e-14	6.3168e-10	ZNF786
ENSG00000234616.7	2.95622	4.48307	450.761	2.126e-13	1.70095e-09	JRK
ENSG00000062370.15	5.02935	0.998246	417.06	3.94384e-13	1.70095e-09	ZNF112
ENSG00000179886.5	3.2908	3.80461	409.447	4.56488e-13	1.70095e-09	TIGD5
ENSG00000116731.21	2.19556	3.94036	404.253	5.05153e-13	1.70095e-09	PRDM2
ENSG00000134323.10	3.90952	3.77488	382.646	7.80634e-13	1.9388e-09	MYCN
ENSG00000188997.6	3.06053	4.90886	381.097	8.06106e-13	1.9388e-09	KCTD21
ENSG00000180787.5	4.63954	2.36486	336.056	2.17567e-12	4.57869e-09	ZFP3
ENSG00000204519.9	3.64161	2.09217	325.71	2.78251e-12	5.02806e-09	ZNF551
ENSG00000120696.8	3.83894	3.50107	318.968	3.27962e-12	5.02806e-09	KBTBD7
ENSG00000170265.10	1.94288	5.92175	318.899	3.28514e-12	5.02806e-09	ZNF282
ENSG00000145632.13	3.96722	6.67964	319.355	3.81402e-12	5.35107e-09	PLK2
ENSG00000183655.12	3.58751	2.66208	300.531	5.23162e-12	6.25593e-09	KLHL25
ENSG00000197128.10	3.10681	2.66174	299.394	5.38925e-12	6.25593e-09	ZNF772
ENSG00000275183.1	4.09577	2.21651	295.921	5.90461e-12	6.25593e-09	LENG9
ENSG00000083812.10	4.63283	2.50292	293.486	6.29894e-12	6.25593e-09	ZNF324
ENSG00000204569.8	3.91339	5.18168	292.159	6.68749e-12	6.25593e-09	PPP1R10
ENSG00000225190.7	2.19345	4.79483	288.791	7.14558e-12	6.25593e-09	PLEKHM1
ENSG00000197782.13	2.8139	2.73964	287.464	7.40756e-12	6.25593e-09	ZNF780A
ENSG00000161048.10	2.58196	2.7367	286.107	7.68657e-12	6.25593e-09	NAPEPLD
ENSG00000083844.9	2.02437	4.1245	285.556	7.8032e-12	6.25593e-09	ZNF264
ENSG00000167395.10	2.42257	3.82703	283.345	8.29158e-12	6.34532e-09	ZNF646
ENSG00000249471.6	4.80889	1.46421	281.732	8.66944e-12	6.34603e-09	ZNF324B
ENSG00000183340.6	3.57061	1.73277	279.277	9.28237e-12	6.51159e-09	JRKL
ENSG00000125449.5	2.30064	3.5742	275.635	1.02831e-11	6.5668e-09	ARMC7
ENSG00000156853.10	3.64788	2.83051	274.922	1.04929e-11	6.5668e-09	ZNF689
ENSG00000128045.6	4.13382	3.13336	273.508	1.09235e-11	6.5668e-09	RASL11B
ENSG00000146587.16	2.11171	4.31091	272.2	1.13393e-11	6.5668e-09	RBAK
ENSG00000103199.12	3.23446	2.66125	271.255	1.16506e-11	6.5668e-09	ZNF500
ENSG00000149798.4	3.7708	3.55499	271.104	1.17014e-11	6.5668e-09	CDC42EP2
ENSG00000165821.10	3.19244	3.12468	263.823	1.44635e-11	7.85508e-09	SALL2
ENSG00000080603.15	1.3314	6.34304	260.519	1.59529e-11	8.39322e-09	SRCAP
ENSG00000173120.13	1.58223	6.62796	256.866	1.78032e-11	9.08287e-09	KDM2A
ENSG00000174579.3	2.5242	3.66013	253.795	1.95457e-11	9.67859e-09	MSL2
ENSG00000141448.7	2.89151	1.68844	252.815	2.01416e-11	9.68867e-09	GATA6
ENSG00000173041.10	2.43797	3.30562	250.843	2.14032e-11	1.00096e-08	ZNF680
ENSG00000139636.14	1.94061	4.16141	249.478	2.23284e-11	1.016e-08	LMBR1L
ENSG00000054267.19	2.37949	4.82493	243.945	2.65667e-11	1.14847e-08	ARID4B
ENSG00000107554.14	2.12716	3.8464	243.232	2.71759e-11	1.14847e-08	DNMBP
ENSG00000143479.14	2.78979	1.95177	243.041	2.73413e-11	1.14847e-08	DYRK3
ENSG00000166860.2	3.55237	2.32102	242.33	2.79683e-11	1.14847e-08	ZBTB39
ENSG00000149930.16	1.53208	5.74495	241.488	2.87324e-11	1.15176e-08	TAOK2
ENSG00000234284.5	2.73289	1.74675	240.682	2.94854e-11	1.15446e-08	ZNF879
ENSG00000197050.9	2.53156	2.41292	238.199	3.1948e-11	1.21433e-08	ZNF420
ENSG00000185730.6	3.21851	2.59631	237.713	3.2457e-11	1.21433e-08	ZNF696
ENSG00000137460.7	3.14049	3.16726	236.216	3.40816e-11	1.24739e-08	FHDC1
ENSG00000141570.9	2.31039	4.88641	234.153	3.64717e-11	1.30646e-08	CBX8
ENSG00000122386.9	1.59793	4.28816	232.58	3.842e-11	1.34758e-08	ZNF205
ENSG00000128917.6	4.49965	1.67001	229.804	4.21513e-11	1.44828e-08	DLL4
ENSG00000180884.9	3.3337	1.62763	227.194	4.60339e-11	1.55005e-08	ZNF792
ENSG00000115275.10	1.37694	5.98114	226.314	4.74314e-11	1.56579e-08	MOGS
ENSG00000167747.12	2.24227	4.39571	225.229	4.92204e-11	1.5936e-08	C19orf48
ENSG00000196652.10	1.99165	2.68927	222.255	5.45285e-11	1.73215e-08	ZKSCAN5
ENSG00000105556.9	1.80995	3.88549	217.782	6.37613e-11	1.98794e-08	MIER2
ENSG00000139318.7	3.00221	5.41777	216.481	6.81422e-11	2.08589e-08	DUSP6
ENSG00000032219.17	2.24007	6.32882	213.988	7.29805e-11	2.19411e-08	ARID4A
ENSG00000254004.5	2.64683	3.66253	213.314	7.47695e-11	2.20845e-08	ZNF260
ENSG00000152454.3	4.6542	1.67042	212.666	7.65378e-11	2.22171e-08	ZNF256
ENSG00000196214.9	1.98116	3.45492	211.245	8.05776e-11	2.29933e-08	ZNF766
ENSG00000198315.9	3.84406	2.882	210.706	8.21721e-11	2.30575e-08	ZKSCAN8
ENSG00000165572.7	3.50095	3.29152	209.961	8.44373e-11	2.33047e-08	KBTBD6
ENSG00000163348.3	1.80087	5.40487	208.24	8.99376e-11	2.44224e-08	PYGO2
ENSG00000187486.5	3.05553	3.00798	205.696	9.88213e-11	2.64088e-08	KCNJ11
ENSG00000178252.16	1.49744	5.90961	204.987	1.01466e-10	2.64776e-08	WDR6
ENSG00000133247.12	2.60378	2.8301	204.788	1.02224e-10	2.64776e-08	KMT5C
ENSG00000033030.12	2.66669	2.76736	202.911	1.09688e-10	2.77151e-08	ZCCHC8
ENSG00000188785.10	3.11471	2.10536	202.765	1.10294e-10	2.77151e-08	ZNF548
ENSG00000178935.5	4.45734	2.19039	201.728	1.1471e-10	2.84008e-08	ZNF552
ENSG00000151117.7	1.97768	2.85617	200.787	1.18884e-10	2.90076e-08	TMEM86A
ENSG00000169957.9	1.68046	5.23902	196.584	1.39737e-10	3.36088e-08	ZNF768
ENSG00000166704.10	2.01269	2.92695	195.833	1.43879e-10	3.40381e-08	ZNF606
ENSG00000184635.12	2.21013	2.61421	195.535	1.45566e-10	3.40381e-08	ZNF93
ENSG00000198182.11	3.15503	2.67035	193.892	1.55241e-10	3.55717e-08	ZNF607
ENSG00000181004.8	3.65613	1.63703	193.711	1.5635e-10	3.55717e-08	BBS12
ENSG00000183309.10	2.65802	4.95221	193.127	1.59992e-10	3.59149e-08	ZNF623
ENSG00000148835.10	2.72792	1.80072	192.151	1.66296e-10	3.6839e-08	TAF5
ENSG00000266962.2	3.68582	3.63253	190.95	1.74432e-10	3.81395e-08	LOC108783654
ENSG00000146278.10	3.00771	4.33643	189.97	1.81405e-10	3.91556e-08	PNRC1
ENSG00000101493.9	1.44789	4.18609	188.542	1.92128e-10	4.09451e-08	ZNF516
ENSG00000185591.8	1.67459	5.93828	187.758	1.98321e-10	4.17366e-08	SP1
ENSG00000108733.8	2.58274	1.78042	187.286	2.02154e-10	4.2018e-08	PEX12
ENSG00000139668.8	1.60573	3.4999	186.936	2.0505e-10	4.21003e-08	WDFY2
ENSG00000196917.5	2.13701	5.19433	186.183	2.11444e-10	4.26036e-08	HCAR1
ENSG00000189114.6	2.92884	3.04585	185.331	2.18943e-10	4.26036e-08	BLOC1S3
ENSG00000189431.7	6.04745	1.43303	184.948	2.22413e-10	4.26036e-08	RASSF10
ENSG00000123505.13	1.54296	5.63455	184.79	2.23864e-10	4.26036e-08	AMD1
ENSG00000116580.17	1.84948	4.36813	184.707	2.24625e-10	4.26036e-08	GON4L
ENSG00000171448.8	3.09061	1.84681	184.534	2.26231e-10	4.26036e-08	ZBTB26
ENSG00000102786.13	1.62956	4.89524	184.472	2.26815e-10	4.26036e-08	INTS6
ENSG00000171806.10	3.29106	1.88471	184.372	2.27746e-10	4.26036e-08	METTL18
ENSG00000130749.8	2.74683	4.69755	183.455	2.36535e-10	4.37615e-08	ZC3H4
ENSG00000198440.8	3.23553	1.43674	183.152	2.39531e-10	4.38342e-08	ZNF583
ENSG00000169951.8	4.27308	2.55303	182.345	2.47692e-10	4.44201e-08	ZNF764
ENSG00000116903.7	3.59074	3.55066	182.314	2.4801e-10	4.44201e-08	EXOC8
ENSG00000171827.9	2.16678	2.45622	181.904	2.52293e-10	4.47116e-08	ZNF570
ENSG00000163026.10	4.21451	2.76674	181.097	2.60941e-10	4.56905e-08	WDCP
ENSG00000121671.10	3.13693	3.24686	180.888	2.63244e-10	4.56905e-08	CRY2
ENSG00000177613.8	3.11505	4.20084	180.101	2.72098e-10	4.65033e-08	CSTF2T
ENSG00000132801.6	4.22371	2.11554	179.983	2.73451e-10	4.65033e-08	ZSWIM3
ENSG00000109065.10	1.84583	4.3205	178.132	2.95737e-10	4.94913e-08	NAT9
ENSG00000198841.3	3.3873	2.44922	177.854	2.99262e-10	4.94913e-08	KTI12
ENSG00000196456.7	1.81381	3.36705	177.809	2.9984e-10	4.94913e-08	ZNF775
ENSG00000181449.3	3.71139	3.95217	176.652	3.20884e-10	5.24505e-08	SOX2
ENSG00000115998.6	2.11512	2.52197	175.81	3.26634e-10	5.2877e-08	C2orf42
ENSG00000105771.12	2.54291	3.51503	173.484	3.6126e-10	5.79255e-08	SMG9
ENSG00000149115.12	1.68861	8.01234	172.948	3.69806e-10	5.87364e-08	TNKS1BP1
ENSG00000197062.10	3.35407	1.29074	171.968	3.86038e-10	6.04759e-08	ZSCAN26
ENSG00000132952.10	1.64276	4.06384	171.856	3.87942e-10	6.04759e-08	USPL1
ENSG00000177946.5	3.1075	2.81156	171.533	3.93497e-10	6.0779e-08	CENPBD1
ENSG00000128165.8	3.14415	3.0566	170.677	4.08646e-10	6.20982e-08	ADM2
ENSG00000117877.9	2.07146	2.89722	170.444	4.12885e-10	6.20982e-08	CD3EAP
ENSG00000196670.12	2.04839	3.76401	170.432	4.13103e-10	6.20982e-08	ZFP62
ENSG00000136826.13	2.96128	3.69255	169.466	4.31217e-10	6.36459e-08	KLF4
ENSG00000108557.16	2.18539	5.09154	169.213	4.36105e-10	6.36459e-08	RAI1
ENSG00000159388.5	3.95128	4.29652	171.378	4.42525e-10	6.36459e-08	BTG2
ENSG00000119431.8	2.24159	3.29892	168.786	4.44497e-10	6.36459e-08	HDHD3
ENSG00000088876.10	2.28588	2.31684	168.768	4.44854e-10	6.36459e-08	ZNF343
ENSG00000197852.9	3.09341	1.67744	168.707	4.46081e-10	6.36459e-08	INKA2
ENSG00000153922.9	2.75188	3.26412	167.777	4.6506e-10	6.57963e-08	CHD1
ENSG00000105708.8	3.46801	2.26648	166.068	5.02368e-10	7.04822e-08	ZNF14
ENSG00000172081.12	1.80343	4.19443	165.6	5.13159e-10	7.14011e-08	MOB3A
ENSG00000135763.8	2.38009	3.52564	165.211	5.22338e-10	7.19782e-08	URB2
ENSG00000135709.11	1.49838	4.01664	164.861	5.30747e-10	7.19782e-08	KIAA0513
ENSG00000064012.20	1.40847	4.42486	164.856	5.30855e-10	7.19782e-08	CASP8
ENSG00000183665.5	3.54961	3.54148	164.71	5.34407e-10	7.19782e-08	TRMT12
ENSG00000162976.11	-1.1043	6.03936	164.496	5.39678e-10	7.21113e-08	SLC66A3
ENSG00000126705.12	1.50037	4.94333	163.586	5.62685e-10	7.45934e-08	AHDC1
ENSG00000169955.7	3.4104	2.92454	163.241	5.71686e-10	7.51188e-08	ZNF747
ENSG00000112578.8	1.40515	4.34511	163.094	5.75571e-10	7.51188e-08	BYSL
ENSG00000140691.15	1.65902	3.30898	162.81	5.83165e-10	7.55244e-08	ARMC5
ENSG00000158615.8	3.25121	5.7625	166.623	5.94459e-10	7.63488e-08	PPP1R15B
ENSG00000172171.9	2.34674	2.35209	162.246	5.986e-10	7.63488e-08	TEFM
ENSG00000170631.13	3.59209	2.84687	161.481	6.20236e-10	7.85135e-08	ZNF16
ENSG00000147118.9	3.03699	1.04576	160.543	6.47997e-10	8.14155e-08	ZNF182
ENSG00000181135.14	1.79943	3.2577	159.869	6.68782e-10	8.33462e-08	ZNF707
ENSG00000182580.2	2.25496	4.45719	159.727	6.73265e-10	8.33462e-08	EPHB3
ENSG00000198807.11	2.57731	3.47464	158.748	7.05076e-10	8.66472e-08	PAX9
ENSG00000143842.13	1.8379	6.03009	158.212	7.23192e-10	8.82294e-08	SOX13
ENSG00000167771.5	2.24745	3.75544	157.188	7.59279e-10	9.19656e-08	RCOR2
ENSG00000062725.8	1.4778	5.21671	156.755	7.75126e-10	9.32144e-08	APPBP2
ENSG00000167548.13	1.69761	5.39508	156.551	7.82726e-10	9.34608e-08	KMT2D
ENSG00000152518.6	2.8194	5.65471	158.301	8.07384e-10	9.55874e-08	ZFP36L2
ENSG00000106346.10	1.84861	4.21562	155.727	8.14312e-10	9.55874e-08	USP42
ENSG00000181007.8	2.54865	1.62882	155.644	8.17569e-10	9.55874e-08	ZFP82
ENSG00000248008.2	1.84061	3.45062	155.072	8.40436e-10	9.75833e-08	NRAV
ENSG00000146830.9	3.35472	3.26847	154.775	8.5257e-10	9.81085e-08	GIGYF1
ENSG00000184857.7	2.42795	3.35626	154.678	8.56614e-10	9.81085e-08	TMEM186
ENSG00000174951.9	3.37841	2.10801	154.372	8.69386e-10	9.87367e-08	FUT1
ENSG00000196981.3	4.36592	1.43495	154.267	8.73828e-10	9.87367e-08	WDR5B
ENSG00000046604.11	-1.23741	8.79986	153.188	9.2093e-10	1.03365e-07	DSG2
ENSG00000198824.5	2.20069	3.98146	152.635	9.46214e-10	1.055e-07	CHAMP1
ENSG00000143319.15	1.12139	5.65338	152.363	9.58886e-10	1.06209e-07	ISG20L2
ENSG00000175104.13	2.55304	3.3652	151.655	9.92857e-10	1.09253e-07	TRAF6
ENSG00000198799.10	3.42365	2.68672	150.635	1.0442e-09	1.14157e-07	LRIG2
ENSG00000099899.13	1.40927	4.70741	150.305	1.06144e-09	1.15292e-07	TRMT2A
ENSG00000151364.14	2.73126	3.78462	149.53	1.1032e-09	1.19061e-07	KCTD14
ENSG00000144791.8	1.88668	4.56068	149.364	1.11243e-09	1.19292e-07	LIMD1
ENSG00000160051.10	3.90614	2.14504	148.418	1.16643e-09	1.24291e-07	IQCC
ENSG00000101191.15	2.19734	5.14292	148.153	1.18205e-09	1.25163e-07	DIDO1
ENSG00000139131.11	1.84224	3.23543	147.862	1.19951e-09	1.26218e-07	YARS2
ENSG00000165355.7	1.67008	4.60126	147.528	1.21991e-09	1.27567e-07	FBXO33
ENSG00000146834.12	3.29295	4.83042	150.223	1.23144e-09	1.27979e-07	MEPCE
ENSG00000171940.12	3.00064	6.04646	150.512	1.28941e-09	1.33181e-07	ZNF217
ENSG00000122644.11	3.21919	5.0304	148.487	1.3472e-09	1.38301e-07	ARL4A
ENSG00000185298.11	1.79079	4.29068	145.312	1.36552e-09	1.38647e-07	CCDC137
ENSG00000164056.9	3.78162	2.75746	145.29	1.36703e-09	1.38647e-07	SPRY1
ENSG00000113593.10	1.74061	3.17872	144.136	1.4506e-09	1.46241e-07	PPWD1
ENSG00000247626.4	3.78109	2.61601	143.565	1.49407e-09	1.49349e-07	MARS2
ENSG00000184574.8	2.80194	2.58729	143.499	1.49917e-09	1.49349e-07	LPAR5
ENSG00000196417.11	1.6698	2.8554	142.95	1.54252e-09	1.52764e-07	ZNF765
ENSG00000185252.16	1.58103	3.78387	142.775	1.55658e-09	1.53074e-07	ZNF74
ENSG00000164002.10	2.31992	2.58149	142.686	1.56384e-09	1.53074e-07	EXO5
ENSG00000180938.5	5.10971	1.28756	142.092	1.61308e-09	1.56981e-07	ZNF572
ENSG00000225556.1	3.16626	0.45665	141.934	1.62642e-09	1.5737e-07	C2CD4D
ENSG00000100441.8	1.00093	6.87789	141.618	1.65355e-09	1.59081e-07	KHNYN
ENSG00000185338.4	4.0988	0.976684	141.509	1.66305e-09	1.59086e-07	SOCS1
ENSG00000148297.14	1.77056	4.7583	141.12	1.69734e-09	1.61449e-07	MED22
ENSG00000183208.11	3.28355	1.6296	140.867	1.72014e-09	1.62699e-07	GDPGP1
ENSG00000174804.3	2.4907	4.51597	139.671	1.83244e-09	1.72201e-07	FZD4
ENSG00000118412.11	1.52698	4.01722	139.282	1.8707e-09	1.72201e-07	CASP8AP2
ENSG00000131051.19	1.62144	6.31474	139.247	1.87422e-09	1.72201e-07	RBM39
ENSG00000174718.10	1.91229	2.79934	139.215	1.87738e-09	1.72201e-07	RESF1
ENSG00000187678.8	2.30875	4.67805	139.195	1.87936e-09	1.72201e-07	SPRY4
ENSG00000177842.10	2.52408	1.39915	139.169	1.88198e-09	1.72201e-07	ZNF620
ENSG00000131845.13	2.44216	3.14635	138.992	1.89989e-09	1.729e-07	ZNF304
ENSG00000080546.12	1.77748	3.69278	138.41	1.95983e-09	1.77396e-07	SESN1
ENSG00000278970.1	1.98566	4.1008	138.203	1.9817e-09	1.78117e-07	HEIH
ENSG00000146576.11	1.16113	5.08919	138.135	1.98895e-09	1.78117e-07	C7orf26
ENSG00000198142.4	2.55622	3.68412	137.539	2.0537e-09	1.82942e-07	SOWAHC
ENSG00000070444.13	1.56483	3.73012	137.174	2.09439e-09	1.85536e-07	MNT
ENSG00000198863.6	1.80529	5.47979	136.997	2.11449e-09	1.85536e-07	RUNDC1
ENSG00000169635.8	3.30445	1.91866	136.985	2.11587e-09	1.85536e-07	HIC2
ENSG00000165724.5	1.54712	3.92389	136.63	2.15695e-09	1.8762e-07	ZMYND19
ENSG00000178229.7	3.96441	0.910241	136.587	2.16194e-09	1.8762e-07	ZNF543
ENSG00000152439.11	3.56369	1.57635	136.361	2.18859e-09	1.88836e-07	ZNF773
ENSG00000180346.3	2.77958	1.42063	136.253	2.20148e-09	1.88836e-07	TIGD2
ENSG00000168517.9	2.65441	2.84042	136.122	2.21714e-09	1.88836e-07	HEXIM2
ENSG00000182208.11	1.94348	2.64569	136.092	2.22081e-09	1.88836e-07	MOB2
ENSG00000251369.7	2.63481	1.53723	135.889	2.24547e-09	1.89973e-07	ZNF550
ENSG00000198642.6	3.10877	5.01449	138.157	2.28884e-09	1.91755e-07	KLHL9
ENSG00000066135.11	1.35154	5.63308	135.531	2.28965e-09	1.91755e-07	KDM4A
ENSG00000155666.10	3.00036	1.4314	135.436	2.30153e-09	1.91755e-07	KDM8
ENSG00000138617.13	2.73679	2.03429	135.274	2.32202e-09	1.91755e-07	PARP16
ENSG00000144802.10	3.40164	4.15369	136.814	2.32347e-09	1.91755e-07	NFKBIZ
ENSG00000155868.7	1.93765	2.40122	135.026	2.35373e-09	1.92659e-07	MED7
ENSG00000256525.5	2.42734	1.82359	134.882	2.3724e-09	1.92659e-07	POLG2
ENSG00000165678.18	-0.881403	7.94785	134.859	2.37532e-09	1.92659e-07	GHITM
ENSG00000215271.7	1.92143	4.32617	134.822	2.3802e-09	1.92659e-07	HOMEZ
ENSG00000100124.11	1.83862	4.15212	134.641	2.40398e-09	1.93422e-07	ANKRD54
ENSG00000127311.8	2.22964	1.70133	134.499	2.42279e-09	1.93422e-07	HELB
ENSG00000110921.10	1.33831	4.86448	134.489	2.4241e-09	1.93422e-07	MVK
ENSG00000137275.12	2.23755	4.82509	134.392	2.43699e-09	1.93534e-07	RIPK1
ENSG00000073536.16	1.27887	4.32692	134.076	2.47975e-09	1.94893e-07	NLE1
ENSG00000186812.11	2.30421	4.23766	134.055	2.48258e-09	1.94893e-07	ZNF397
ENSG00000186020.11	2.2241	2.57249	134.01	2.48883e-09	1.94893e-07	ZNF529
ENSG00000197044.9	3.18758	1.38174	132.845	2.65437e-09	2.06894e-07	ZNF441
ENSG00000076650.5	3.03412	2.17833	132.635	2.68553e-09	2.07517e-07	GPATCH1
ENSG00000233016.5	1.63057	3.96268	132.625	2.68702e-09	2.07517e-07	SNHG7
ENSG00000198551.8	3.32411	3.4453	132.815	2.70093e-09	2.07639e-07	ZNF627
ENSG00000204439.3	3.36078	3.93791	133.175	2.71742e-09	2.07957e-07	C6orf47
ENSG00000165655.15	2.64616	2.31259	132.251	2.74366e-09	2.09015e-07	ZNF503
ENSG00000081386.11	1.90475	2.41218	131.801	2.81339e-09	2.13362e-07	ZNF510
ENSG00000130222.9	4.33062	0.618843	131.49	2.86284e-09	2.16138e-07	GADD45G
ENSG00000205502.3	3.75918	1.98915	131.109	2.9248e-09	2.1983e-07	C2CD4B
ENSG00000105072.7	3.32063	1.23231	130.714	2.99046e-09	2.23766e-07	C19orf44
ENSG00000134186.10	2.01004	4.25232	130.583	3.01265e-09	2.24429e-07	PRPF38B
ENSG00000136870.9	2.37057	2.28314	130.263	3.06756e-09	2.27513e-07	ZNF189
ENSG00000125898.11	1.30745	4.90069	129.972	3.11844e-09	2.30252e-07	FAM110A
ENSG00000152443.11	2.62756	3.13518	129.896	3.13185e-09	2.30252e-07	ZNF776
ENSG00000182791.4	5.36172	0.17569	129.352	3.23011e-09	2.36444e-07	CCDC87
ENSG00000247315.3	3.57347	3.25758	129.499	3.2533e-09	2.37111e-07	ZCCHC3
ENSG00000106608.15	1.4441	5.20196	128.724	3.34794e-09	2.42956e-07	URGCP
ENSG00000163840.8	1.33443	4.79224	128.367	3.41683e-09	2.46317e-07	DTX3L
ENSG00000163312.9	1.82447	2.45422	128.333	3.42351e-09	2.46317e-07	HELQ
ENSG00000166439.5	1.60712	3.34397	127.775	3.53503e-09	2.53258e-07	RNF169
ENSG00000143379.11	1.61895	5.08007	127.483	3.59483e-09	2.54397e-07	SETDB1
ENSG00000198040.9	2.3643	3.24262	127.377	3.61696e-09	2.54397e-07	ZNF84
ENSG00000138835.21	2.01819	3.98394	127.358	3.62089e-09	2.54397e-07	RGS3
ENSG00000138375.11	1.15651	4.25593	127.334	3.6259e-09	2.54397e-07	SMARCAL1
ENSG00000127081.12	3.16217	1.18069	127.258	3.64183e-09	2.54397e-07	ZNF484
ENSG00000172530.18	1.86519	3.09067	127.073	3.68098e-09	2.54397e-07	BANP
ENSG00000198466.11	2.73847	3.27578	127.068	3.68207e-09	2.54397e-07	ZNF587
ENSG00000118496.4	2.54429	4.0385	127.043	3.68737e-09	2.54397e-07	FBXO30
ENSG00000167257.9	1.91312	2.83259	126.922	3.71327e-09	2.54397e-07	RNF214
ENSG00000177732.7	2.01699	4.57497	126.881	3.7221e-09	2.54397e-07	SOX12
ENSG00000212916.4	3.93357	1.61929	126.842	3.73042e-09	2.54397e-07	MAP10
ENSG00000167183.2	2.99369	4.97623	129.207	3.73224e-09	2.54397e-07	PRR15L
ENSG00000120616.14	2.5197	3.49868	126.637	3.775e-09	2.56274e-07	EPC1
ENSG00000125630.14	1.75836	4.3173	126.459	3.81406e-09	2.56799e-07	POLR1B
ENSG00000010165.18	1.19214	5.2726	126.43	3.82065e-09	2.56799e-07	EEF1AKNMT
ENSG00000186352.7	2.55347	2.36517	126.394	3.8285e-09	2.56799e-07	ANKRD37
ENSG00000188295.13	2.82762	2.08719	126.174	3.87785e-09	2.58772e-07	ZNF669
ENSG00000126464.12	1.95303	4.084	126.066	3.90227e-09	2.58772e-07	PRR12
ENSG00000263002.6	2.7402	1.50979	126.002	3.91686e-09	2.58772e-07	ZNF234
ENSG00000213859.4	1.28474	4.92643	125.991	3.91939e-09	2.58772e-07	KCTD11
ENSG00000131061.12	1.97965	2.36729	125.885	3.94356e-09	2.59351e-07	ZNF341
ENSG00000135945.8	2.23026	3.10168	125.728	3.97995e-09	2.60725e-07	REV1
ENSG00000133858.14	1.54703	3.62984	125.39	4.0593e-09	2.63913e-07	ZFC3H1
ENSG00000115507.8	5.10066	0.671473	125.387	4.05996e-09	2.63913e-07	OTX1
ENSG00000078618.18	-0.90019	7.74621	125.135	4.12033e-09	2.66807e-07	NRDC
ENSG00000177192.12	1.90116	3.74664	124.926	4.17092e-09	2.68725e-07	PUS1
ENSG00000009307.14	-0.934302	9.40622	124.882	4.18187e-09	2.68725e-07	CSDE1
ENSG00000119401.10	2.7794	3.40839	124.242	4.34228e-09	2.77972e-07	TRIM32
ENSG00000171295.11	2.60763	2.83507	124.165	4.36208e-09	2.78182e-07	ZNF440
ENSG00000164654.14	1.23159	5.13841	124.069	4.38684e-09	2.78705e-07	MIOS
ENSG00000120784.14	2.51939	2.46793	123.9	4.43076e-09	2.79661e-07	ZFP30
ENSG00000097007.16	1.23137	6.42541	123.883	4.43511e-09	2.79661e-07	ABL1
ENSG00000164938.12	2.28726	5.05768	123.735	4.5423e-09	2.85351e-07	TP53INP1
ENSG00000186001.11	1.59164	3.66298	123.177	4.62485e-09	2.89457e-07	LRCH3
ENSG00000197566.8	3.55414	0.844596	122.981	4.67892e-09	2.91756e-07	ZNF624
ENSG00000223808.1	3.74048	4.2966	125.649	4.73387e-09	2.93885e-07	ENSG00000223808.1
ENSG00000244754.7	1.84341	4.61204	122.7	4.75793e-09	2.93885e-07	N4BP2L2
ENSG00000081154.10	-0.811962	6.77775	122.673	4.76543e-09	2.93885e-07	PCNP
ENSG00000213799.9	2.09988	2.75539	122.532	4.80567e-09	2.95286e-07	ZNF845
ENSG00000183808.10	2.29948	3.63885	122.384	4.84859e-09	2.96356e-07	RBM12B
ENSG00000180855.14	4.1212	1.53781	122.35	4.85829e-09	2.96356e-07	ZNF443
ENSG00000196466.9	3.18607	1.30236	121.416	5.13827e-09	3.12303e-07	ZNF799
ENSG00000034533.10	2.97242	1.65299	121.312	5.17038e-09	3.13124e-07	ASTE1
ENSG00000150991.13	1.97785	8.93339	121.222	5.27654e-09	3.18408e-07	UBC
ENSG00000186230.6	3.29701	1.31028	120.907	5.29836e-09	3.18583e-07	ZNF749
ENSG00000118197.12	1.65625	3.92227	120.616	5.39229e-09	3.23077e-07	DDX59
ENSG00000090470.13	2.03497	3.30134	120.414	5.45864e-09	3.25892e-07	PDCD7
ENSG00000143971.7	2.62117	3.01525	120.129	5.55399e-09	3.30413e-07	ETAA1
ENSG00000110925.5	1.74834	4.70899	120.064	5.57583e-09	3.30544e-07	CSRNP2
ENSG00000160888.6	3.05582	6.22642	125.592	5.69624e-09	3.36498e-07	IER2
ENSG00000141738.12	1.92226	4.26345	119.308	5.83877e-09	3.43712e-07	GRB7
ENSG00000140326.11	1.55923	2.85134	119.218	5.87104e-09	3.44407e-07	CDAN1
ENSG00000274425.1	3.73652	1.1172	119.047	5.93263e-09	3.46548e-07	ENSG00000274425.1
ENSG00000176410.7	1.07848	4.72205	119.003	5.94871e-09	3.46548e-07	DNAJC30
ENSG00000105643.8	2.25523	3.16491	118.853	6.00373e-09	3.485e-07	ARRDC2
ENSG00000149716.11	1.27847	5.96197	118.763	6.03712e-09	3.485e-07	LTO1
ENSG00000042429.9	2.60444	4.75388	119.363	6.04431e-09	3.485e-07	MED17
ENSG00000175906.4	4.16185	2.34129	118.773	6.12276e-09	3.51819e-07	ARL4D
ENSG00000108551.4	4.44275	1.6548	118.154	6.26741e-09	3.58256e-07	RASD1
ENSG00000176920.11	1.85022	4.05846	118.128	6.27735e-09	3.58256e-07	FUT2
ENSG00000176994.10	2.77548	4.5691	118.955	6.30435e-09	3.58581e-07	SMCR8
ENSG00000122642.9	-0.970756	7.25083	117.904	6.36477e-09	3.60799e-07	FKBP9
ENSG00000160392.12	1.6126	3.21145	117.645	6.46749e-09	3.65392e-07	C19orf47
ENSG00000180479.12	3.13798	1.36598	117.356	6.58426e-09	3.70745e-07	ZNF571
ENSG00000196935.7	1.65494	4.62	117.125	6.67959e-09	3.74859e-07	SRGAP1
ENSG00000101216.9	1.71637	4.1914	116.666	6.87285e-09	3.84423e-07	GMEB2
ENSG00000118369.11	1.81902	3.80589	116.503	6.94309e-09	3.85817e-07	USP35
ENSG00000174292.11	2.27391	4.51084	116.502	6.94361e-09	3.85817e-07	TNK1
ENSG00000126581.11	-0.822346	7.26684	116.448	6.96683e-09	3.85834e-07	BECN1
ENSG00000254531.1	2.13193	4.14523	116.389	6.9927e-09	3.85997e-07	FLJ20021
ENSG00000275793.1	4.12201	0.610437	115.988	7.17055e-09	3.94019e-07	RIMBP3
ENSG00000182220.12	-0.915923	7.36715	115.956	7.18483e-09	3.94019e-07	ATP6AP2
ENSG00000197808.10	1.92778	1.9584	115.817	7.24769e-09	3.96176e-07	ZNF461
ENSG00000130544.10	3.14243	2.25432	115.704	7.29932e-09	3.97232e-07	ZNF557
ENSG00000181751.8	2.00201	3.25221	115.671	7.3142e-09	3.97232e-07	C5orf30
ENSG00000188959.9	2.18483	4.56659	115.497	7.39479e-09	4.00318e-07	C9orf152
ENSG00000170468.7	2.92383	3.71937	115.597	7.4557e-09	4.02321e-07	RIOX1
ENSG00000179943.7	1.54125	3.50042	115.162	7.55228e-09	4.06231e-07	FIZ1
ENSG00000272602.4	2.8927	1.31638	114.785	7.73435e-09	4.14569e-07	ZNF595
ENSG00000163155.10	1.53112	3.28346	114.74	7.75655e-09	4.14569e-07	LYSMD1
ENSG00000197557.6	1.48225	3.45084	114.632	7.80989e-09	4.16099e-07	TTC30A
ENSG00000108256.7	2.46357	6.07041	116.437	7.92374e-09	4.20833e-07	NUFIP2
ENSG00000077063.9	2.19519	4.06468	114.145	8.05447e-09	4.26431e-07	CTTNBP2
ENSG00000176714.9	3.40023	1.69582	114.022	8.11801e-09	4.28087e-07	CCDC121
ENSG00000153443.11	1.18613	4.72257	113.922	8.16971e-09	4.28087e-07	UBALD1
ENSG00000100227.16	0.996479	6.68646	113.919	8.17116e-09	4.28087e-07	POLDIP3
ENSG00000168269.8	3.2991	3.42069	114.16	8.18745e-09	4.28087e-07	FOXI1
ENSG00000196418.11	2.7774	1.32752	113.837	8.21389e-09	4.2814e-07	ZNF124
ENSG00000269343.5	2.58706	2.58722	113.201	8.55481e-09	4.44366e-07	ZNF587B
ENSG00000167967.14	2.10634	4.32235	113.15	8.5823e-09	4.44366e-07	E4F1
ENSG00000138771.13	1.12603	5.6864	113.11	8.60437e-09	4.44366e-07	SHROOM3
ENSG00000184402.13	1.34396	4.06013	112.993	8.66921e-09	4.46345e-07	SS18L1
ENSG00000171475.12	1.41941	6.3274	112.917	8.71188e-09	4.47174e-07	WIPF2
ENSG00000167840.12	2.07935	2.57441	112.752	8.80426e-09	4.50543e-07	ZNF232
ENSG00000109670.12	1.5786	4.46516	112.372	9.02244e-09	4.60309e-07	FBXW7
ENSG00000177302.13	1.63265	3.83575	112.103	9.18049e-09	4.66957e-07	TOP3A
ENSG00000084652.14	1.4268	6.68953	111.851	9.33114e-09	4.71241e-07	TXLNA
ENSG00000151657.10	2.56581	2.89621	111.838	9.33885e-09	4.71241e-07	KIN
ENSG00000120129.5	3.50429	3.91876	113.787	9.3487e-09	4.71241e-07	DUSP1
ENSG00000141664.8	1.34772	4.6838	111.762	9.38485e-09	4.71652e-07	ZCCHC2
ENSG00000136891.12	2.19276	3.11512	111.504	9.54306e-09	4.78175e-07	TEX10
ENSG00000144445.14	1.86211	2.05691	111.21	9.72708e-09	4.85837e-07	KANSL1L
ENSG00000118620.11	1.7233	2.7332	111.078	9.81092e-09	4.85837e-07	ZNF430
ENSG00000237440.7	2.03588	1.50488	111.073	9.81417e-09	4.85837e-07	ZNF737
ENSG00000196152.9	3.62924	2.46646	111.059	9.82297e-09	4.85837e-07	ZNF79
ENSG00000112983.16	1.62221	4.57233	111.032	9.84025e-09	4.85837e-07	BRD8
ENSG00000186300.10	2.76855	1.78909	110.85	9.95803e-09	4.90214e-07	ZNF555
ENSG00000111490.11	1.50386	4.00346	110.758	1.00179e-08	4.91723e-07	TBC1D30
ENSG00000214367.6	2.39359	1.46303	110.175	1.04072e-08	5.09349e-07	HAUS3
ENSG00000198455.4	1.69588	3.9998	109.892	1.06023e-08	5.1739e-07	ZXDB
ENSG00000116497.16	1.45723	4.10271	109.828	1.06471e-08	5.18076e-07	S100PBP
ENSG00000104356.9	1.55931	2.99166	109.656	1.07681e-08	5.22457e-07	POP1
ENSG00000196705.7	1.74336	3.28004	109.258	1.10545e-08	5.34809e-07	ZNF431
ENSG00000181894.13	2.56257	2.81067	108.991	1.12509e-08	5.42753e-07	ZNF329
ENSG00000162139.8	2.54971	2.61118	108.812	1.13852e-08	5.46574e-07	NEU3
ENSG00000086544.2	1.75445	4.01933	108.799	1.13951e-08	5.46574e-07	ITPKC
ENSG00000164011.16	3.07663	2.14588	108.747	1.14344e-08	5.46904e-07	ZNF691
ENSG00000090054.12	-0.977987	6.11761	108.568	1.15715e-08	5.5189e-07	SPTLC1
ENSG00000135482.5	4.34283	2.22755	108.701	1.16635e-08	5.5354e-07	ZC3H10
ENSG00000107485.14	1.92728	8.17194	108.645	1.17073e-08	5.5354e-07	GATA3
ENSG00000168916.14	2.71138	1.33009	108.367	1.17269e-08	5.5354e-07	ZNF608
ENSG00000185278.13	1.38057	3.46831	108.353	1.17376e-08	5.5354e-07	ZBTB37
ENSG00000166822.11	1.28277	3.20147	108.278	1.17968e-08	5.54778e-07	TMEM170A
ENSG00000110315.5	-0.862784	5.56265	108.061	1.19687e-08	5.61294e-07	RNF141
ENSG00000103264.14	1.99649	3.70885	107.977	1.20354e-08	5.62853e-07	FBXO31
ENSG00000163635.16	1.60391	3.03682	107.933	1.20708e-08	5.62949e-07	ATXN7
ENSG00000256771.2	2.94379	2.64673	107.79	1.21867e-08	5.66785e-07	ZNF253
ENSG00000272913.1	2.9178	3.12477	107.629	1.2319e-08	5.71357e-07	ENSG00000272913.1
ENSG00000163516.12	1.61983	4.19066	107.51	1.24169e-08	5.73946e-07	ANKZF1
ENSG00000142065.12	2.63382	1.8187	107.479	1.2443e-08	5.73946e-07	ZFP14
ENSG00000172840.5	2.57698	2.96166	107.117	1.27492e-08	5.86462e-07	PDP2
ENSG00000180667.9	3.43246	2.34465	106.974	1.28718e-08	5.90489e-07	YOD1
ENSG00000198783.5	3.57024	3.31288	108.195	1.29118e-08	5.90713e-07	ZNF830
ENSG00000076826.8	1.13108	5.16825	106.873	1.29603e-08	5.91325e-07	CAMSAP3
ENSG00000162065.10	1.72208	3.8813	106.809	1.30157e-08	5.92249e-07	TBC1D24
ENSG00000050748.16	-1.02073	6.65536	106.742	1.30746e-08	5.93326e-07	MAPK9
ENSG00000085274.14	2.35771	2.8349	106.691	1.31196e-08	5.93434e-07	MYNN
ENSG00000065970.7	1.65049	4.00468	106.66	1.31475e-08	5.93434e-07	FOXJ2
ENSG00000187624.8	3.04905	1.08696	106.543	1.32513e-08	5.96053e-07	C17orf97
ENSG00000111911.6	-0.841053	5.88754	106.515	1.32763e-08	5.96053e-07	HINT3
ENSG00000107798.16	-1.01555	6.1897	106.436	1.33472e-08	5.97643e-07	LIPA
ENSG00000163166.12	1.99727	4.97827	106.342	1.34324e-08	5.99862e-07	IWS1
ENSG00000189369.8	2.60829	1.7867	106.256	1.35109e-08	6.01772e-07	GSPT2
ENSG00000185670.7	5.47719	1.21545	106.207	1.35557e-08	6.02172e-07	ZBTB3
ENSG00000130584.9	1.80215	3.1318	105.815	1.39207e-08	6.16001e-07	ZBTB46
ENSG00000182986.11	1.21774	3.80437	105.795	1.39402e-08	6.16001e-07	ZNF320
ENSG00000204231.9	0.910738	4.70593	105.657	1.40711e-08	6.20159e-07	RXRB
ENSG00000107164.15	-0.8637	7.24145	105.438	1.42824e-08	6.27828e-07	FUBP3
ENSG00000164048.12	2.71417	1.95713	105.245	1.44722e-08	6.34514e-07	ZNF589
ENSG00000125378.14	2.95419	3.25626	105.307	1.46086e-08	6.3883e-07	BMP4
ENSG00000164916.10	1.32153	5.53571	104.991	1.47255e-08	6.42277e-07	FOXK1
ENSG00000111667.12	-0.76794	7.5555	104.815	1.49039e-08	6.47871e-07	USP5
ENSG00000267508.4	2.9104	1.26616	104.788	1.49308e-08	6.47871e-07	ZNF285
ENSG00000198346.9	2.02186	3.26094	104.747	1.49732e-08	6.48044e-07	ZNF813
ENSG00000074201.7	-0.737257	7.56483	104.641	1.5082e-08	6.50255e-07	CLNS1A
ENSG00000204611.5	1.58642	3.74316	104.623	1.51015e-08	6.50255e-07	ZNF616
ENSG00000144231.9	1.12886	4.99391	104.46	1.52707e-08	6.54749e-07	POLR2D
ENSG00000125875.12	1.18288	4.74783	104.448	1.52837e-08	6.54749e-07	TBC1D20
ENSG00000176749.7	3.50234	1.21483	104.23	1.55143e-08	6.62943e-07	CDK5R1
ENSG00000187792.4	3.25177	1.87574	104.143	1.56079e-08	6.65253e-07	ZNF70
ENSG00000156469.7	1.38455	2.88693	103.679	1.61148e-08	6.84563e-07	MTERF3
ENSG00000229320.3	2.10792	0.840464	103.622	1.61793e-08	6.84563e-07	ENSG00000229320.3
ENSG00000122545.16	-0.685268	8.37855	103.618	1.61829e-08	6.84563e-07	SEPTIN7
ENSG00000109381.18	1.96852	4.37203	103.438	1.63859e-08	6.91409e-07	ELF2
ENSG00000140265.11	1.89688	3.05932	103.367	1.6467e-08	6.93095e-07	ZSCAN29
ENSG00000175634.13	-0.794881	7.02368	103.319	1.65224e-08	6.93695e-07	RPS6KB2
ENSG00000180008.8	1.40778	5.92875	103.204	1.6655e-08	6.97522e-07	SOCS4
ENSG00000198517.8	1.76533	6.32016	103.35	1.67108e-08	6.98115e-07	MAFK
ENSG00000155744.8	1.61967	4.31049	103.088	1.67887e-08	6.98115e-07	FAM126B
ENSG00000179409.9	2.25634	3.84461	103.084	1.67936e-08	6.98115e-07	GEMIN4
ENSG00000168264.9	1.66344	5.99259	102.939	1.69643e-08	7.02057e-07	IRF2BP2
ENSG00000072864.11	1.32063	4.77304	102.92	1.69865e-08	7.02057e-07	NDE1
ENSG00000166004.13	2.45102	3.60303	102.897	1.70135e-08	7.02057e-07	CEP295
ENSG00000165879.8	3.91358	1.75309	102.785	1.71472e-08	7.05843e-07	FRAT1
ENSG00000236287.6	3.82081	3.51009	104.706	1.73676e-08	7.13077e-07	ZBED5
ENSG00000196544.7	2.23893	2.90599	102.561	1.74168e-08	7.13077e-07	BORCS6
ENSG00000155592.14	2.28242	2.29011	102.531	1.74529e-08	7.13077e-07	ZKSCAN2
ENSG00000122678.13	1.40905	4.25062	102.49	1.75027e-08	7.13077e-07	POLM
ENSG00000187257.13	2.109	4.00416	102.428	1.75793e-08	7.13077e-07	RSBN1L
ENSG00000058600.14	0.870287	5.63553	102.397	1.76172e-08	7.13077e-07	POLR3E
ENSG00000117713.16	1.50558	6.08658	102.395	1.76194e-08	7.13077e-07	ARID1A
ENSG00000171161.11	1.85344	4.65621	102.255	1.77926e-08	7.18118e-07	ZNF672
ENSG00000188283.10	3.1956	1.08501	102.223	1.78328e-08	7.18118e-07	ZNF383
ENSG00000185024.14	1.70287	4.54183	102.192	1.78719e-08	7.18118e-07	BRF1
ENSG00000113916.16	2.11097	4.45558	102.131	1.7949e-08	7.19497e-07	BCL6
ENSG00000181026.14	2.41171	3.62256	102.075	1.80193e-08	7.20599e-07	AEN
ENSG00000198356.10	-0.859312	7.4077	102	1.8114e-08	7.2267e-07	GET3
ENSG00000136327.6	2.57366	0.774728	101.614	1.86119e-08	7.40781e-07	NKX2-8
ENSG00000107290.12	1.58221	5.09748	101.421	1.88668e-08	7.49153e-07	SETX
ENSG00000126804.12	1.4286	4.00639	101.374	1.89297e-08	7.49881e-07	ZBTB1
ENSG00000020256.18	1.4678	3.89025	101.233	1.91181e-08	7.55568e-07	ZFP64
ENSG00000105887.10	-0.983016	8.7719	101.103	1.92949e-08	7.6077e-07	MTPN
ENSG00000180423.4	2.80535	2.11554	101.04	1.93805e-08	7.62359e-07	HARBI1
ENSG00000265688.1	2.1729	2.75477	100.899	1.95749e-08	7.68212e-07	MAFG-DT
ENSG00000170248.12	-0.754163	7.27617	100.743	1.97931e-08	7.7039e-07	PDCD6IP
ENSG00000136247.13	-0.762527	6.49112	100.734	1.9805e-08	7.7039e-07	ZDHHC4
ENSG00000170653.17	0.98982	4.9087	100.731	1.98097e-08	7.7039e-07	ATF7
ENSG00000100575.12	1.33773	6.886	100.728	1.98134e-08	7.7039e-07	TIMM9
ENSG00000141101.11	1.24132	5.72052	100.602	1.99918e-08	7.75536e-07	NOB1
ENSG00000172602.8	3.27695	3.56507	101.475	2.03474e-08	7.87516e-07	RND1
ENSG00000112739.15	1.57066	4.83	100.309	2.04126e-08	7.88227e-07	PRPF4B
ENSG00000184436.10	2.01667	3.80827	100.153	2.06401e-08	7.94144e-07	THAP7
ENSG00000118246.12	1.15011	4.71475	100.139	2.06602e-08	7.94144e-07	FASTKD2
ENSG00000128272.13	1.55601	6.67348	99.9003	2.10153e-08	8.05955e-07	ATF4
ENSG00000155858.5	2.42054	2.75929	99.6237	2.1435e-08	8.20183e-07	LSM11
ENSG00000197857.12	2.07947	2.17945	99.5372	2.15683e-08	8.23409e-07	ZNF44
ENSG00000181450.16	1.38495	3.78119	99.4273	2.17389e-08	8.28044e-07	ZNF678
ENSG00000144028.13	-1.0325	9.86269	99.3319	2.18881e-08	8.31423e-07	SNRNP200
ENSG00000127191.16	1.36471	4.48162	99.2859	2.19605e-08	8.31423e-07	TRAF2
ENSG00000125454.10	1.86977	2.5871	99.2762	2.19757e-08	8.31423e-07	SLC25A19
ENSG00000096717.10	2.20857	3.84732	99.2272	2.20533e-08	8.32487e-07	SIRT1
ENSG00000155760.2	1.87064	2.00019	99.1664	2.21497e-08	8.34256e-07	FZD7
ENSG00000163545.7	4.08916	0.431486	99.0863	2.22776e-08	8.37202e-07	NUAK2
ENSG00000099381.15	1.42224	4.62571	99.0244	2.23771e-08	8.39067e-07	SETD1A
ENSG00000243364.6	3.77696	3.52861	100.894	2.26153e-08	8.46115e-07	EFNA4
ENSG00000189298.12	1.83252	1.3083	98.7676	2.27949e-08	8.50084e-07	ZKSCAN3
ENSG00000103978.14	-0.899682	7.7562	98.7395	2.28412e-08	8.50084e-07	TMEM87A
ENSG00000198718.11	1.16185	4.17206	98.6952	2.29142e-08	8.50084e-07	TOGARAM1
ENSG00000127528.5	2.72852	4.1883	99.3821	2.29553e-08	8.50084e-07	KLF2
ENSG00000188215.8	1.43005	3.98069	98.6592	2.29739e-08	8.50084e-07	DCUN1D3
ENSG00000127452.7	1.31691	3.5028	98.6222	2.30352e-08	8.50484e-07	FBXL12
ENSG00000157429.14	2.53078	0.176752	98.56	2.3139e-08	8.52447e-07	ZNF19
ENSG00000130489.11	2.38522	2.49422	98.4952	2.32477e-08	8.5458e-07	ENSG00000130489.11
ENSG00000131023.11	0.977241	6.72885	98.4284	2.33602e-08	8.56844e-07	LATS1
ENSG00000132466.16	1.10073	6.29466	98.3185	2.35466e-08	8.61806e-07	ANKRD17
ENSG00000279602.1	-3.4512	-0.269377	98.2389	2.36829e-08	8.62911e-07	ENSG00000279602.1
ENSG00000137274.11	-0.832475	4.7218	98.2216	2.37126e-08	8.62911e-07	BPHL
ENSG00000158156.7	3.38483	1.1681	98.2111	2.37306e-08	8.62911e-07	XKR8
ENSG00000161653.9	4.65099	0.618032	97.9616	2.4164e-08	8.76777e-07	NAGS
ENSG00000147475.13	-0.958558	6.68511	97.7587	2.45231e-08	8.87895e-07	ERLIN2
ENSG00000091317.7	-0.982661	7.20189	97.5873	2.4831e-08	8.97114e-07	CMTM6
ENSG00000081019.12	2.10987	3.0863	97.475	2.50351e-08	9.02552e-07	RSBN1
ENSG00000112343.10	1.49239	3.74762	97.3769	2.5215e-08	9.07093e-07	TRIM38
ENSG00000085719.10	-0.895816	7.39717	97.1799	2.55806e-08	9.16976e-07	CPNE3
ENSG00000204256.11	1.22605	6.76973	97.1702	2.55986e-08	9.16976e-07	BRD2
ENSG00000159247.11	1.20586	2.96186	97.0279	2.58666e-08	9.24608e-07	ENSG00000159247.11
ENSG00000154914.15	2.47082	1.61663	96.913	2.60853e-08	9.30449e-07	USP43
ENSG00000141446.9	1.73642	3.84639	96.8512	2.62038e-08	9.32699e-07	ESCO1
ENSG00000185551.11	1.81462	4.8765	96.6323	2.66283e-08	9.45811e-07	NR2F2
ENSG00000142528.14	2.25124	2.39591	96.5507	2.67887e-08	9.49503e-07	ZNF473
ENSG00000100425.17	2.87659	3.77021	96.9851	2.69768e-08	9.54163e-07	BRD1
ENSG00000064726.8	-0.745308	6.02653	96.2886	2.73107e-08	9.63946e-07	BTBD1
ENSG00000275538.1	-6.1332	-0.969399	96.1434	2.76047e-08	9.72287e-07	RNVU1-19
ENSG00000128908.14	1.33999	4.5456	95.7987	2.83172e-08	9.94535e-07	INO80
ENSG00000138399.16	1.36604	3.18392	95.7809	2.83545e-08	9.94535e-07	FASTKD1
ENSG00000204859.10	1.92394	2.48002	95.6666	2.85955e-08	1.00023e-06	ZBTB48
ENSG00000198677.9	-0.924276	5.58855	95.6476	2.86358e-08	1.00023e-06	TTC37
ENSG00000095564.12	1.43418	4.37401	95.4065	2.91529e-08	1.01478e-06	BTAF1
ENSG00000125850.9	1.6551	2.92446	95.3974	2.91727e-08	1.01478e-06	OVOL2
ENSG00000206337.9	2.64261	3.79106	95.5312	2.92566e-08	1.0156e-06	HCP5
ENSG00000198342.8	3.59388	0.282144	95.2658	2.94595e-08	1.02054e-06	ZNF442
ENSG00000118707.8	1.78051	3.85012	95.2289	2.95404e-08	1.02124e-06	TGIF2
ENSG00000140464.18	1.08019	3.9085	95.0855	2.98576e-08	1.03009e-06	PML
ENSG00000182141.8	1.88067	1.77381	95.0089	3.00285e-08	1.03387e-06	ZNF708
ENSG00000204977.8	2.19152	3.52572	94.6958	3.07389e-08	1.05616e-06	TRIM13
ENSG00000143457.9	1.25455	4.98136	94.3808	3.14727e-08	1.07918e-06	GOLPH3L
ENSG00000105722.8	1.22827	5.39738	94.3118	3.1636e-08	1.08257e-06	ERF
ENSG00000171466.8	1.32779	4.60006	94.2287	3.1834e-08	1.08713e-06	ZNF562
ENSG00000070495.13	2.49525	3.85822	94.1162	3.25143e-08	1.10812e-06	JMJD6
ENSG00000089063.13	-0.918873	7.38288	93.6997	3.31274e-08	1.12673e-06	TMEM230
ENSG00000115526.9	2.14067	2.82837	93.6611	3.32241e-08	1.12774e-06	CHST10
ENSG00000169188.4	1.23649	4.67503	93.57	3.34534e-08	1.13324e-06	APEX2
ENSG00000179178.9	1.18978	4.38287	93.5145	3.3594e-08	1.13572e-06	TMEM125
ENSG00000167173.17	2.53243	4.18713	93.6975	3.36737e-08	1.13613e-06	C15orf39
ENSG00000149532.14	1.55781	5.58042	93.4302	3.3809e-08	1.13842e-06	CPSF7
ENSG00000173276.12	2.54618	2.84993	93.2233	3.43428e-08	1.15332e-06	ZBTB21
ENSG00000136715.16	1.4758	4.62568	93.1833	3.44471e-08	1.15332e-06	SAP130
ENSG00000116128.8	1.15774	5.20978	93.1795	3.44571e-08	1.15332e-06	BCL9
ENSG00000145388.13	1.31586	4.15968	93.1216	3.46087e-08	1.1561e-06	METTL14
ENSG00000159210.8	-0.792687	6.51063	92.9975	3.49363e-08	1.16473e-06	SNF8
ENSG00000119986.6	2.33622	1.15854	92.9212	3.51394e-08	1.16918e-06	AVPI1
ENSG00000256294.6	2.79896	1.25572	92.6296	3.5928e-08	1.19209e-06	ZNF225
ENSG00000107815.6	1.9589	2.90379	92.5957	3.6021e-08	1.19209e-06	TWNK
ENSG00000117906.12	-1.00632	5.26003	92.5886	3.60403e-08	1.19209e-06	RCN2
ENSG00000168421.11	3.22291	0.502944	92.482	3.63346e-08	1.19669e-06	RHOH
ENSG00000196812.4	2.90778	1.61069	92.4679	3.63738e-08	1.19669e-06	ZSCAN16
ENSG00000136504.10	1.45584	5.51034	92.4612	3.63925e-08	1.19669e-06	KAT7
ENSG00000162543.5	2.55935	2.57894	92.3581	3.668e-08	1.20379e-06	UBXN10
ENSG00000170260.7	3.04894	4.51342	94.5914	3.67788e-08	1.20469e-06	ZNF212
ENSG00000197016.10	1.70925	2.63159	92.264	3.69448e-08	1.20657e-06	ZNF470
ENSG00000166387.10	1.46381	4.27885	92.2517	3.69797e-08	1.20657e-06	PPFIBP2
ENSG00000132824.12	-0.925613	7.82346	92.1656	3.72241e-08	1.2122e-06	SERINC3
ENSG00000184939.14	1.13048	3.4738	92.1012	3.74082e-08	1.21352e-06	ZFP90
ENSG00000188522.13	1.32858	4.48511	92.1009	3.74088e-08	1.21352e-06	FAM83G
ENSG00000133884.8	1.841	5.61082	92.2374	3.74863e-08	1.21369e-06	DPF2
ENSG00000051108.13	2.19092	5.50583	93.2292	3.79322e-08	1.22577e-06	HERPUD1
ENSG00000196437.9	2.10252	1.98242	91.8441	3.81528e-08	1.23054e-06	ZNF569
ENSG00000007202.13	-1.01325	8.88794	91.6404	3.87547e-08	1.24756e-06	KIAA0100
ENSG00000197863.7	1.97657	2.1453	91.5354	3.90693e-08	1.25529e-06	ZNF790
ENSG00000083097.13	2.42387	2.78024	91.4135	3.94379e-08	1.26472e-06	DOP1A
ENSG00000050327.13	0.912788	5.95825	91.3213	3.97192e-08	1.26799e-06	ARHGEF5
ENSG00000180626.9	3.30065	0.951245	91.3083	3.9759e-08	1.26799e-06	ZNF594
ENSG00000092978.9	1.68501	4.19028	91.3061	3.97658e-08	1.26799e-06	GPATCH2
ENSG00000168806.7	3.92305	2.97462	92.6467	4.00788e-08	1.27555e-06	LCMT2
ENSG00000183530.12	1.79208	4.77228	91.0462	4.05722e-08	1.28801e-06	PRR14L
ENSG00000112996.8	1.65403	5.11245	91.0299	4.06234e-08	1.28801e-06	MRPS30
ENSG00000188493.13	1.69386	2.89596	90.894	4.1053e-08	1.29919e-06	C19orf54
ENSG00000007866.17	0.987098	4.90184	90.8588	4.11652e-08	1.3003e-06	TEAD3
ENSG00000129187.13	-0.833982	6.50608	90.7564	4.14933e-08	1.30821e-06	DCTD
ENSG00000187866.7	2.43564	2.90952	90.4245	4.25769e-08	1.33986e-06	FAM122A
ENSG00000101856.9	-0.774213	7.64016	90.3378	4.28652e-08	1.34627e-06	PGRMC1
ENSG00000040199.17	1.34374	2.80992	90.2835	4.30471e-08	1.34627e-06	PHLPP2
ENSG00000124459.10	1.63502	2.59472	90.2727	4.30833e-08	1.34627e-06	ZNF45
ENSG00000157741.13	1.50735	4.37313	90.2576	4.31338e-08	1.34627e-06	UBN2
ENSG00000176896.8	2.86932	0.433258	90.2236	4.32484e-08	1.34627e-06	TCEANC
ENSG00000118855.17	-1.12857	6.0637	90.2201	4.32603e-08	1.34627e-06	MFSD1
ENSG00000041988.14	2.1056	1.79816	90.1945	4.33468e-08	1.34647e-06	THAP3
ENSG00000198039.10	1.2751	2.75695	90.0574	4.38127e-08	1.35844e-06	ZNF273
ENSG00000010256.9	-0.747214	8.34551	89.9831	4.40679e-08	1.36384e-06	UQCRC1
ENSG00000178718.6	1.93397	2.6932	89.9297	4.42519e-08	1.36471e-06	RPP25
ENSG00000225830.9	1.25657	2.93354	89.9279	4.42584e-08	1.36471e-06	ERCC6
ENSG00000128563.12	1.51019	3.41738	89.9005	4.43533e-08	1.36514e-06	PRKRIP1
ENSG00000278619.3	1.25163	3.46618	89.7697	4.48094e-08	1.37666e-06	MRM1
ENSG00000197020.9	1.62605	3.41631	89.5745	4.55002e-08	1.39534e-06	ZNF100
ENSG00000118482.10	1.64926	4.3201	89.5156	4.57107e-08	1.39925e-06	PHF3
ENSG00000163960.10	1.58216	4.37386	89.4521	4.59391e-08	1.40369e-06	UBXN7
ENSG00000256223.4	2.02065	1.33951	89.3917	4.61577e-08	1.40781e-06	ZNF10
ENSG00000159479.15	2.0115	4.72717	89.4908	4.63652e-08	1.40948e-06	MED8
ENSG00000080802.17	1.17944	4.51076	89.3306	4.63797e-08	1.40948e-06	CNOT4
ENSG00000124789.10	2.94327	4.64881	91.3085	4.7013e-08	1.42572e-06	NUP153
ENSG00000161999.10	-0.860191	7.82559	89.122	4.71475e-08	1.42572e-06	JMJD8
ENSG00000150776.16	1.00891	4.83656	89.1164	4.71683e-08	1.42572e-06	NKAPD1
ENSG00000166192.13	2.73201	1.68323	89.0163	4.75421e-08	1.43444e-06	SENP8
ENSG00000172466.14	1.68166	6.56472	89.0979	4.78183e-08	1.43773e-06	ZNF24
ENSG00000196150.12	2.03037	2.72587	88.9398	4.78297e-08	1.43773e-06	ZNF250
ENSG00000107938.16	1.71384	3.1843	88.9193	4.79072e-08	1.43773e-06	EDRF1
ENSG00000178150.7	3.86763	0.855878	88.8519	4.81628e-08	1.4414e-06	ZNF114
ENSG00000164902.12	1.0476	4.58067	88.842	4.82006e-08	1.4414e-06	PHAX
ENSG00000085491.14	-1.08317	6.12553	88.7396	4.85921e-08	1.45053e-06	SLC25A24
ENSG00000166821.7	1.70802	2.63942	88.682	4.88138e-08	1.45456e-06	PEX11A
ENSG00000173065.12	1.01868	4.96406	88.6373	4.89869e-08	1.45715e-06	FAM222B
ENSG00000114491.12	1.82142	4.43266	88.5807	4.92068e-08	1.4611e-06	UMPS
ENSG00000159082.16	1.9762	1.89467	88.4997	4.95236e-08	1.46337e-06	SYNJ1
ENSG00000080845.16	0.968642	6.03189	88.4944	4.95446e-08	1.46337e-06	DLGAP4
ENSG00000116525.12	1.02499	5.07137	88.4826	4.95908e-08	1.46337e-06	TRIM62
ENSG00000221978.10	1.95556	4.30109	88.4665	4.96542e-08	1.46337e-06	CCNL2
ENSG00000116062.13	1.90136	5.21813	88.5856	4.97905e-08	1.46337e-06	MSH6
ENSG00000083814.11	4.17298	1.8484	88.5883	4.98045e-08	1.46337e-06	ZNF671
ENSG00000197933.11	2.4569	1.51429	88.3928	4.99452e-08	1.46494e-06	ZNF823
ENSG00000140743.6	1.71324	4.20311	88.1531	5.09051e-08	1.4905e-06	CDR2
ENSG00000151116.15	-0.806967	5.13065	88.0393	5.13679e-08	1.50144e-06	UEVLD
ENSG00000113761.10	1.90744	3.10511	88.0025	5.15186e-08	1.50324e-06	ZNF346
ENSG00000102921.6	1.92095	5.04997	87.9468	5.2379e-08	1.5257e-06	N4BP1
ENSG00000177045.7	2.16071	3.62474	87.6295	5.30748e-08	1.54329e-06	SIX5
ENSG00000115421.11	2.57198	3.17189	87.5913	5.32368e-08	1.54534e-06	PAPOLG
ENSG00000177283.5	2.08957	2.47825	87.5684	5.33346e-08	1.54551e-06	FZD8
ENSG00000268205.1	1.69792	3.62011	87.5183	5.35487e-08	1.54905e-06	ENSG00000268205.1
ENSG00000226479.3	1.03805	4.91196	87.3199	5.44061e-08	1.57115e-06	TMEM185B
ENSG00000171988.16	2.1929	3.98	87.2778	5.45903e-08	1.57377e-06	JMJD1C
ENSG00000124444.14	1.72619	2.0356	87.1203	5.52846e-08	1.58785e-06	ZNF576
ENSG00000180340.6	2.60966	1.9508	87.1157	5.53049e-08	1.58785e-06	FZD2
ENSG00000275111.3	2.19874	3.03032	87.103	5.53616e-08	1.58785e-06	ZNF2
ENSG00000143162.7	-1.05212	6.6608	86.9378	5.61017e-08	1.60532e-06	CREG1
ENSG00000083838.14	1.9523	2.49124	86.9246	5.61613e-08	1.60532e-06	ZNF446
ENSG00000196371.3	3.47875	0.491314	86.8416	5.65379e-08	1.61102e-06	FUT4
ENSG00000113838.11	1.29507	2.82904	86.8301	5.65899e-08	1.61102e-06	TBCCD1
ENSG00000175691.8	2.08718	1.23781	86.8117	5.6674e-08	1.61102e-06	ZNF77
ENSG00000122140.9	0.935854	5.24772	86.7965	5.67435e-08	1.61102e-06	MRPS2
ENSG00000135974.8	1.31637	4.19363	86.6945	5.72121e-08	1.62159e-06	C2orf49
ENSG00000006062.12	2.99257	1.34373	86.612	5.75942e-08	1.62967e-06	MAP3K14
ENSG00000204315.3	2.36362	2.3677	86.5523	5.78723e-08	1.6348e-06	FKBPL
ENSG00000114573.8	-0.766108	6.54348	86.5211	5.80185e-08	1.63618e-06	ATP6V1A
ENSG00000168395.13	1.6684	3.94889	86.4896	5.81662e-08	1.6376e-06	ING5
ENSG00000173013.5	3.60611	0.635715	86.3206	5.89669e-08	1.65737e-06	CCDC96
ENSG00000116478.10	-1.16502	8.41991	86.042	6.03137e-08	1.6924e-06	HDAC1
ENSG00000162222.12	1.55293	3.0624	85.9999	6.05199e-08	1.69419e-06	TTC9C
ENSG00000113583.7	-0.713196	6.64494	85.988	6.05787e-08	1.69419e-06	C5orf15
ENSG00000164442.9	3.23121	7.04929	94.0136	6.07205e-08	1.69534e-06	CITED2
ENSG00000075891.20	3.02949	2.22178	85.8448	6.12876e-08	1.70644e-06	PAX2
ENSG00000139437.16	1.79095	3.61742	85.8381	6.13208e-08	1.70644e-06	TCHP
ENSG00000074266.16	1.66225	4.93938	85.7576	6.1724e-08	1.71322e-06	EED
ENSG00000161298.15	2.29811	0.747972	85.7488	6.1768e-08	1.71322e-06	ZNF382
ENSG00000116205.9	1.07239	3.8137	85.6683	6.21745e-08	1.72166e-06	TCEANC2
ENSG00000170234.11	1.32846	3.4312	85.622	6.24096e-08	1.72533e-06	PWWP2A
ENSG00000127993.13	1.58664	2.3049	85.5913	6.25658e-08	1.72682e-06	RBM48
ENSG00000141956.12	2.15985	2.14182	85.5252	6.29039e-08	1.72781e-06	PRDM15
ENSG00000112365.4	2.04398	2.11234	85.5243	6.29087e-08	1.72781e-06	ZBTB24
ENSG00000166224.15	-0.729195	6.89467	85.5241	6.29095e-08	1.72781e-06	SGPL1
ENSG00000184860.8	1.79769	3.22252	85.4719	6.31783e-08	1.73236e-06	SDR42E1
ENSG00000102898.10	-0.786044	7.48577	85.4425	6.33299e-08	1.73369e-06	NUTF2
ENSG00000149474.12	1.95567	3.78153	85.3728	6.36918e-08	1.73911e-06	KAT14
ENSG00000213024.9	0.991164	5.22217	85.3646	6.37342e-08	1.73911e-06	NUP62
ENSG00000125843.9	1.47925	4.26985	85.3215	6.39595e-08	1.74032e-06	AP5S1
ENSG00000153234.12	1.97176	2.22162	85.3165	6.39855e-08	1.74032e-06	NR4A2
ENSG00000100393.9	1.67726	5.00452	85.2532	6.43177e-08	1.74591e-06	EP300
ENSG00000049245.11	-0.780544	6.99316	85.2378	6.43983e-08	1.74591e-06	VAMP3
ENSG00000168411.12	2.06906	4.47312	85.3116	6.47755e-08	1.7509e-06	RFWD3
ENSG00000197841.13	2.52218	1.90893	85.1637	6.47905e-08	1.7509e-06	ZNF181
ENSG00000116171.15	-0.842299	7.74035	85.094	6.51612e-08	1.7581e-06	SCP2
ENSG00000125871.12	1.20557	4.68947	85.0236	6.55386e-08	1.76545e-06	MGME1
ENSG00000179922.5	2.43138	1.8829	84.9796	6.5775e-08	1.76899e-06	ZNF784
ENSG00000157693.13	1.51731	3.94798	84.5842	6.79481e-08	1.82452e-06	TMEM268
ENSG00000103245.12	1.22001	4.65894	84.3722	6.91458e-08	1.84965e-06	CIAO3
ENSG00000233223.2	1.77173	3.22526	84.3558	6.92396e-08	1.84965e-06	LOC100996842
ENSG00000138279.14	-0.729798	7.32171	84.3451	6.93006e-08	1.84965e-06	ANXA7
ENSG00000050820.15	1.10382	5.50275	84.3411	6.93234e-08	1.84965e-06	BCAR1
ENSG00000205903.5	1.67099	5.80001	84.4355	6.96013e-08	1.85413e-06	ZNF316
ENSG00000115368.8	1.44699	4.954	84.22	7.00205e-08	1.86235e-06	WDR75
ENSG00000154781.14	1.77227	2.94831	84.096	7.07425e-08	1.87857e-06	CCDC174
ENSG00000128408.8	4.28435	0.59925	84.077	7.08538e-08	1.87857e-06	RIBC2
ENSG00000133874.1	2.9619	0.540428	84.023	7.1171e-08	1.88402e-06	RNF122
ENSG00000169905.11	0.794191	5.96677	83.8823	7.20059e-08	1.90313e-06	TOR1AIP2
ENSG00000124664.9	1.17835	7.34499	83.7235	7.29615e-08	1.92536e-06	SPDEF
ENSG00000189120.4	2.23817	2.29303	83.6905	7.31616e-08	1.92762e-06	SP6
ENSG00000225973.3	4.12466	0.326503	83.6473	7.34247e-08	1.93153e-06	PIGBOS1
ENSG00000156110.12	-0.93977	5.72194	83.5553	7.39889e-08	1.94333e-06	ADK
ENSG00000169249.11	1.50362	1.88947	83.5191	7.42122e-08	1.94376e-06	ZRSR2
ENSG00000143373.16	1.39839	5.11113	83.5152	7.42359e-08	1.94376e-06	ZNF687
ENSG00000143774.15	-0.976802	8.1274	83.4469	7.46599e-08	1.95182e-06	GUK1
ENSG00000196683.9	-0.711162	7.53197	83.3704	7.51369e-08	1.95672e-06	TOMM7
ENSG00000086589.10	0.961603	5.45822	83.3437	7.53044e-08	1.95672e-06	RBM22
ENSG00000122783.15	1.47068	4.83618	83.3404	7.53255e-08	1.95672e-06	CYREN
ENSG00000186446.10	3.73174	1.01478	83.3347	7.53611e-08	1.95672e-06	ZNF501
ENSG00000164951.14	2.48623	4.15235	83.7631	7.54283e-08	1.95672e-06	PDP1
ENSG00000261116.1	2.13388	4.67082	83.3774	7.61674e-08	1.96623e-06	ENSG00000261116.1
ENSG00000146872.16	1.55427	4.57084	83.2016	7.6203e-08	1.96623e-06	TLK2
ENSG00000126391.12	1.36499	4.97925	83.1742	7.63777e-08	1.96623e-06	FRMD8
ENSG00000196659.9	3.78961	2.64236	84.103	7.63971e-08	1.96623e-06	TTC30B
ENSG00000176532.3	2.46555	5.58511	85.5798	7.64303e-08	1.96623e-06	PRR15
ENSG00000197937.11	1.75326	3.13272	83.1557	7.64956e-08	1.96623e-06	ZNF347
ENSG00000164970.13	1.74294	3.2696	83.1199	7.67248e-08	1.96911e-06	FAM219A
ENSG00000100207.17	1.13367	5.13136	83.0671	7.70642e-08	1.97481e-06	TCF20
ENSG00000120832.8	2.8308	1.39417	82.8649	7.83794e-08	2.00546e-06	MTERF2
ENSG00000129636.11	-0.888825	5.98663	82.5622	8.03962e-08	2.05395e-06	ITFG1
ENSG00000277534.1	2.7459	2.20129	82.4876	8.09026e-08	2.06375e-06	ENSG00000277534.1
ENSG00000213186.6	2.45847	1.5809	82.4662	8.10478e-08	2.06433e-06	TRIM59
ENSG00000204618.7	2.21167	1.59071	82.3688	8.17154e-08	2.07819e-06	RNF39
ENSG00000165487.12	-0.707505	5.996	82.254	8.25095e-08	2.09522e-06	MICU2
ENSG00000164610.7	1.63994	3.22619	82.189	8.2963e-08	2.10356e-06	RP9
ENSG00000186063.11	-1.12884	6.24662	82.1406	8.33031e-08	2.10901e-06	AIDA
ENSG00000162851.7	1.5932	3.59205	82.0227	8.41365e-08	2.12691e-06	TFB2M
ENSG00000185085.2	2.35957	4.78027	83.1433	8.42951e-08	2.12773e-06	INTS5
ENSG00000114544.14	-0.92583	5.3333	81.8697	8.52326e-08	2.13525e-06	SLC41A3
ENSG00000198298.11	2.86743	0.370326	81.8642	8.52725e-08	2.13525e-06	ZNF485
ENSG00000132005.7	1.44479	3.94363	81.8595	8.53063e-08	2.13525e-06	RFX1
ENSG00000068697.6	-1.01659	8.88255	81.8591	8.5309e-08	2.13525e-06	LAPTM4A
ENSG00000111961.15	1.58339	6.0609	81.9941	8.53204e-08	2.13525e-06	SASH1
ENSG00000267534.2	2.86633	1.59885	81.8218	8.55791e-08	2.13525e-06	S1PR2
ENSG00000141854.6	1.46906	3.79183	81.8176	8.56095e-08	2.13525e-06	MISP3
ENSG00000144182.15	2.04509	1.03512	81.8063	8.56914e-08	2.13525e-06	LIPT1
ENSG00000164151.10	1.48449	4.7783	81.8004	8.57345e-08	2.13525e-06	ICE1
ENSG00000125485.16	1.06318	3.61952	81.7491	8.61079e-08	2.14138e-06	DDX31
ENSG00000201558.1	-6.09227	0.0761227	81.8307	8.65063e-08	2.14811e-06	RNVU1-6
ENSG00000186834.3	3.47755	6.00658	89.3922	8.74169e-08	2.16309e-06	HEXIM1
ENSG00000181873.11	1.12285	3.91278	81.5651	8.74626e-08	2.16309e-06	IBA57
ENSG00000114956.18	-0.693618	6.39064	81.5607	8.74951e-08	2.16309e-06	DGUOK
ENSG00000125944.17	-0.828662	8.18808	81.5016	8.79354e-08	2.17079e-06	HNRNPR
ENSG00000091732.14	1.80562	3.96561	81.4257	8.85051e-08	2.18166e-06	ZC3HC1
ENSG00000118680.11	-0.92176	7.98729	81.4073	8.86434e-08	2.18187e-06	MYL12B
ENSG00000179588.7	1.93916	2.30055	81.2945	8.94983e-08	2.1997e-06	ZFPM1
ENSG00000177000.9	1.01231	4.00113	81.2469	8.98622e-08	2.20319e-06	MTHFR
ENSG00000008130.14	-0.786589	6.1006	81.2416	8.99029e-08	2.20319e-06	NADK
ENSG00000005893.14	-0.951533	8.56044	81.2084	9.01571e-08	2.20319e-06	LAMP2
ENSG00000107929.13	1.49808	5.84454	81.2076	9.01637e-08	2.20319e-06	LARP4B
ENSG00000087111.19	-0.805595	6.79447	81.1897	9.03012e-08	2.20335e-06	PIGS
ENSG00000102710.18	1.88404	4.37406	81.1636	9.05026e-08	2.20507e-06	SUPT20H
ENSG00000174684.6	1.24061	3.52292	81.137	9.07083e-08	2.20658e-06	B4GAT1
ENSG00000178409.12	1.38733	3.75467	81.1097	9.09198e-08	2.20658e-06	BEND3
ENSG00000175166.15	-0.768325	8.09501	81.1048	9.09579e-08	2.20658e-06	PSMD2
ENSG00000107371.11	1.59229	3.12045	80.9975	9.17949e-08	2.22368e-06	EXOSC3
ENSG00000205189.10	1.54963	5.01433	80.9105	9.24797e-08	2.23705e-06	ZBTB10
ENSG00000165506.13	2.35027	4.64514	81.6693	9.35296e-08	2.25655e-06	DNAAF2
ENSG00000235750.8	1.54393	4.9897	80.7755	9.35539e-08	2.25655e-06	KIAA0040
ENSG00000272391.4	1.37346	5.32538	80.6493	9.45709e-08	2.27782e-06	POM121C
ENSG00000084092.6	1.2138	4.50317	80.626	9.476e-08	2.27911e-06	NOA1
ENSG00000141219.14	2.15157	3.43332	80.5113	9.56974e-08	2.29791e-06	C17orf80
ENSG00000167625.9	2.76071	2.89899	80.625	9.58559e-08	2.29791e-06	ZNF526
ENSG00000175073.7	2.12604	4.16295	80.5493	9.5951e-08	2.29791e-06	VCPIP1
ENSG00000183291.14	-0.893449	6.82566	80.4008	9.66103e-08	2.31041e-06	SELENOF
ENSG00000179941.6	2.02326	3.31423	80.2947	9.74957e-08	2.32828e-06	BBS10
ENSG00000172262.10	1.28026	4.31874	80.1188	9.89839e-08	2.36047e-06	ZNF131
ENSG00000154124.4	1.15758	4.12098	80.0843	9.92791e-08	2.36416e-06	OTULIN
ENSG00000153487.12	2.03396	3.60671	80.0341	9.97096e-08	2.36867e-06	ING1
ENSG00000162063.11	2.43287	5.1208	81.8492	9.97499e-08	2.36867e-06	CCNF
ENSG00000099785.9	-0.828469	5.03868	79.8955	1.0091e-07	2.39285e-06	MARCHF2
ENSG00000197483.9	2.0595	2.46206	79.8643	1.01183e-07	2.39594e-06	ZNF628
ENSG00000197124.10	1.522	1.77453	79.7511	1.02178e-07	2.41611e-06	ZNF682
ENSG00000198205.6	3.25025	0.664783	79.7224	1.02433e-07	2.41873e-06	ZXDA
ENSG00000129071.8	0.980638	3.85844	79.6918	1.02704e-07	2.42174e-06	MBD4
ENSG00000108375.11	1.51394	4.96427	79.6514	1.03064e-07	2.42403e-06	RNF43
ENSG00000100324.12	1.37402	3.89507	79.6486	1.03089e-07	2.42403e-06	TAB1
ENSG00000241127.6	2.83165	1.99193	79.5531	1.03946e-07	2.43948e-06	YAE1
ENSG00000125149.10	1.84752	3.41812	79.5431	1.04036e-07	2.43948e-06	C16orf70
ENSG00000274600.1	5.8615	-1.08222	79.4588	1.048e-07	2.45398e-06	RIMBP3B
ENSG00000141429.12	-0.959877	6.92632	79.4348	1.05019e-07	2.45569e-06	GALNT1
ENSG00000235217.6	2.71245	1.79806	79.3	1.06256e-07	2.48118e-06	TSPY26P
ENSG00000164828.16	-0.766097	7.33992	79.2472	1.06745e-07	2.48915e-06	SUN1
ENSG00000157540.18	1.14239	4.98688	79.146	1.07689e-07	2.50769e-06	DYRK1A
ENSG00000136709.10	1.27468	5.67174	79.088	1.08235e-07	2.51209e-06	WDR33
ENSG00000129515.17	-0.788375	6.58027	79.0827	1.08285e-07	2.51209e-06	SNX6
ENSG00000007545.14	1.57555	3.77575	79.0784	1.08326e-07	2.51209e-06	CRAMP1
ENSG00000196247.10	1.42985	4.14112	79.034	1.08746e-07	2.51818e-06	ZNF107
ENSG00000105568.16	-0.721352	9.14121	79.019	1.08888e-07	2.51818e-06	PPP2R1A
ENSG00000198538.9	0.957302	3.63066	78.9007	1.10018e-07	2.54084e-06	ZNF28
ENSG00000130349.8	2.29454	4.47454	79.437	1.11446e-07	2.56752e-06	MTRES1
ENSG00000121064.11	-0.945257	5.49853	78.7355	1.11619e-07	2.56752e-06	SCPEP1
ENSG00000143079.13	1.95762	3.85464	78.7188	1.11782e-07	2.56752e-06	CTTNBP2NL
ENSG00000137509.9	-0.784361	7.09975	78.7173	1.11796e-07	2.56752e-06	PRCP
ENSG00000277203.1	1.39963	4.4114	78.703	1.11936e-07	2.56752e-06	F8A1
ENSG00000091073.18	1.5299	3.386	78.6796	1.12166e-07	2.56925e-06	DTX2
ENSG00000185825.14	-0.906766	9.43623	78.6642	1.12317e-07	2.56925e-06	BCAP31
ENSG00000179023.8	4.80128	2.59205	81.0388	1.12822e-07	2.5773e-06	KLHDC7A
ENSG00000106459.13	1.96291	3.02838	78.5828	1.1312e-07	2.57835e-06	NRF1
ENSG00000178726.6	2.83478	4.10479	79.7235	1.13174e-07	2.57835e-06	THBD
ENSG00000103429.9	1.07263	5.53607	78.5257	1.13688e-07	2.58652e-06	BFAR
ENSG00000170677.5	1.80352	6.08954	79.28	1.1384e-07	2.58652e-06	SOCS6
ENSG00000189079.14	1.81853	4.60901	78.4841	1.14103e-07	2.58901e-06	ARID2
ENSG00000146757.12	2.32401	3.11218	78.4377	1.14569e-07	2.59415e-06	ZNF92
ENSG00000070018.7	0.926457	4.14968	78.4308	1.14638e-07	2.59415e-06	LRP6
ENSG00000124217.4	2.04519	3.54577	78.3892	1.15058e-07	2.59888e-06	MOCS3
ENSG00000055483.18	1.78598	4.60717	78.3795	1.15156e-07	2.59888e-06	USP36
ENSG00000130684.12	3.34353	1.80571	78.3212	1.15746e-07	2.60791e-06	ZNF337
ENSG00000198146.4	1.31905	5.52797	78.3095	1.15866e-07	2.60791e-06	ZNF770
ENSG00000135912.9	1.71815	3.86179	77.9415	1.19682e-07	2.69014e-06	TTLL4
ENSG00000182318.5	3.62112	1.31097	77.9266	1.19839e-07	2.69014e-06	ZSCAN22
ENSG00000166529.13	1.88842	1.87609	77.8576	1.20572e-07	2.70299e-06	ZSCAN21
ENSG00000204599.13	1.46638	2.50189	77.7353	1.21881e-07	2.72765e-06	TRIM39
ENSG00000196867.6	1.39315	2.46852	77.7118	1.22135e-07	2.72765e-06	ZFP28
ENSG00000189266.10	2.62232	5.07757	80.066	1.22158e-07	2.72765e-06	PNRC2
ENSG00000076984.16	1.30897	4.56866	77.6859	1.22415e-07	2.72978e-06	MAP2K7
ENSG00000126822.14	1.67256	5.96455	77.8013	1.22808e-07	2.73492e-06	PLEKHG3
ENSG00000197746.12	-0.929581	9.7014	77.6203	1.23127e-07	2.73798e-06	PSAP
ENSG00000177485.6	1.79957	5.49588	77.9316	1.23271e-07	2.73798e-06	ZBTB33
ENSG00000109445.9	1.69425	4.36541	77.5154	1.24277e-07	2.75669e-06	ZNF330
ENSG00000198917.10	1.2654	5.15679	77.492	1.24535e-07	2.75878e-06	SPOUT1
ENSG00000169641.12	1.55597	3.76094	77.463	1.24856e-07	2.75945e-06	LUZP1
ENSG00000170145.4	1.26852	3.98244	77.4596	1.24893e-07	2.75945e-06	SIK2
ENSG00000061676.13	-0.821745	7.71753	77.4076	1.25471e-07	2.764e-06	NCKAP1
ENSG00000167394.11	1.39336	3.43217	77.3868	1.25703e-07	2.764e-06	ZNF668
ENSG00000137574.9	1.91707	3.83369	77.3758	1.25826e-07	2.764e-06	TGS1
ENSG00000152464.13	2.51836	2.92542	77.3499	1.26115e-07	2.764e-06	RPP38
ENSG00000105767.2	-0.895044	5.50455	77.3462	1.26156e-07	2.764e-06	CADM4
ENSG00000151611.12	1.62951	2.67387	77.3425	1.26198e-07	2.764e-06	MMAA
ENSG00000087206.15	0.818738	3.9849	77.3302	1.26336e-07	2.764e-06	UIMC1
ENSG00000179144.4	3.55839	1.55115	77.3234	1.26413e-07	2.764e-06	GIMAP7
ENSG00000116044.14	1.02271	5.78053	77.2716	1.26995e-07	2.77314e-06	NFE2L2
ENSG00000157450.14	1.25454	4.41021	77.2366	1.27391e-07	2.77614e-06	RNF111
ENSG00000167384.9	2.14995	2.26083	77.2288	1.27479e-07	2.77614e-06	ZNF180
ENSG00000075426.10	1.73163	6.63092	77.9657	1.27627e-07	2.77614e-06	FOSL2
ENSG00000248049.5	1.17413	3.62061	77.1858	1.27968e-07	2.77996e-06	UBA6-AS1
ENSG00000136141.13	1.52301	3.62907	77.1083	1.28854e-07	2.7932e-06	LRCH1
ENSG00000126088.11	-0.659637	6.12608	77.1034	1.28909e-07	2.7932e-06	UROD
ENSG00000225302.2	1.88316	2.29467	77.0437	1.29596e-07	2.80448e-06	ENSG00000225302.2
ENSG00000135679.20	1.35484	5.16921	77.0021	1.30078e-07	2.81129e-06	MDM2
ENSG00000153207.13	2.47267	4.68172	78.0878	1.3036e-07	2.81378e-06	AHCTF1
ENSG00000162702.7	2.02382	4.43528	77.0564	1.30889e-07	2.82158e-06	ZNF281
ENSG00000128609.13	-0.612013	5.95532	76.9077	1.31178e-07	2.82418e-06	NDUFA5
ENSG00000110321.14	-0.898773	10.2876	76.8634	1.31696e-07	2.82963e-06	EIF4G2
ENSG00000131100.11	-0.710833	6.13991	76.8574	1.31767e-07	2.82963e-06	ATP6V1E1
ENSG00000186666.5	2.54985	2.52916	76.7961	1.32491e-07	2.84156e-06	BCDIN3D
ENSG00000280798.1	1.31333	4.06671	76.7246	1.3334e-07	2.85611e-06	LINC00294
ENSG00000181220.14	1.10913	5.14099	76.6892	1.33762e-07	2.85885e-06	ZNF746
ENSG00000100105.16	1.51595	5.68117	76.6855	1.33807e-07	2.85885e-06	PATZ1
ENSG00000197134.10	1.46249	2.06685	76.5622	1.35292e-07	2.8864e-06	ZNF257
ENSG00000170949.16	1.18353	2.90014	76.55	1.35439e-07	2.8864e-06	ZNF160
ENSG00000142507.8	-0.668824	7.35416	76.2709	1.38872e-07	2.95582e-06	PSMB6
ENSG00000163412.11	-0.942234	4.88542	76.2279	1.3941e-07	2.96051e-06	EIF4E3
ENSG00000278834.1	2.9636	2.27233	76.2252	1.39444e-07	2.96051e-06	ENSG00000278834.1
ENSG00000137413.14	1.36114	3.16265	76.1642	1.40211e-07	2.97303e-06	TAF8
ENSG00000185917.12	1.62814	2.28302	76.1223	1.40741e-07	2.98052e-06	SETD4
ENSG00000159882.11	3.67452	1.05838	76.0175	1.42075e-07	3.00498e-06	ZNF230
ENSG00000090447.10	2.79773	2.75236	76.0516	1.43199e-07	3.02497e-06	TFAP4
ENSG00000168615.10	-1.2381	7.01318	75.9095	1.43464e-07	3.02677e-06	ADAM9
ENSG00000075975.14	1.85104	3.8315	75.8928	1.43681e-07	3.02755e-06	MKRN2
ENSG00000152359.13	1.60035	2.27738	75.7175	1.45973e-07	3.07026e-06	POC5
ENSG00000161671.15	-0.909159	8.31505	75.71	1.46073e-07	3.07026e-06	EMC10
ENSG00000229676.2	2.5887	1.06168	75.6467	1.46911e-07	3.08403e-06	ZNF492
ENSG00000168769.11	1.94506	4.45319	75.7153	1.47604e-07	3.09473e-06	TET2
ENSG00000169727.11	-0.677082	7.72513	75.5142	1.48682e-07	3.11219e-06	GPS1
ENSG00000136940.12	0.967616	4.89028	75.505	1.48807e-07	3.11219e-06	PDCL
ENSG00000095059.14	-0.72513	6.49461	75.3989	1.50245e-07	3.13838e-06	DHPS
ENSG00000066422.4	1.68462	3.81483	75.3493	1.50922e-07	3.13873e-06	ZBTB11
ENSG00000112039.3	1.65404	2.31362	75.3326	1.51151e-07	3.13873e-06	FANCE
ENSG00000184675.8	2.93865	2.07364	75.331	1.51174e-07	3.13873e-06	AMER1
ENSG00000180917.15	1.98534	3.92942	75.3213	1.51307e-07	3.13873e-06	CMTR2
ENSG00000241839.8	2.56351	1.14753	75.3181	1.51351e-07	3.13873e-06	PLEKHO2
ENSG00000162368.12	-0.784939	7.10847	75.3159	1.51381e-07	3.13873e-06	CMPK1
ENSG00000142961.13	2.12795	3.81367	75.2654	1.52076e-07	3.14927e-06	MOB3C
ENSG00000121486.10	1.42444	4.15098	75.2109	1.52832e-07	3.15729e-06	TRMT1L
ENSG00000163795.12	1.07117	3.65337	75.2047	1.52917e-07	3.15729e-06	ZNF513
ENSG00000167645.15	-0.789353	6.4039	75.1969	1.53026e-07	3.15729e-06	YIF1B
ENSG00000198331.9	3.16489	0.669215	75.0564	1.54994e-07	3.19398e-06	HYLS1
ENSG00000151065.12	2.28497	2.37326	75.0171	1.5555e-07	3.20152e-06	DCP1B
ENSG00000112697.14	-0.818404	7.81591	74.982	1.56049e-07	3.20786e-06	TMEM30A
ENSG00000172007.5	1.78812	3.28269	74.916	1.5699e-07	3.22328e-06	RAB33B
ENSG00000132507.16	-0.830301	9.67863	74.8918	1.57338e-07	3.22621e-06	EIF5A
ENSG00000034677.10	2.50018	5.31739	77.1815	1.57517e-07	3.22621e-06	RNF19A
ENSG00000198934.4	2.1809	1.25588	74.7829	1.58909e-07	3.25078e-06	MAGEE1
ENSG00000185219.14	1.36809	3.2231	74.7016	1.60093e-07	3.27102e-06	ZNF445
ENSG00000065802.10	1.28947	4.84839	74.6676	1.60592e-07	3.27724e-06	ASB1
ENSG00000167333.11	2.41823	1.7077	74.6319	1.61117e-07	3.27732e-06	TRIM68
ENSG00000182405.5	4.82661	-0.0602155	74.6306	1.61136e-07	3.27732e-06	PGBD4
ENSG00000184216.10	-0.911497	7.92064	74.6276	1.6118e-07	3.27732e-06	IRAK1
ENSG00000182768.8	-1.06429	5.56139	74.4829	1.6333e-07	3.31704e-06	NGRN
ENSG00000063587.13	2.38559	3.95871	74.6771	1.64976e-07	3.34643e-06	ZNF275
ENSG00000213096.8	1.4568	3.47655	74.355	1.65257e-07	3.34809e-06	ZNF254
ENSG00000174840.8	1.33866	4.44825	74.1323	1.68673e-07	3.40911e-06	PDE12
ENSG00000147789.14	1.40657	3.77113	74.1143	1.68952e-07	3.40911e-06	ZNF7
ENSG00000130520.9	-0.780558	7.19946	74.1114	1.68997e-07	3.40911e-06	LSM4
ENSG00000278129.1	3.20327	1.37924	74.1061	1.69078e-07	3.40911e-06	ZNF8
ENSG00000197037.9	1.68508	2.71217	74.0705	1.69634e-07	3.41621e-06	ZSCAN25
ENSG00000196378.10	1.78492	1.53675	73.9696	1.71217e-07	3.44398e-06	ZNF34
ENSG00000186416.11	1.66845	3.82515	73.8815	1.72614e-07	3.4653e-06	NKRF
ENSG00000185220.10	1.85272	1.93926	73.8768	1.72689e-07	3.4653e-06	PGBD2
ENSG00000175931.11	1.25977	5.20619	73.7424	1.74844e-07	3.50437e-06	UBE2O
ENSG00000204209.9	0.892917	5.5946	73.7131	1.75319e-07	3.50565e-06	DAXX
ENSG00000119487.15	-0.888242	7.1805	73.7128	1.75324e-07	3.50565e-06	MAPKAP1
ENSG00000179361.16	2.47943	1.76501	73.6873	1.75737e-07	3.50843e-06	ARID3B
ENSG00000170684.7	2.91457	1.96982	73.6785	1.7588e-07	3.50843e-06	ZNF296
ENSG00000180776.14	-1.03189	6.73006	73.5867	1.7738e-07	3.53416e-06	ZDHHC20
ENSG00000105254.10	-0.740077	6.67233	73.5674	1.77698e-07	3.53631e-06	TBCB
ENSG00000167615.15	2.7769	4.21119	74.9006	1.78903e-07	3.55514e-06	LENG8
ENSG00000185049.11	1.58759	3.3296	73.4845	1.79066e-07	3.55514e-06	NELFA
ENSG00000150093.17	-1.17782	8.13963	73.4337	1.79911e-07	3.56663e-06	ITGB1
ENSG00000104915.13	-0.729218	5.46769	73.4243	1.80069e-07	3.56663e-06	STX10
ENSG00000167264.16	1.16816	3.00973	73.3989	1.80493e-07	3.57084e-06	DUS2
ENSG00000132604.9	1.19101	5.0085	73.3532	1.81261e-07	3.58129e-06	TERF2
ENSG00000125304.8	-0.89	9.17245	73.3421	1.81447e-07	3.58129e-06	TM9SF2
ENSG00000186017.13	2.41937	2.12107	73.3075	1.8203e-07	3.58859e-06	ZNF566
ENSG00000178982.8	-0.652673	7.08082	73.2694	1.82676e-07	3.59711e-06	EIF3K
ENSG00000168282.5	1.81709	6.52813	74.2492	1.83476e-07	3.60865e-06	MGAT2
ENSG00000145743.14	-0.893579	5.17079	73.1619	1.8451e-07	3.62476e-06	FBXL17
ENSG00000171316.10	1.36591	5.14023	73.1307	1.85046e-07	3.63103e-06	CHD7
ENSG00000140382.13	0.933184	4.38233	73.0862	1.85813e-07	3.64166e-06	HMG20A
ENSG00000143067.4	1.6092	1.68987	73.0743	1.8602e-07	3.64166e-06	ZNF697
ENSG00000043355.9	3.37456	1.07475	72.9287	1.88561e-07	3.68656e-06	ZIC2
ENSG00000196700.6	1.26266	5.24153	72.9057	1.88966e-07	3.68656e-06	ZNF512B
ENSG00000070367.14	-0.875894	8.23303	72.9054	1.8897e-07	3.68656e-06	EXOC5
ENSG00000152926.13	1.54584	3.29024	72.8731	1.89542e-07	3.69255e-06	ZNF117
ENSG00000083223.16	1.26384	3.74842	72.8632	1.89716e-07	3.69255e-06	TUT7
ENSG00000102181.18	-0.824363	5.5942	72.818	1.90519e-07	3.70389e-06	CD99L2
ENSG00000120992.16	-0.711719	7.46197	72.6548	1.93446e-07	3.75647e-06	LYPLA1
ENSG00000127837.8	-0.60986	7.62217	72.6146	1.94174e-07	3.76523e-06	AAMP
ENSG00000148290.8	-0.701136	5.02793	72.5963	1.94508e-07	3.76523e-06	SURF1
ENSG00000148426.11	1.73284	3.63487	72.593	1.94568e-07	3.76523e-06	PROSER2
ENSG00000254389.3	3.29402	2.2607	72.6809	1.95454e-07	3.77803e-06	RHPN1-AS1
ENSG00000100281.12	2.11024	4.17499	72.6158	1.96219e-07	3.78087e-06	HMGXB4
ENSG00000169756.15	-0.856014	6.38894	72.5021	1.96231e-07	3.78087e-06	LIMS1
ENSG00000264247.1	1.76346	1.99202	72.4997	1.96275e-07	3.78087e-06	LINC00909
ENSG00000125482.11	1.65182	4.07093	72.4151	1.97838e-07	3.80663e-06	TTF1
ENSG00000243156.6	1.27986	2.17721	72.3918	1.9827e-07	3.81059e-06	MICAL3
ENSG00000188818.11	1.50946	1.79368	72.2676	2.00595e-07	3.85088e-06	ZDHHC11
ENSG00000085449.13	-0.804941	6.02995	72.2206	2.01484e-07	3.86353e-06	WDFY1
ENSG00000275074.1	1.7824	1.55328	72.207	2.01742e-07	3.86409e-06	NUDT18
ENSG00000132510.9	1.36383	4.91616	72.0604	2.04543e-07	3.91329e-06	KDM6B
ENSG00000117479.11	2.19507	3.6909	72.1142	2.0502e-07	3.91795e-06	SLC19A2
ENSG00000164919.9	-0.738569	7.40213	72.0216	2.05292e-07	3.9187e-06	COX6C
ENSG00000121068.12	2.11184	1.94765	71.9618	2.06453e-07	3.93641e-06	TBX2
ENSG00000162736.14	-0.716698	6.67891	71.9428	2.06822e-07	3.93897e-06	NCSTN
ENSG00000067704.9	-0.656812	7.26661	71.9069	2.07524e-07	3.94789e-06	IARS2
ENSG00000204438.9	2.40971	2.94305	71.8587	2.0847e-07	3.96141e-06	GPANK1
ENSG00000181274.6	2.60141	3.31155	72.1165	2.09056e-07	3.96807e-06	FRAT2
ENSG00000135837.14	1.0254	4.78646	71.7951	2.09725e-07	3.97627e-06	CEP350
ENSG00000243317.6	-0.724613	6.53277	71.7718	2.10188e-07	3.98057e-06	STMP1
ENSG00000166188.2	2.29541	1.9388	71.7198	2.11224e-07	3.99569e-06	ZNF319
ENSG00000101199.11	0.888734	6.08584	71.6223	2.1318e-07	4.02817e-06	ARFGAP1
ENSG00000103067.10	0.922442	5.97463	71.5499	2.14646e-07	4.05133e-06	ESRP2
ENSG00000108946.13	-0.800157	8.17335	71.5293	2.15066e-07	4.05471e-06	PRKAR1A
ENSG00000181938.12	2.09239	2.27137	71.4752	2.16172e-07	4.07099e-06	GINS3
ENSG00000167716.17	1.32477	3.30579	71.427	2.17161e-07	4.08131e-06	WDR81
ENSG00000173334.3	3.10618	5.89778	77.4433	2.17204e-07	4.08131e-06	TRIB1
ENSG00000200534.1	5.97857	-1.11935	71.3909	2.17906e-07	4.08993e-06	SNORA33
ENSG00000164967.8	1.10049	4.36934	71.3437	2.18885e-07	4.10129e-06	RPP25L
ENSG00000124613.7	2.38416	0.931543	71.3382	2.18999e-07	4.10129e-06	ZNF391
ENSG00000151348.12	-0.847961	5.44459	71.2899	2.20007e-07	4.11228e-06	EXT2
ENSG00000198853.10	1.37561	3.18577	71.2867	2.20074e-07	4.11228e-06	RUSC2
ENSG00000254999.3	-0.765807	8.03887	71.1298	2.23381e-07	4.16945e-06	BRK1
ENSG00000137094.13	1.29884	2.30065	71.0348	2.25413e-07	4.20271e-06	DNAJB5
ENSG00000105447.11	1.55244	5.18318	71.0187	2.25758e-07	4.20449e-06	GRWD1
ENSG00000187325.4	-0.974747	6.48274	70.9395	2.2747e-07	4.2317e-06	TAF9B
ENSG00000263503.1	2.80724	0.678098	70.9247	2.27791e-07	4.23299e-06	ENSG00000263503.1
ENSG00000143384.11	2.62935	7.33929	75.5376	2.29584e-07	4.2616e-06	MCL1
ENSG00000262117.4	2.21496	1.34418	70.7573	2.31462e-07	4.27805e-06	BCAR4
ENSG00000006715.14	-0.734809	6.45168	70.7508	2.31606e-07	4.27805e-06	VPS41
ENSG00000101236.15	1.26129	6.08459	70.7462	2.31706e-07	4.27805e-06	RNF24
ENSG00000170604.4	2.37698	4.65177	71.7793	2.31719e-07	4.27805e-06	IRF2BP1
ENSG00000166526.15	1.40067	3.86669	70.7434	2.3177e-07	4.27805e-06	ZNF3
ENSG00000182742.5	1.38077	2.65137	70.7332	2.31995e-07	4.27805e-06	HOXB4
ENSG00000102096.9	2.26137	2.0874	70.7026	2.32674e-07	4.28589e-06	PIM2
ENSG00000138600.8	-0.971963	6.03033	70.6212	2.34495e-07	4.31471e-06	SPPL2A
ENSG00000125657.4	2.17182	0.873582	70.5566	2.35949e-07	4.33673e-06	TNFSF9
ENSG00000137203.9	1.09775	6.1796	70.5335	2.36474e-07	4.34008e-06	TFAP2A
ENSG00000167637.15	1.79079	1.78032	70.5219	2.36737e-07	4.34008e-06	ZNF283
ENSG00000152944.7	0.967855	4.29781	70.5145	2.36905e-07	4.34008e-06	MED21
ENSG00000142686.7	1.58176	4.23177	70.4445	2.385e-07	4.36287e-06	C1orf216
ENSG00000101474.10	-0.711188	7.38443	70.4372	2.38668e-07	4.36287e-06	APMAP
ENSG00000065150.17	-0.842277	7.49397	70.4068	2.39365e-07	4.37088e-06	IPO5
ENSG00000131724.9	-1.01092	8.02624	70.343	2.40837e-07	4.39299e-06	IL13RA1
ENSG00000189180.14	1.1538	3.50321	70.2957	2.41932e-07	4.4082e-06	ZNF33A
ENSG00000162419.11	1.52808	4.76797	70.2774	2.42359e-07	4.41119e-06	GMEB1
ENSG00000169122.10	1.86849	2.01467	70.233	2.43395e-07	4.42485e-06	FAM110B
ENSG00000168827.13	-0.738891	6.22309	70.2228	2.43635e-07	4.42485e-06	GFM1
ENSG00000173281.4	2.82434	2.75079	70.1644	2.47549e-07	4.49109e-06	PPP1R3B
ENSG00000173559.11	2.74732	1.64348	70.0351	2.48077e-07	4.49583e-06	NABP1
ENSG00000084623.10	-0.8791	8.99731	70.0087	2.48711e-07	4.50247e-06	EIF3I
ENSG00000175376.7	1.59501	5.00675	69.9474	2.50186e-07	4.52343e-06	EIF1AD
ENSG00000102606.16	0.851001	5.40375	69.9383	2.50406e-07	4.52343e-06	ARHGEF7
ENSG00000197363.8	1.70659	2.00937	69.8737	2.51971e-07	4.53834e-06	ZNF517
ENSG00000170191.4	2.10745	1.95744	69.8676	2.5212e-07	4.53834e-06	NANP
ENSG00000254726.2	2.17144	4.42552	70.4292	2.52264e-07	4.53834e-06	MEX3A
ENSG00000135999.10	1.28452	4.18097	69.8498	2.52553e-07	4.53834e-06	EPC2
ENSG00000154832.13	1.30407	4.46796	69.8488	2.52579e-07	4.53834e-06	CXXC1
ENSG00000197008.8	1.2229	3.59654	69.8314	2.53004e-07	4.54112e-06	ZNF138
ENSG00000110013.11	-0.951189	4.3437	69.8046	2.5366e-07	4.54805e-06	SIAE
ENSG00000092531.8	-0.809396	5.98626	69.7334	2.55412e-07	4.57459e-06	SNAP23
ENSG00000176531.9	1.14057	3.89157	69.7084	2.5603e-07	4.57637e-06	PHLDB3
ENSG00000177125.5	2.6599	3.34388	70.2729	2.56055e-07	4.57637e-06	ZBTB34
ENSG00000197054.10	3.63966	-0.772237	69.6581	2.57281e-07	4.59341e-06	ZNF763
ENSG00000174796.11	0.90738	3.28371	69.6219	2.58185e-07	4.59662e-06	THAP6
ENSG00000152684.10	1.91125	3.48833	69.6178	2.58287e-07	4.59662e-06	PELO
ENSG00000182378.11	1.79839	2.37425	69.6117	2.58439e-07	4.59662e-06	PLCXD1
ENSG00000165312.6	2.52635	1.86971	69.6059	2.58586e-07	4.59662e-06	OTUD1
ENSG00000175197.9	2.70267	3.03574	69.8766	2.58875e-07	4.59662e-06	DDIT3
ENSG00000161277.10	1.40958	2.0915	69.5854	2.59099e-07	4.59662e-06	THAP8
ENSG00000070214.14	-0.989332	6.70283	69.5317	2.60451e-07	4.61153e-06	SLC44A1
ENSG00000165813.15	1.18639	4.76946	69.5303	2.60487e-07	4.61153e-06	CCDC186
ENSG00000071462.10	-0.769743	8.13931	69.5105	2.60987e-07	4.61292e-06	BUD23
ENSG00000133619.16	1.09646	4.1911	69.5055	2.61114e-07	4.61292e-06	KRBA1
ENSG00000110060.7	2.56931	1.70113	69.4917	2.61465e-07	4.61429e-06	PUS3
ENSG00000162704.14	-0.744072	7.625	69.4589	2.62299e-07	4.62414e-06	ARPC5
ENSG00000204842.13	1.28065	4.4754	69.397	2.6388e-07	4.64324e-06	ATXN2
ENSG00000179981.9	1.35324	3.78186	69.3769	2.64394e-07	4.64324e-06	TSHZ1
ENSG00000011275.17	1.08697	5.49775	69.3702	2.64567e-07	4.64324e-06	RNF216
ENSG00000121406.7	2.59729	2.48013	69.3637	2.64733e-07	4.64324e-06	ZNF549
ENSG00000204390.9	1.97403	0.446624	69.3627	2.64761e-07	4.64324e-06	HSPA1L
ENSG00000144455.12	-0.856637	5.70919	69.2425	2.67872e-07	4.69291e-06	SUMF1
ENSG00000162086.13	1.9071	3.04599	69.1679	2.69824e-07	4.71933e-06	ZNF75A
ENSG00000179859.7	3.25793	0.269052	69.1592	2.70055e-07	4.71933e-06	RNF227
ENSG00000128185.8	-0.722401	6.38191	69.1528	2.70221e-07	4.71933e-06	DGCR6L
ENSG00000170412.15	1.28099	6.13017	69.0565	2.72772e-07	4.75219e-06	GPRC5C
ENSG00000110651.10	-0.868532	7.96915	69.0513	2.72909e-07	4.75219e-06	CD81
ENSG00000181038.12	0.981415	3.1588	69.0498	2.72949e-07	4.75219e-06	METTL23
ENSG00000137409.17	-0.818104	7.9596	68.9557	2.75465e-07	4.79105e-06	MTCH1
ENSG00000197045.11	-0.914109	7.77773	68.8923	2.77178e-07	4.81586e-06	GMFB
ENSG00000170876.7	-0.96583	5.43083	68.8579	2.78112e-07	4.82712e-06	TMEM43
ENSG00000139289.12	2.60958	4.03854	69.7497	2.79202e-07	4.83506e-06	PHLDA1
ENSG00000087586.16	2.37778	4.27808	69.7192	2.79324e-07	4.83506e-06	AURKA
ENSG00000075239.12	-0.953005	5.74859	68.8084	2.79461e-07	4.83506e-06	ACAT1
ENSG00000182040.7	4.04436	-0.12404	68.7976	2.79755e-07	4.83506e-06	USH1G
ENSG00000132825.6	2.97585	3.57073	69.9393	2.80006e-07	4.83506e-06	PPP1R3D
ENSG00000104381.11	-1.33137	3.34846	68.7613	2.80751e-07	4.83805e-06	GDAP1
ENSG00000188171.13	1.65488	3.51432	68.7485	2.81103e-07	4.83805e-06	ZNF626
ENSG00000088356.5	1.18595	4.29085	68.7421	2.81279e-07	4.83805e-06	PDRG1
ENSG00000179933.5	1.31743	5.14232	68.7403	2.81329e-07	4.83805e-06	C14orf119
ENSG00000134058.9	2.22537	3.30367	68.7276	2.81679e-07	4.83913e-06	CDK7
ENSG00000116514.15	2.21482	4.83415	69.6171	2.82773e-07	4.85232e-06	RNF19B
ENSG00000089335.19	1.22042	3.16998	68.679	2.83023e-07	4.85232e-06	ZNF302
ENSG00000122674.10	-0.621091	5.31883	68.6563	2.83653e-07	4.85817e-06	CCZ1
ENSG00000153214.8	-0.617515	7.01365	68.5834	2.85689e-07	4.88806e-06	TMEM87B
ENSG00000183161.4	2.01743	2.874	68.5573	2.8642e-07	4.89561e-06	FANCF
ENSG00000102738.7	2.39508	2.68935	68.5383	2.86953e-07	4.89974e-06	MRPS31
ENSG00000144746.6	-0.896877	7.66736	68.5264	2.87288e-07	4.9005e-06	ARL6IP5
ENSG00000104427.10	1.40479	4.00904	68.5081	2.87806e-07	4.90139e-06	ZC2HC1A
ENSG00000111877.16	1.40456	4.05964	68.4887	2.88355e-07	4.90139e-06	MCM9
ENSG00000140993.9	2.39733	1.63221	68.4864	2.88419e-07	4.90139e-06	TIGD7
ENSG00000135452.8	-0.879091	6.43821	68.4834	2.88506e-07	4.90139e-06	TSPAN31
ENSG00000169047.5	1.74616	6.00097	69.0193	2.92802e-07	4.96702e-06	IRS1
ENSG00000168661.13	2.46197	1.09036	68.3275	2.92958e-07	4.96702e-06	ZNF30
ENSG00000196268.10	2.36869	2.01714	68.3074	2.93539e-07	4.97186e-06	ZNF493
ENSG00000005889.14	1.5022	3.43508	68.2658	2.94743e-07	4.98723e-06	ZFX
ENSG00000125386.13	2.01097	2.28774	68.2402	2.95487e-07	4.99481e-06	FAM193A
ENSG00000178096.8	1.60384	2.66646	68.2286	2.95825e-07	4.99549e-06	BOLA1
ENSG00000204237.4	1.47916	3.90464	68.194	2.96835e-07	5.00753e-06	OXLD1
ENSG00000155545.18	2.33353	3.69852	68.3106	2.97406e-07	5.01213e-06	MIER3
ENSG00000125834.11	2.54518	5.70655	71.8789	2.98585e-07	5.02697e-06	STK35
ENSG00000146410.10	3.60872	3.67143	70.9251	3.00224e-07	5.04952e-06	MTFR2
ENSG00000078246.14	0.929969	4.09893	68.0537	3.00972e-07	5.05706e-06	TULP3
ENSG00000162408.10	1.33478	3.83131	68.0019	3.02513e-07	5.07788e-06	NOL9
ENSG00000125868.14	-0.723966	9.94962	67.9881	3.02927e-07	5.07975e-06	DSTN
ENSG00000148343.17	1.61457	3.48973	67.9665	3.03574e-07	5.08555e-06	MIGA2
ENSG00000185875.11	2.2838	1.52308	67.9271	3.04757e-07	5.10029e-06	THNSL1
ENSG00000100014.18	1.22848	3.91897	67.8328	3.07614e-07	5.14299e-06	SPECC1L
ENSG00000267041.4	1.57856	1.29038	67.8166	3.08106e-07	5.1461e-06	ZNF850
ENSG00000184517.10	1.58075	3.09154	67.7212	3.11032e-07	5.18983e-06	ZFP1
ENSG00000100348.8	-0.679281	7.2577	67.6776	3.12379e-07	5.20714e-06	TXN2
ENSG00000137100.14	-0.664482	6.69316	67.6341	3.13728e-07	5.22314e-06	DCTN3
ENSG00000104881.13	1.07649	5.42386	67.6267	3.13959e-07	5.22314e-06	PPP1R13L
ENSG00000177426.19	1.47273	4.52992	67.5986	3.14835e-07	5.23052e-06	TGIF1
ENSG00000172086.7	1.57599	4.60059	67.5926	3.15024e-07	5.23052e-06	KRCC1
ENSG00000140153.16	1.63191	4.1536	67.5207	3.1728e-07	5.26279e-06	WDR20
ENSG00000177646.16	-0.755699	5.89826	67.4953	3.18084e-07	5.26665e-06	ACAD9
ENSG00000197183.11	1.37518	3.89584	67.4935	3.18138e-07	5.26665e-06	NOL4L
ENSG00000136156.11	-0.823604	8.28865	67.467	3.18977e-07	5.2686e-06	ITM2B
ENSG00000099364.15	1.08499	5.41955	67.4659	3.19013e-07	5.2686e-06	FBXL19
ENSG00000132286.10	1.19916	3.90981	67.4585	3.19249e-07	5.2686e-06	TIMM10B
ENSG00000143549.18	-0.749169	9.62752	67.4503	3.19508e-07	5.2686e-06	TPM3
ENSG00000154803.11	1.6752	2.62657	67.2299	3.26596e-07	5.3785e-06	FLCN
ENSG00000173825.6	5.28215	-0.844833	67.2213	3.26876e-07	5.3785e-06	TIGD3
ENSG00000164815.9	1.72183	2.96591	67.2135	3.27131e-07	5.3785e-06	ORC5
ENSG00000107185.9	0.740005	5.98525	67.1672	3.28644e-07	5.39809e-06	RGP1
ENSG00000120709.9	1.66988	4.79243	67.1276	3.29947e-07	5.41421e-06	FAM53C
ENSG00000171813.12	1.18532	5.15671	67.0778	3.3159e-07	5.43173e-06	PWWP2B
ENSG00000131127.12	1.58143	1.62419	67.0757	3.31659e-07	5.43173e-06	ZNF141
ENSG00000179918.16	1.09998	7.26137	67.014	3.33711e-07	5.45831e-06	SEPHS2
ENSG00000177105.9	1.12018	3.50089	66.99	3.34512e-07	5.45831e-06	RHOG
ENSG00000149483.10	1.23501	4.34808	66.9825	3.34763e-07	5.45831e-06	TMEM138
ENSG00000197562.8	1.41024	5.48983	66.9785	3.34898e-07	5.45831e-06	RAB40C
ENSG00000151474.18	1.57362	3.24688	66.9783	3.34904e-07	5.45831e-06	FRMD4A
ENSG00000156502.12	1.29863	3.63047	66.9443	3.36044e-07	5.4716e-06	SUPV3L1
ENSG00000178301.3	2.17169	0.944428	66.8629	3.38793e-07	5.49793e-06	AQP11
ENSG00000165526.7	1.47635	3.08369	66.8588	3.38934e-07	5.49793e-06	RPUSD4
ENSG00000101181.16	1.18209	4.11618	66.8546	3.39076e-07	5.49793e-06	MTG2
ENSG00000086065.12	-0.888732	6.65619	66.849	3.39265e-07	5.49793e-06	CHMP5
ENSG00000168301.11	2.08347	1.75702	66.8482	3.39294e-07	5.49793e-06	KCTD6
ENSG00000185115.4	2.34646	2.80992	66.8027	3.40843e-07	5.51741e-06	NSMCE3
ENSG00000148331.10	1.1587	4.45338	66.785	3.41448e-07	5.51741e-06	ASB6
ENSG00000130818.9	1.35684	3.61869	66.7841	3.41479e-07	5.51741e-06	ZNF426
ENSG00000082516.8	0.97965	4.34747	66.7587	3.42349e-07	5.52616e-06	GEMIN5
ENSG00000143376.11	0.866299	4.82791	66.7434	3.42877e-07	5.52938e-06	SNX27
ENSG00000196967.9	1.7155	2.11703	66.6919	3.44652e-07	5.5527e-06	ZNF585A
ENSG00000104218.12	1.07995	3.53228	66.6545	3.45948e-07	5.56824e-06	CSPP1
ENSG00000106948.15	2.12077	2.8575	66.6138	3.47365e-07	5.58571e-06	AKNA
ENSG00000141568.18	0.790941	6.83713	66.5467	3.49712e-07	5.61809e-06	FOXK2
ENSG00000103502.12	-0.859946	7.41469	66.5312	3.5026e-07	5.62152e-06	CDIPT
ENSG00000140548.8	1.27526	4.40803	66.4714	3.52372e-07	5.65003e-06	ZNF710
ENSG00000103126.13	1.35052	5.5652	66.4449	3.53315e-07	5.65438e-06	AXIN1
ENSG00000158055.14	2.10594	0.973132	66.4331	3.53734e-07	5.65438e-06	GRHL3
ENSG00000117691.8	-0.870648	6.8832	66.4259	3.5399e-07	5.65438e-06	NENF
ENSG00000162928.8	1.18434	5.4218	66.4237	3.54069e-07	5.65438e-06	PEX13
ENSG00000235173.5	0.771624	5.57546	66.4166	3.54322e-07	5.65438e-06	HGH1
ENSG00000113558.17	-0.766766	7.09423	66.3647	3.56179e-07	5.67863e-06	SKP1
ENSG00000100109.15	1.49862	4.35363	66.2195	3.61429e-07	5.75688e-06	TFIP11
ENSG00000204463.11	-0.853931	7.87796	66.205	3.61961e-07	5.75925e-06	BAG6
ENSG00000166169.15	0.942752	3.51869	66.1967	3.62262e-07	5.75925e-06	POLL
ENSG00000174282.10	0.822675	5.4261	66.1725	3.63149e-07	5.76608e-06	ZBTB4
ENSG00000151665.11	-0.939665	4.12445	66.1663	3.63377e-07	5.76608e-06	PIGF
ENSG00000185869.12	2.2952	1.99202	66.1529	3.6387e-07	5.76847e-06	ZNF829
ENSG00000176261.14	-0.793732	5.31222	66.0378	3.68128e-07	5.83008e-06	ZBTB8OS
ENSG00000105221.15	-0.612341	7.29979	66.0292	3.68449e-07	5.83008e-06	AKT2
ENSG00000138166.5	2.02175	5.7271	67.351	3.69358e-07	5.83898e-06	DUSP5
ENSG00000048649.12	0.919391	6.37555	65.9741	3.70509e-07	5.84494e-06	RSF1
ENSG00000106484.13	-1.13995	6.64856	65.9727	3.70559e-07	5.84494e-06	MEST
ENSG00000116604.16	1.14088	4.84748	65.9669	3.70776e-07	5.84494e-06	MEF2D
ENSG00000116459.9	-0.612922	7.55538	65.9496	3.71427e-07	5.84933e-06	ATP5PB
ENSG00000164733.19	-1.08187	7.39204	65.941	3.7175e-07	5.84933e-06	CTSB
ENSG00000167528.11	1.07977	4.32706	65.9171	3.72653e-07	5.85806e-06	ZNF641
ENSG00000188021.8	1.45727	4.35714	65.9011	3.73257e-07	5.86208e-06	UBQLN2
ENSG00000104341.15	-0.961507	8.81805	65.863	3.74699e-07	5.87624e-06	LAPTM4B
ENSG00000121903.13	1.71752	2.12421	65.8589	3.74857e-07	5.87624e-06	ZSCAN20
ENSG00000163466.14	-0.805024	8.48625	65.8379	3.75655e-07	5.88329e-06	ARPC2
ENSG00000162413.15	1.88072	3.54234	65.828	3.76031e-07	5.8837e-06	KLHL21
ENSG00000122068.11	-0.692016	6.39796	65.746	3.79174e-07	5.92135e-06	FYTTD1
ENSG00000173480.9	2.37942	1.73723	65.7379	3.79486e-07	5.92135e-06	ZNF417
ENSG00000243335.7	1.97461	1.82871	65.7377	3.79493e-07	5.92135e-06	KCTD7
ENSG00000176476.7	2.26718	3.59699	65.8017	3.80918e-07	5.9381e-06	SGF29
ENSG00000241058.2	1.57952	1.66479	65.6876	3.81431e-07	5.94059e-06	NSUN6
ENSG00000162377.5	2.61596	4.24835	66.9087	3.82564e-07	5.95273e-06	COA7
ENSG00000196453.7	1.67605	4.21154	65.5671	3.8613e-07	5.99238e-06	ZNF777
ENSG00000183011.12	-0.676848	5.78559	65.5666	3.86149e-07	5.99238e-06	NAA38
ENSG00000075415.11	-0.708162	8.8391	65.5659	3.8618e-07	5.99238e-06	SLC25A3
ENSG00000139154.13	1.32658	3.68961	65.5275	3.87691e-07	6.00721e-06	AEBP2
ENSG00000173113.5	-0.695489	7.7704	65.5197	3.87999e-07	6.00721e-06	TRMT112
ENSG00000117597.16	1.6318	4.19283	65.5144	3.88207e-07	6.00721e-06	UTP25
ENSG00000169118.14	2.21655	3.45164	65.5827	3.89322e-07	6.01645e-06	CSNK1G1
ENSG00000260267.1	1.82756	3.70044	65.4813	3.89518e-07	6.01645e-06	ENSG00000260267.1
ENSG00000173852.12	-1.27422	5.87262	65.4493	3.90791e-07	6.03058e-06	DPY19L1
ENSG00000258701.1	3.89185	0.264429	65.4179	3.92044e-07	6.04438e-06	LINC00638
ENSG00000126107.13	1.06616	4.84209	65.3865	3.93299e-07	6.05414e-06	HECTD3
ENSG00000143633.11	1.31799	3.07209	65.3841	3.93397e-07	6.05414e-06	C1orf131
ENSG00000101343.13	0.884015	5.8357	65.3535	3.94624e-07	6.06445e-06	CRNKL1
ENSG00000168310.9	1.53265	4.92321	65.3495	3.94787e-07	6.06445e-06	IRF2
ENSG00000165775.16	-0.869745	7.57279	65.3347	3.95383e-07	6.06691e-06	FUNDC2
ENSG00000169221.12	0.749612	6.32417	65.3276	3.95668e-07	6.06691e-06	TBC1D10B
ENSG00000091140.11	-0.564942	6.1393	65.2983	3.96853e-07	6.07954e-06	DLD
ENSG00000125741.4	1.48123	4.12542	65.2624	3.98311e-07	6.09632e-06	OPA3
ENSG00000196704.10	-0.664684	6.27568	65.2198	4.00047e-07	6.11734e-06	AMZ2
ENSG00000182810.6	2.07018	2.65096	65.1688	4.02139e-07	6.14374e-06	DDX28
ENSG00000168005.7	1.02102	4.95714	65.1152	4.04352e-07	6.17196e-06	SPINDOC
ENSG00000100941.7	1.44837	5.06625	65.0787	4.05865e-07	6.18615e-06	PNN
ENSG00000083828.14	1.79406	1.69512	65.075	4.06016e-07	6.18615e-06	ZNF586
ENSG00000138760.7	-0.845072	8.43194	64.9892	4.096e-07	6.2351e-06	SCARB2
ENSG00000145545.10	-0.862748	5.0656	64.9677	4.10505e-07	6.24324e-06	SRD5A1
ENSG00000132294.12	-0.761446	7.09844	64.8697	4.14652e-07	6.30061e-06	EFR3A
ENSG00000170577.7	2.30742	2.20049	64.8264	4.165e-07	6.32299e-06	SIX2
ENSG00000184162.13	1.35464	3.98614	64.7967	4.17769e-07	6.33653e-06	NR2C2AP
ENSG00000167378.7	1.01267	4.31075	64.7743	4.18732e-07	6.34543e-06	IRGQ
ENSG00000172273.11	1.96174	2.74889	64.7264	4.20798e-07	6.36894e-06	HINFP
ENSG00000235584.2	2.68154	3.11672	65.136	4.2104e-07	6.36894e-06	ENSG00000235584.2
ENSG00000272172.1	4.54206	-0.892368	64.6842	4.22632e-07	6.37912e-06	ENSG00000272172.1
ENSG00000155034.17	1.31489	4.45218	64.6833	4.22669e-07	6.37912e-06	FBXL18
ENSG00000105677.10	-0.752517	6.98899	64.6791	4.2285e-07	6.37912e-06	TMEM147
ENSG00000188033.8	2.23427	-0.503082	64.6633	4.23538e-07	6.37916e-06	ZNF490
ENSG00000107959.14	-0.85148	6.94575	64.6617	4.2361e-07	6.37916e-06	PITRM1
ENSG00000085978.20	1.13103	6.09362	64.6449	4.24341e-07	6.38446e-06	ATG16L1
ENSG00000241878.8	0.949921	4.80632	64.6136	4.25712e-07	6.39936e-06	PISD
ENSG00000175283.7	2.23552	4.3457	65.2118	4.27022e-07	6.40861e-06	DOLK
ENSG00000245848.2	2.67083	3.01719	64.9524	4.27665e-07	6.40861e-06	CEBPA
ENSG00000068878.13	-0.687892	7.67728	64.5655	4.27826e-07	6.40861e-06	PSME4
ENSG00000131779.9	1.29591	4.71476	64.5649	4.2785e-07	6.40861e-06	PEX11B
ENSG00000132517.13	1.58575	2.21272	64.5318	4.29315e-07	6.42485e-06	SLC52A1
ENSG00000142751.13	2.05572	3.96611	64.5967	4.3061e-07	6.4385e-06	GPN2
ENSG00000100842.11	0.986038	6.52933	64.4672	4.32182e-07	6.45305e-06	EFS
ENSG00000181666.16	1.24424	3.58609	64.4634	4.3235e-07	6.45305e-06	ZNF875
ENSG00000175866.14	0.760572	5.78313	64.4414	4.33335e-07	6.46202e-06	BAIAP2
ENSG00000148300.10	0.889483	5.15815	64.4174	4.34407e-07	6.47228e-06	REXO4
ENSG00000215012.7	2.207	4.11184	64.8727	4.36e-07	6.49027e-06	RTL10
ENSG00000204120.13	1.33453	5.33865	64.359	4.37034e-07	6.49271e-06	GIGYF2
ENSG00000101367.8	-0.628634	7.50427	64.3575	4.37102e-07	6.49271e-06	MAPRE1
ENSG00000114541.13	1.69977	2.93776	64.3476	4.37549e-07	6.49271e-06	FRMD4B
ENSG00000139644.11	-0.968181	11.0592	64.3442	4.37706e-07	6.49271e-06	TMBIM6
ENSG00000138606.18	1.25497	2.02897	64.2625	4.41417e-07	6.54199e-06	SHF
ENSG00000263335.1	2.34998	0.194168	64.2469	4.42127e-07	6.54674e-06	ENSG00000263335.1
ENSG00000143294.13	0.683077	6.33619	64.1735	4.455e-07	6.5909e-06	PRCC
ENSG00000167595.13	2.03046	3.0435	64.1505	4.46563e-07	6.60082e-06	PROSER3
ENSG00000153130.16	-0.744137	6.89565	64.1357	4.47245e-07	6.6051e-06	SCOC
ENSG00000108883.11	-0.745412	7.83518	64.0677	4.50411e-07	6.64604e-06	EFTUD2
ENSG00000224870.5	1.91701	3.57992	63.9313	4.5683e-07	6.73454e-06	MRPL20-AS1
ENSG00000169230.8	-0.728376	7.52547	63.9233	4.57209e-07	6.73454e-06	PRELID1
ENSG00000077458.11	1.45092	3.39686	63.8998	4.58328e-07	6.74325e-06	FAM76B
ENSG00000168556.6	1.45446	3.39714	63.894	4.58602e-07	6.74325e-06	ING2
ENSG00000173846.11	1.77212	1.78783	63.879	4.59316e-07	6.74785e-06	PLK3
ENSG00000164715.5	1.46849	4.28318	63.8564	4.604e-07	6.75788e-06	LMTK2
ENSG00000002549.11	-0.701852	4.89937	63.7848	4.63837e-07	6.8024e-06	LAP3
ENSG00000137221.13	1.42794	3.45914	63.709	4.67512e-07	6.85033e-06	TJAP1
ENSG00000143819.11	-0.778524	7.20047	63.6847	4.68695e-07	6.8617e-06	EPHX1
ENSG00000117868.14	-0.731336	8.30837	63.6373	4.71017e-07	6.88969e-06	ESYT2
ENSG00000106853.15	-0.706538	5.99961	63.6139	4.72168e-07	6.89972e-06	PTGR1
ENSG00000143614.7	1.14452	5.29875	63.6056	4.72577e-07	6.89972e-06	GATAD2B
ENSG00000187566.4	4.3861	0.145273	63.5934	4.73178e-07	6.89972e-06	NHLRC1
ENSG00000255874.2	0.866803	4.73986	63.5901	4.73341e-07	6.89972e-06	LINC00346
ENSG00000197006.12	-0.781611	7.17507	63.5454	4.75555e-07	6.92598e-06	METTL9
ENSG00000100380.11	-0.779465	8.12346	63.5236	4.76637e-07	6.93536e-06	ST13
ENSG00000108599.13	1.09589	3.80546	63.5159	4.77022e-07	6.93536e-06	AKAP10
ENSG00000161921.13	-0.870227	5.86625	63.5055	4.77537e-07	6.93686e-06	CXCL16
ENSG00000168612.4	3.22531	2.77491	64.2731	4.80157e-07	6.96556e-06	ZSWIM1
ENSG00000165264.9	-0.677614	6.35068	63.4495	4.8034e-07	6.96556e-06	NDUFB6
ENSG00000175470.17	0.723366	5.33473	63.431	4.81269e-07	6.97302e-06	PPP2R2D
ENSG00000148308.16	0.829791	5.96948	63.4131	4.82172e-07	6.98009e-06	GTF3C5
ENSG00000105229.5	1.04074	4.786	63.3591	4.84902e-07	7.00912e-06	PIAS4
ENSG00000132763.13	1.36367	3.32529	63.3569	4.8501e-07	7.00912e-06	MMACHC
ENSG00000159720.10	-0.664909	7.16406	63.3408	4.8583e-07	7.01496e-06	ATP6V0D1
ENSG00000100796.16	1.55263	5.7249	63.4408	4.88442e-07	7.0405e-06	PPP4R3A
ENSG00000170632.12	-0.65538	5.3952	63.2867	4.88585e-07	7.0405e-06	ARMC10
ENSG00000135148.10	0.595572	5.96613	63.2815	4.88854e-07	7.0405e-06	TRAFD1
ENSG00000131944.8	1.78707	1.86111	63.2702	4.89431e-07	7.04279e-06	FAAP24
ENSG00000100412.14	-0.779743	7.15089	63.2472	4.90612e-07	7.05375e-06	ACO2
ENSG00000139718.9	1.52451	3.93024	63.2182	4.92108e-07	7.06922e-06	SETD1B
ENSG00000181315.9	2.18861	3.11082	63.2016	4.92962e-07	7.07546e-06	ZNF322
ENSG00000139921.11	-0.86746	8.91052	63.1219	4.97099e-07	7.12563e-06	TMX1
ENSG00000108239.8	1.70308	2.21685	63.118	4.97304e-07	7.12563e-06	TBC1D12
ENSG00000166908.16	-0.635161	7.40995	63.0948	4.98515e-07	7.1369e-06	PIP4K2C
ENSG00000009335.16	-0.729714	7.90667	63.0524	5.0074e-07	7.16187e-06	UBE3C
ENSG00000171469.9	1.35369	3.99905	63.0454	5.01109e-07	7.16187e-06	ZNF561
ENSG00000136237.17	1.51538	4.20889	63.028	5.02025e-07	7.16887e-06	RAPGEF5
ENSG00000163961.4	1.10169	4.21394	63.0064	5.03167e-07	7.17908e-06	RNF168
ENSG00000065978.16	-1.10922	9.57581	62.9909	5.03983e-07	7.18464e-06	YBX1
ENSG00000019995.6	1.14573	5.47184	62.9492	5.06201e-07	7.21015e-06	ZRANB1
ENSG00000131115.14	1.76559	2.77799	62.8849	5.09636e-07	7.25135e-06	ZNF227
ENSG00000168795.4	3.09057	3.76682	64.5874	5.09955e-07	7.25135e-06	ZBTB5
ENSG00000273604.1	2.3523	3.56275	63.1693	5.11163e-07	7.25873e-06	EPOP
ENSG00000167642.11	-0.798053	9.56261	62.8532	5.11336e-07	7.25873e-06	SPINT2
ENSG00000189190.8	1.41271	2.26515	62.7843	5.1506e-07	7.30162e-06	ZNF600
ENSG00000214193.8	1.37714	2.56228	62.7813	5.15225e-07	7.30162e-06	SH3D21
ENSG00000154059.8	-0.750035	5.5203	62.7568	5.16555e-07	7.30854e-06	IMPACT
ENSG00000109046.13	1.30443	4.97233	62.7563	5.16581e-07	7.30854e-06	WSB1
ENSG00000038002.7	-0.84394	5.90426	62.7296	5.18042e-07	7.31799e-06	AGA
ENSG00000058262.8	-0.782651	8.75315	62.7282	5.18118e-07	7.31799e-06	SEC61A1
ENSG00000171017.9	1.48228	4.05499	62.6543	5.22174e-07	7.36908e-06	LRRC8E
ENSG00000118260.13	1.29919	5.40605	62.5966	5.2536e-07	7.40266e-06	CREB1
ENSG00000164307.11	-0.889556	5.11292	62.5907	5.25688e-07	7.40266e-06	ERAP1
ENSG00000116819.6	2.60049	-0.012595	62.5874	5.25872e-07	7.40266e-06	TFAP2E
ENSG00000005238.18	1.38715	4.13632	62.5698	5.26853e-07	7.41028e-06	FAM214B
ENSG00000150347.13	0.957764	5.4997	62.5511	5.27894e-07	7.41871e-06	ARID5B
ENSG00000168137.14	1.00716	5.83906	62.5286	5.29151e-07	7.43018e-06	SETD5
ENSG00000154957.12	1.83379	1.65542	62.5083	5.30288e-07	7.43993e-06	ZNF18
ENSG00000089225.18	2.74421	1.24933	62.4028	5.36241e-07	7.51473e-06	TBX5
ENSG00000224470.6	1.21816	5.28235	62.398	5.36511e-07	7.51473e-06	ATXN1L
ENSG00000184677.15	1.47466	3.96287	62.3897	5.36988e-07	7.51515e-06	ZBTB40
ENSG00000213965.3	1.17337	4.29318	62.3035	5.41913e-07	7.57778e-06	NUDT19
ENSG00000048140.16	-0.710607	7.06069	62.2854	5.42955e-07	7.58604e-06	TSPAN17
ENSG00000128965.10	3.19418	1.27831	62.2408	5.4553e-07	7.61101e-06	CHAC1
ENSG00000165684.3	1.94088	2.83638	62.2388	5.45645e-07	7.61101e-06	SNAPC4
ENSG00000188827.9	1.44412	3.53385	62.2079	5.47438e-07	7.62969e-06	SLX4
ENSG00000196345.11	3.12471	-0.313906	62.1638	5.50007e-07	7.65632e-06	ZKSCAN7
ENSG00000126003.6	1.76359	3.70297	62.1595	5.50258e-07	7.65632e-06	PLAGL2
ENSG00000103254.8	-0.677679	6.61486	62.1316	5.51892e-07	7.67272e-06	ANTKMT
ENSG00000245680.8	1.38776	2.45749	62.1194	5.52608e-07	7.67413e-06	ZNF585B
ENSG00000204713.9	2.28059	5.35607	64.0442	5.52905e-07	7.67413e-06	TRIM27
ENSG00000244165.1	2.6511	0.695116	62.0715	5.55429e-07	7.7028e-06	P2RY11
ENSG00000101182.13	-0.701186	8.32066	62.06	5.56109e-07	7.70588e-06	PSMA7
ENSG00000197024.7	1.39003	4.73459	62.0256	5.58147e-07	7.724e-06	ZNF398
ENSG00000161203.12	-0.824911	8.48621	62.0225	5.58334e-07	7.724e-06	AP2M1
ENSG00000121774.16	-0.783635	8.37969	61.997	5.59851e-07	7.73741e-06	KHDRBS1
ENSG00000152409.8	1.30592	3.55441	61.9907	5.60222e-07	7.73741e-06	JMY
ENSG00000105287.11	0.733818	5.21946	61.966	5.617e-07	7.75146e-06	PRKD2
ENSG00000120071.11	1.11865	5.08516	61.9577	5.62194e-07	7.75193e-06	KANSL1
ENSG00000133706.16	-0.682348	7.13481	61.9193	5.645e-07	7.773e-06	LARS1
ENSG00000111011.16	1.05805	4.88291	61.9169	5.64646e-07	7.773e-06	RSRC2
ENSG00000153786.11	0.846133	5.34365	61.8353	5.69577e-07	7.83448e-06	ZDHHC7
ENSG00000180530.8	1.94126	4.93579	62.5251	5.7136e-07	7.84994e-06	NRIP1
ENSG00000089234.14	1.46546	4.23358	61.8015	5.71634e-07	7.84994e-06	BRAP
ENSG00000066926.9	-0.891235	4.92465	61.6976	5.78012e-07	7.92593e-06	FECH
ENSG00000198081.9	1.56436	2.49395	61.6961	5.78109e-07	7.92593e-06	ZBTB14
ENSG00000130347.11	2.16025	4.21968	62.2022	5.79416e-07	7.93739e-06	RTN4IP1
ENSG00000175334.6	-0.725942	8.51062	61.6385	5.81675e-07	7.96186e-06	BANF1
ENSG00000136758.17	-0.672371	7.39746	61.6226	5.82669e-07	7.96898e-06	YME1L1
ENSG00000177917.9	-0.89127	5.33459	61.6049	5.8377e-07	7.97756e-06	ARL6IP6
ENSG00000115289.11	1.561	3.52021	61.5196	5.89123e-07	8.04419e-06	PCGF1
ENSG00000174327.6	1.27304	2.99888	61.472	5.92142e-07	8.07885e-06	SLC16A13
ENSG00000076053.9	2.15691	3.00246	61.432	5.94682e-07	8.10693e-06	RBM7
ENSG00000277117.3	2.44107	1.36319	61.4111	5.96018e-07	8.11851e-06	LOC102723996
ENSG00000102172.14	-0.786558	5.81864	61.4036	5.96495e-07	8.11851e-06	SMS
ENSG00000136158.9	2.62397	3.23876	61.9321	5.97039e-07	8.11934e-06	SPRY2
ENSG00000175606.9	1.77287	3.90822	61.3695	5.98683e-07	8.13513e-06	TMEM70
ENSG00000142185.15	1.02259	4.30876	61.3549	5.99624e-07	8.14134e-06	TRPM2
ENSG00000129933.19	0.973816	4.75105	61.3192	6.01922e-07	8.15527e-06	MAU2
ENSG00000258289.6	-0.915929	4.23472	61.3166	6.02091e-07	8.15527e-06	CHURC1
ENSG00000147649.8	-0.66304	7.43618	61.3165	6.02102e-07	8.15527e-06	MTDH
ENSG00000275880.1	1.82898	1.36251	61.2996	6.03195e-07	8.1635e-06	ENSG00000275880.1
ENSG00000166181.11	-0.667106	6.70693	61.2726	6.04948e-07	8.18065e-06	API5
ENSG00000112695.10	-0.789568	8.06857	61.2455	6.06712e-07	8.19792e-06	COX7A2
ENSG00000142544.6	1.70209	2.11403	61.2211	6.08307e-07	8.21021e-06	CTU1
ENSG00000245060.5	1.99549	2.74069	61.2166	6.08597e-07	8.21021e-06	LINC00847
ENSG00000116678.17	-1.36864	3.2043	61.2045	6.09389e-07	8.21431e-06	LEPR
ENSG00000166478.8	1.32131	3.7034	61.1969	6.09892e-07	8.21451e-06	ZNF143
ENSG00000117139.15	1.08548	7.47299	61.1811	6.10929e-07	8.22191e-06	KDM5B
ENSG00000174007.7	2.27145	0.732746	61.1712	6.11576e-07	8.22404e-06	CEP19
ENSG00000140471.15	1.43354	2.95912	61.0797	6.1763e-07	8.29882e-06	LINS1
ENSG00000152332.14	-0.781579	7.68999	60.9339	6.27421e-07	8.41806e-06	UHMK1
ENSG00000147164.10	-0.68789	8.21026	60.9326	6.27505e-07	8.41806e-06	SNX12
ENSG00000188732.9	1.36564	2.45894	60.8999	6.29729e-07	8.44007e-06	FAM221A
ENSG00000178974.8	2.29576	4.27274	61.662	6.30148e-07	8.44007e-06	FBXO34
ENSG00000060069.15	2.52013	4.88417	62.9139	6.32993e-07	8.47144e-06	CTDP1
ENSG00000147124.11	1.05424	2.58329	60.8126	6.35692e-07	8.49864e-06	ZNF41
ENSG00000088930.7	-0.580388	6.79838	60.8076	6.36035e-07	8.49864e-06	XRN2
ENSG00000182165.16	-0.951045	4.84993	60.764	6.39041e-07	8.53204e-06	ENSG00000182165.16
ENSG00000163481.6	1.39704	3.92401	60.7072	6.42984e-07	8.57788e-06	RNF25
ENSG00000147642.15	1.50933	3.74878	60.6825	6.44706e-07	8.59403e-06	SYBU
ENSG00000058668.13	-1.05939	7.39822	60.6463	6.47238e-07	8.62096e-06	ATP2B4
ENSG00000188242.4	2.48913	2.77761	60.7173	6.48248e-07	8.62759e-06	PP7080
ENSG00000106560.9	2.8963	2.46609	60.8231	6.50769e-07	8.65189e-06	GIMAP2
ENSG00000169155.8	1.52661	4.32412	60.5914	6.51102e-07	8.65189e-06	ZBTB43
ENSG00000272031.2	1.91401	1.8478	60.5196	6.56189e-07	8.71261e-06	ANKRD34A
ENSG00000129562.9	-0.759304	7.81178	60.4378	6.6205e-07	8.77789e-06	DAD1
ENSG00000256087.5	1.70235	3.04085	60.4364	6.62148e-07	8.77789e-06	ZNF432
ENSG00000188112.7	1.08071	4.99186	60.4229	6.6312e-07	8.78035e-06	C6orf132
ENSG00000239789.4	1.53695	1.98236	60.4193	6.63377e-07	8.78035e-06	MRPS17
ENSG00000171720.8	-0.617623	6.33761	60.4027	6.64574e-07	8.78929e-06	HDAC3
ENSG00000132467.3	2.14928	4.71652	61.1482	6.66153e-07	8.7962e-06	UTP3
ENSG00000130695.12	1.19527	4.49546	60.38	6.66219e-07	8.7962e-06	CEP85
ENSG00000177879.13	-0.737529	6.05634	60.3738	6.66664e-07	8.7962e-06	AP3S1
ENSG00000006025.10	2.10519	1.8462	60.336	6.69414e-07	8.82557e-06	OSBPL7
ENSG00000159377.9	-0.571776	8.41272	60.2587	6.75072e-07	8.8932e-06	PSMB4
ENSG00000186197.11	0.933606	4.50701	60.2421	6.76294e-07	8.90234e-06	EDARADD
ENSG00000114423.17	0.975809	3.93397	60.2197	6.77947e-07	8.91712e-06	CBLB
ENSG00000124333.13	-0.694066	6.83812	60.2089	6.78742e-07	8.92061e-06	VAMP7
ENSG00000122034.11	-0.70838	7.41485	60.1861	6.8043e-07	8.93582e-06	GTF3A
ENSG00000162688.14	-1.01764	4.19601	60.1787	6.80983e-07	8.9361e-06	AGL
ENSG00000158792.14	2.03634	3.79703	60.2556	6.81537e-07	8.93641e-06	SPATA2L
ENSG00000214253.7	-0.772661	6.74031	60.133	6.84379e-07	8.96669e-06	FIS1
ENSG00000172244.7	2.98044	1.55125	60.1187	6.8545e-07	8.97375e-06	C5orf34
ENSG00000143742.11	-0.691851	8.60014	60.1008	6.86791e-07	8.98431e-06	SRP9
ENSG00000121989.13	1.93969	3.64847	60.0879	6.87757e-07	8.98997e-06	ACVR2A
ENSG00000136159.3	-0.74683	5.56587	60.0641	6.89549e-07	9.0064e-06	NUDT15
ENSG00000273820.1	3.58321	0.103219	60.0107	6.93581e-07	9.05204e-06	USP27X
ENSG00000175581.12	-0.695669	6.60758	59.972	6.96517e-07	9.07834e-06	MRPL48
ENSG00000166106.3	3.41674	2.74375	61.0531	6.96674e-07	9.07834e-06	ADAMTS15
ENSG00000205710.3	1.1307	3.73465	59.8956	7.02368e-07	9.14545e-06	C17orf107
ENSG00000172340.13	-0.800124	5.90723	59.8552	7.05479e-07	9.17804e-06	SUCLG2
ENSG00000006756.14	-0.783169	6.71924	59.8489	7.05961e-07	9.17804e-06	ARSD
ENSG00000081320.9	1.93696	4.46474	60.1354	7.08148e-07	9.19937e-06	STK17B
ENSG00000118513.17	2.05004	5.50439	61.236	7.09916e-07	9.21117e-06	MYB
ENSG00000075790.9	-0.836217	5.55108	59.7949	7.10151e-07	9.21117e-06	BCAP29
ENSG00000171861.9	1.47575	3.58094	59.7649	7.12491e-07	9.23442e-06	MRM3
ENSG00000241852.8	2.85447	0.817631	59.7401	7.14427e-07	9.24735e-06	C8orf58
ENSG00000105321.11	1.39509	4.56466	59.7369	7.14678e-07	9.24735e-06	CCDC9
ENSG00000187266.12	1.7108	2.43707	59.7254	7.15586e-07	9.24735e-06	EPOR
ENSG00000152433.13	3.37958	0.143219	59.7241	7.15687e-07	9.24735e-06	ZNF547
ENSG00000096654.14	1.94697	2.74819	59.69	7.18368e-07	9.27488e-06	ZNF184
ENSG00000104140.6	1.81091	4.50241	59.7293	7.21841e-07	9.31258e-06	RHOV
ENSG00000269890.1	2.98376	0.169525	59.5362	7.30605e-07	9.41843e-06	ENSG00000269890.1
ENSG00000185946.14	1.93547	0.416558	59.5082	7.32859e-07	9.44025e-06	RNPC3
ENSG00000083312.16	-0.85986	7.24486	59.385	7.42868e-07	9.56187e-06	TNPO1
ENSG00000179627.9	1.39876	5.53808	59.4118	7.47445e-07	9.61014e-06	ZBTB42
ENSG00000099875.13	1.21444	6.46616	59.3254	7.4776e-07	9.61014e-06	MKNK2
ENSG00000159140.16	1.18714	7.40812	59.3158	7.48554e-07	9.61301e-06	SON
ENSG00000143499.12	-0.86175	6.056	59.2858	7.51032e-07	9.63749e-06	SMYD2
ENSG00000161021.10	1.21621	5.25198	59.2232	7.56246e-07	9.69006e-06	MAML1
ENSG00000130921.6	2.01375	1.95942	59.2227	7.56281e-07	9.69006e-06	C12orf65
ENSG00000111424.9	1.73842	5.76428	59.8704	7.63476e-07	9.77482e-06	VDR
ENSG00000138772.11	-1.3455	6.36147	59.2078	7.64433e-07	9.77964e-06	ANXA3
ENSG00000196295.10	1.06633	3.61121	59.116	7.65258e-07	9.78275e-06	ENSG00000196295.10
ENSG00000004059.9	-0.682936	7.31688	59.1067	7.66043e-07	9.78535e-06	ARF5
ENSG00000168758.9	1.43455	7.44893	59.225	7.77647e-07	9.92606e-06	SEMA4C
ENSG00000107537.12	-1.00191	4.71636	58.9289	7.81273e-07	9.95851e-06	PHYH
ENSG00000134440.10	-0.646568	7.81428	58.9277	7.81373e-07	9.95851e-06	NARS1
ENSG00000185896.10	-0.779999	9.75925	58.9086	7.83028e-07	9.97205e-06	LAMP1
ENSG00000261659.2	2.64805	1.13611	58.8923	7.84451e-07	9.98263e-06	ENSG00000261659.2
ENSG00000198046.10	1.81867	1.70421	58.8653	7.86799e-07	1.00049e-05	ZNF667
ENSG00000207205.1	-4.53443	-0.183746	58.8301	7.89877e-07	1.00365e-05	RNVU1-15
ENSG00000100897.16	-0.644671	6.84912	58.7935	7.93093e-07	1.00698e-05	DCAF11
ENSG00000164169.11	2.06507	2.41292	58.7815	7.94154e-07	1.00756e-05	PRMT9
ENSG00000139890.8	1.79066	1.82974	58.774	7.94816e-07	1.00764e-05	REM2
ENSG00000130810.18	2.86837	-0.726383	58.7639	7.95709e-07	1.00802e-05	PPAN
ENSG00000137575.10	-0.96144	7.84403	58.7195	7.99641e-07	1.01141e-05	SDCBP
ENSG00000107036.10	1.15046	4.20853	58.7147	8.00068e-07	1.01141e-05	RIC1
ENSG00000100802.13	1.17833	2.29879	58.7112	8.00385e-07	1.01141e-05	C14orf93
ENSG00000085231.12	1.58403	2.40622	58.7067	8.00786e-07	1.01141e-05	AK6
ENSG00000134313.13	-0.834233	6.68068	58.6552	8.05381e-07	1.01645e-05	KIDINS220
ENSG00000178913.7	1.57511	6.75802	59.3512	8.06071e-07	1.01655e-05	TAF7
ENSG00000134352.18	-0.928614	6.43716	58.6081	8.09619e-07	1.02014e-05	IL6ST
ENSG00000165046.11	1.57632	1.48076	58.596	8.10704e-07	1.02014e-05	LETM2
ENSG00000129968.14	-0.764729	6.54007	58.5958	8.1073e-07	1.02014e-05	ABHD17A
ENSG00000010278.10	-0.69722	8.77325	58.4985	8.19561e-07	1.02999e-05	CD9
ENSG00000115561.13	-0.926964	7.6028	58.4961	8.19785e-07	1.02999e-05	CHMP3
ENSG00000187790.9	1.82731	2.94951	58.4874	8.20575e-07	1.03022e-05	FANCM
ENSG00000107201.8	1.53999	3.99026	58.4523	8.23796e-07	1.03349e-05	DDX58
ENSG00000117118.8	-0.575357	6.03713	58.4091	8.27777e-07	1.03771e-05	SDHB
ENSG00000138071.12	-0.841781	9.40181	58.3432	8.33896e-07	1.0446e-05	ACTR2
ENSG00000103769.8	-0.561121	7.37836	58.3121	8.36799e-07	1.04746e-05	RAB11A
ENSG00000060491.15	1.1036	5.45386	58.2865	8.39192e-07	1.04943e-05	OGFR
ENSG00000014164.6	1.1303	4.83267	58.282	8.3962e-07	1.04943e-05	ZC3H3
ENSG00000140105.16	-0.999355	6.96367	58.2692	8.40825e-07	1.04955e-05	WARS1
ENSG00000064115.9	-1.11772	6.5183	58.2677	8.40963e-07	1.04955e-05	TM7SF3
ENSG00000123179.12	-0.839772	5.05968	58.2507	8.42561e-07	1.05077e-05	EBPL
ENSG00000174231.15	-0.946448	8.80345	58.2377	8.43788e-07	1.05078e-05	PRPF8
ENSG00000131015.4	-1.16938	5.62284	58.2314	8.44388e-07	1.05078e-05	ULBP2
ENSG00000146701.10	-0.789629	8.49538	58.2308	8.44443e-07	1.05078e-05	MDH2
ENSG00000179604.9	1.71752	5.28132	58.7514	8.45596e-07	1.05144e-05	CDC42EP4
ENSG00000149357.8	-0.679847	6.93799	58.1775	8.49498e-07	1.05492e-05	LAMTOR1
ENSG00000109787.11	1.26763	4.653	58.1759	8.49648e-07	1.05492e-05	KLF3
ENSG00000203499.9	0.911362	6.2999	58.1445	8.52637e-07	1.05785e-05	FAM83H-AS1
ENSG00000139436.19	0.853976	4.2101	58.1355	8.53501e-07	1.05814e-05	GIT2
ENSG00000120370.11	1.85503	2.68591	58.0333	8.63342e-07	1.0687e-05	GORAB
ENSG00000253276.2	2.33695	3.47553	58.4519	8.63797e-07	1.0687e-05	CCDC71L
ENSG00000164463.11	1.72984	2.57329	58.0271	8.63941e-07	1.0687e-05	CREBRF
ENSG00000158079.13	1.31298	2.69926	58.0208	8.64554e-07	1.0687e-05	PTPDC1
ENSG00000176018.11	1.42554	4.46836	58.003	8.66278e-07	1.07004e-05	LYSMD3
ENSG00000145781.7	-0.758025	5.62137	57.9938	8.67178e-07	1.07037e-05	COMMD10
ENSG00000104980.6	0.894694	4.2491	57.9792	8.68596e-07	1.07133e-05	TIMM44
ENSG00000112200.15	0.913723	4.0257	57.9139	8.7499e-07	1.07843e-05	ZNF451
ENSG00000249673.5	1.35696	1.74201	57.8941	8.76941e-07	1.08004e-05	ENSG00000249673.5
ENSG00000187531.12	1.17382	4.25994	57.8761	8.78724e-07	1.08052e-05	SIRT7
ENSG00000162384.12	-0.625825	5.08788	57.8754	8.78787e-07	1.08052e-05	CZIB
ENSG00000173917.10	1.10151	3.80926	57.8707	8.79256e-07	1.08052e-05	HOXB2
ENSG00000140961.11	2.44814	2.31386	57.8258	8.83707e-07	1.0852e-05	OSGIN1
ENSG00000078369.16	-0.711721	9.20156	57.8157	8.84706e-07	1.08564e-05	GNB1
ENSG00000178397.11	1.49326	4.87652	57.7814	8.88132e-07	1.08904e-05	FAM220A
ENSG00000130479.9	1.65106	4.48755	57.7705	8.89882e-07	1.0904e-05	MAP1S
ENSG00000269693.1	5.23743	-1.34026	57.7397	8.92316e-07	1.09149e-05	ENSG00000269693.1
ENSG00000108588.12	-0.793474	7.20311	57.7346	8.92825e-07	1.09149e-05	CCDC47
ENSG00000100722.17	1.15329	4.93879	57.7342	8.9287e-07	1.09149e-05	ZC3H14
ENSG00000168386.17	1.47813	2.71003	57.7292	8.93368e-07	1.09149e-05	FILIP1L
ENSG00000235655.3	-0.819222	6.79145	57.6836	8.97975e-07	1.09526e-05	ENSG00000235655.3
ENSG00000085788.12	-0.932781	5.39091	57.6729	8.99057e-07	1.09526e-05	DDHD2
ENSG00000173575.17	1.47387	5.58456	57.755	8.99057e-07	1.09526e-05	CHD2
ENSG00000165861.12	1.31714	3.85642	57.6729	8.99059e-07	1.09526e-05	ZFYVE1
ENSG00000177380.12	1.21089	3.79505	57.6658	8.99775e-07	1.09534e-05	PPFIA3
ENSG00000101160.12	-0.813721	7.78996	57.6379	9.02618e-07	1.09671e-05	CTSZ
ENSG00000187607.14	1.55271	1.99563	57.6348	9.02927e-07	1.09671e-05	ZNF286A
ENSG00000141551.13	1.40137	7.39624	57.834	9.03987e-07	1.09671e-05	CSNK1D
ENSG00000188807.11	1.66181	3.34743	57.623	9.04129e-07	1.09671e-05	TMEM201
ENSG00000177096.7	1.60525	4.62684	57.6294	9.04151e-07	1.09671e-05	PHETA2
ENSG00000198722.11	-1.02753	6.88158	57.6047	9.06007e-07	1.09817e-05	UNC13B
ENSG00000148411.6	1.11432	4.93389	57.5712	9.09438e-07	1.10153e-05	NACC2
ENSG00000186272.11	3.24839	0.935629	57.5635	9.10224e-07	1.10169e-05	ZNF17
ENSG00000103266.9	-0.551588	7.85792	57.5317	9.135e-07	1.10486e-05	STUB1
ENSG00000134602.14	-0.796345	6.38665	57.513	9.15439e-07	1.10641e-05	STK26
ENSG00000109118.12	0.982585	5.05374	57.5054	9.16218e-07	1.10656e-05	PHF12
ENSG00000100568.9	-1.01404	6.69338	57.4786	9.19007e-07	1.10913e-05	VTI1B
ENSG00000017260.18	-1.04916	6.6457	57.4698	9.19917e-07	1.10941e-05	ATP2C1
ENSG00000102858.11	0.704984	6.42186	57.4595	9.20994e-07	1.10941e-05	MGRN1
ENSG00000188868.12	2.56357	1.42541	57.4573	9.21218e-07	1.10941e-05	ZNF563
ENSG00000183155.4	1.16658	4.92841	57.4496	9.22022e-07	1.1095e-05	RABIF
ENSG00000133195.10	-0.736718	6.22956	57.444	9.2261e-07	1.1095e-05	SLC39A11
ENSG00000111684.9	-0.735654	5.82166	57.4331	9.23739e-07	1.10952e-05	LPCAT3
ENSG00000151093.6	2.25805	2.16402	57.4312	9.23939e-07	1.10952e-05	OXSM
ENSG00000014216.14	-0.90146	9.17076	57.4144	9.25701e-07	1.11062e-05	CAPN1
ENSG00000070047.10	1.56542	4.066	57.4099	9.26177e-07	1.11062e-05	PHRF1
ENSG00000179387.8	-0.640045	5.67784	57.2961	9.38183e-07	1.12422e-05	ELMOD2
ENSG00000278385.1	3.26267	0.650031	57.2885	9.38998e-07	1.12439e-05	ENSG00000278385.1
ENSG00000105204.12	1.33837	3.56496	57.249	9.43208e-07	1.12803e-05	DYRK1B
ENSG00000001167.13	1.32727	5.34432	57.2475	9.43376e-07	1.12803e-05	NFYA
ENSG00000125508.3	2.06831	2.76572	57.2373	9.44462e-07	1.12853e-05	SRMS
ENSG00000135164.17	1.65542	3.23515	57.1977	9.48714e-07	1.13281e-05	DMTF1
ENSG00000179562.2	2.0399	4.14525	57.5316	9.49514e-07	1.13296e-05	GCC1
ENSG00000256043.2	-0.931664	4.63503	57.1819	9.50417e-07	1.13323e-05	CTSO
ENSG00000134294.12	2.15213	8.58131	59.7087	9.51507e-07	1.13373e-05	SLC38A2
ENSG00000120149.8	1.88969	4.48516	57.4387	9.54296e-07	1.13625e-05	MSX2
ENSG00000133313.13	-0.806045	8.05982	57.1194	9.57186e-07	1.13888e-05	CNDP2
ENSG00000119185.11	-0.603379	5.7475	57.1052	9.58739e-07	1.13992e-05	ITGB1BP1
ENSG00000180257.11	1.18847	2.58271	57.0834	9.6112e-07	1.14195e-05	ZNF816
ENSG00000049656.12	-0.574335	7.8008	57.0308	9.66883e-07	1.14735e-05	CLPTM1L
ENSG00000112406.4	1.10475	6.10978	57.0295	9.6703e-07	1.14735e-05	HECA
ENSG00000139651.10	1.59368	4.68971	57.0452	9.73833e-07	1.15461e-05	ZNF740
ENSG00000102554.12	2.65438	5.84503	61.0745	9.82284e-07	1.16381e-05	KLF5
ENSG00000102007.9	-0.848254	7.62825	56.8136	9.91109e-07	1.17342e-05	PLP2
ENSG00000131236.15	-0.914478	9.84721	56.8076	9.91791e-07	1.17342e-05	CAP1
ENSG00000101126.14	1.72571	6.43257	57.8224	9.92602e-07	1.17356e-05	ADNP
ENSG00000100056.10	1.73418	4.47032	56.8617	9.94375e-07	1.17483e-05	ESS2
ENSG00000056277.14	1.85606	1.85646	56.7662	9.96491e-07	1.1765e-05	ZNF280C
ENSG00000108389.8	0.845591	5.07048	56.7317	1.00042e-06	1.18021e-05	MTMR4
ENSG00000075945.11	-0.698624	5.62304	56.7264	1.00103e-06	1.18021e-05	KIFAP3
ENSG00000140987.18	1.92512	3.59591	56.6955	1.00457e-06	1.18355e-05	ZSCAN32
ENSG00000105854.11	-0.905036	5.60606	56.6494	1.00988e-06	1.18845e-05	PON2
ENSG00000103550.12	0.798995	6.29409	56.6471	1.01014e-06	1.18845e-05	KNOP1
ENSG00000128463.11	-0.61812	7.08524	56.6303	1.01209e-06	1.18991e-05	EMC4
ENSG00000138867.15	0.549051	5.61996	56.5866	1.01716e-06	1.19504e-05	GUCD1
ENSG00000152558.13	-0.691684	7.56412	56.5793	1.01801e-06	1.19521e-05	TMEM123
ENSG00000148484.16	-1.14228	6.23523	56.5362	1.02305e-06	1.20028e-05	RSU1
ENSG00000001036.12	-0.825295	8.70287	56.5237	1.02451e-06	1.20116e-05	FUCA2
ENSG00000109854.12	-0.930046	5.83377	56.5091	1.02623e-06	1.20233e-05	HTATIP2
ENSG00000139625.11	1.79897	2.21601	56.4547	1.03264e-06	1.20901e-05	MAP3K12
ENSG00000175920.14	1.8676	2.73535	56.4438	1.03394e-06	1.20969e-05	DOK7
ENSG00000065665.19	-1.34716	3.29411	56.3694	1.04281e-06	1.21922e-05	SEC61A2
ENSG00000172115.7	-0.650719	8.79885	56.3302	1.04752e-06	1.22387e-05	CYCS
ENSG00000146676.6	0.569261	7.21333	56.3093	1.05003e-06	1.22595e-05	PURB
ENSG00000241258.5	0.932003	5.12959	56.2998	1.05118e-06	1.22644e-05	CRCP
ENSG00000136710.8	-0.749824	6.09786	56.2598	1.05602e-06	1.23125e-05	CCDC115
ENSG00000077721.14	-0.631511	6.80338	56.2419	1.0582e-06	1.23293e-05	UBE2A
ENSG00000186448.13	1.36363	2.41078	56.2258	1.06016e-06	1.23436e-05	ZNF197
ENSG00000132478.8	1.26548	4.67797	56.2191	1.06098e-06	1.23447e-05	UNK
ENSG00000199568.1	-6.65969	-0.254397	56.5985	1.07157e-06	1.24592e-05	RNU5A-1
ENSG00000188706.11	-0.692417	6.99388	56.1114	1.07422e-06	1.24814e-05	ZDHHC9
ENSG00000115310.16	-0.814745	8.98002	56.0875	1.07719e-06	1.25073e-05	RTN4
ENSG00000151929.8	1.12128	5.24249	56.0728	1.07901e-06	1.25135e-05	BAG3
ENSG00000189046.9	2.37281	1.95096	56.0712	1.07921e-06	1.25135e-05	ALKBH2
ENSG00000244038.8	-0.797728	7.97546	56.0475	1.08216e-06	1.25364e-05	DDOST
ENSG00000124299.12	-1.0298	6.18776	56.0434	1.08268e-06	1.25364e-05	PEPD
ENSG00000234608.6	1.61716	3.17405	55.9566	1.09358e-06	1.2654e-05	MAPKAPK5-AS1
ENSG00000003056.6	-0.792747	6.65794	55.8974	1.10108e-06	1.2732e-05	M6PR
ENSG00000064703.10	1.58068	3.00512	55.8807	1.10321e-06	1.27479e-05	DDX20
ENSG00000188895.10	0.577241	6.2896	55.8517	1.10691e-06	1.27819e-05	MSL1
ENSG00000147853.15	-0.861485	6.14642	55.8148	1.11165e-06	1.28278e-05	AK3
ENSG00000000457.12	1.34982	3.95903	55.7862	1.11534e-06	1.28616e-05	SCYL3
ENSG00000104361.8	-1.03557	6.26436	55.7266	1.12306e-06	1.29418e-05	NIPAL2
ENSG00000186625.12	1.13403	5.21603	55.6489	1.13322e-06	1.30499e-05	KATNA1
ENSG00000135677.9	-0.872905	7.94771	55.6283	1.13593e-06	1.30721e-05	GNS
ENSG00000227986.1	3.65979	-0.232058	55.6188	1.13719e-06	1.30777e-05	ENSG00000227986.1
ENSG00000215458.7	3.01013	0.6363	55.607	1.13875e-06	1.30867e-05	AATBC
ENSG00000130590.12	1.67226	2.24357	55.5853	1.14162e-06	1.31107e-05	SAMD10
ENSG00000168101.13	-0.726366	6.64229	55.5753	1.14295e-06	1.3117e-05	NUDT16L1
ENSG00000257702.3	1.25915	2.59751	55.4638	1.15785e-06	1.3279e-05	LBX2-AS1
ENSG00000146007.9	-0.732327	7.91428	55.4353	1.1617e-06	1.33141e-05	ZMAT2
ENSG00000166295.7	-0.591656	6.64672	55.3991	1.1666e-06	1.33527e-05	ANAPC16
ENSG00000084073.7	-0.707198	7.65324	55.3987	1.16665e-06	1.33527e-05	ZMPSTE24
ENSG00000221886.3	3.88234	1.18018	55.6467	1.17228e-06	1.34019e-05	ZBED8
ENSG00000177508.11	1.4548	5.19869	55.4293	1.17255e-06	1.34019e-05	IRX3
ENSG00000131196.16	1.08178	3.67432	55.2902	1.18149e-06	1.34949e-05	NFATC1
ENSG00000116489.11	-0.687936	8.06635	55.2676	1.18461e-06	1.35214e-05	CAPZA1
ENSG00000105875.12	1.76476	3.19761	55.2573	1.18603e-06	1.35284e-05	WDR91
ENSG00000182504.9	1.2992	2.89135	55.2432	1.18799e-06	1.35417e-05	CEP97
ENSG00000186130.4	2.08922	3.46884	55.2918	1.19145e-06	1.35719e-05	ZBTB6
ENSG00000103479.13	-0.840358	6.65871	55.2021	1.1937e-06	1.35883e-05	RBL2
ENSG00000127554.12	0.927599	5.30023	55.1839	1.19624e-06	1.3608e-05	GFER
ENSG00000089157.14	-0.831303	10.1305	55.1768	1.19723e-06	1.36101e-05	RPLP0
ENSG00000101276.13	0.812558	4.92304	55.1272	1.20418e-06	1.36799e-05	SLC52A3
ENSG00000141084.9	0.920317	4.31959	55.0871	1.20985e-06	1.37222e-05	RANBP10
ENSG00000126698.9	-0.560627	6.81115	55.0854	1.21008e-06	1.37222e-05	DNAJC8
ENSG00000104763.16	-0.869891	5.75583	55.0796	1.2109e-06	1.37222e-05	ASAH1
ENSG00000125846.14	1.51825	3.63105	55.0778	1.21117e-06	1.37222e-05	ZNF133
ENSG00000060971.16	-0.677675	6.26658	55.0478	1.21541e-06	1.37566e-05	ACAA1
ENSG00000205765.7	0.776143	5.13891	55.0411	1.21638e-06	1.37566e-05	C5orf51
ENSG00000122085.15	1.05846	3.92805	55.0391	1.21665e-06	1.37566e-05	MTERF4
ENSG00000121966.6	2.67236	6.46841	59.2436	1.21784e-06	1.37571e-05	CXCR4
ENSG00000163444.10	-0.650191	6.89672	55.0274	1.21833e-06	1.37571e-05	TMEM183A
ENSG00000197385.5	1.10668	1.93497	55.0136	1.22029e-06	1.377e-05	ZNF860
ENSG00000268895.4	1.3959	2.40249	55.0075	1.22116e-06	1.37706e-05	A1BG-AS1
ENSG00000132680.9	1.24809	4.15634	54.9525	1.22906e-06	1.38503e-05	KHDC4
ENSG00000178952.7	-0.722193	8.6653	54.9251	1.23301e-06	1.38628e-05	TUFM
ENSG00000086102.17	1.01829	5.19226	54.9243	1.23311e-06	1.38628e-05	NFX1
ENSG00000171055.13	-0.666976	5.61877	54.9237	1.2332e-06	1.38628e-05	FEZ2
ENSG00000087157.17	1.10901	3.49978	54.9208	1.23363e-06	1.38628e-05	PGS1
ENSG00000176022.4	1.16179	4.4857	54.9163	1.23428e-06	1.38628e-05	B3GALT6
ENSG00000159348.11	-0.794985	7.26818	54.87	1.241e-06	1.3929e-05	CYB5R1
ENSG00000008283.14	-0.690926	8.21018	54.8616	1.24222e-06	1.39334e-05	CYB561
ENSG00000197885.9	1.50067	1.69876	54.8373	1.24577e-06	1.39639e-05	NKIRAS1
ENSG00000166913.11	-0.703754	8.45916	54.8073	1.25016e-06	1.40038e-05	YWHAB
ENSG00000059758.6	1.42654	4.09386	54.7823	1.25384e-06	1.40356e-05	CDK17
ENSG00000243477.4	1.96911	1.77917	54.7749	1.25492e-06	1.40384e-05	NAA80
ENSG00000170852.9	1.96891	5.50572	56.0175	1.25596e-06	1.40408e-05	KBTBD2
ENSG00000138029.12	-0.78627	7.07221	54.7586	1.25733e-06	1.40448e-05	HADHB
ENSG00000196776.13	-0.866468	5.28222	54.7541	1.25799e-06	1.40448e-05	CD47
ENSG00000107443.14	2.27248	1.64632	54.7077	1.26488e-06	1.41032e-05	CCNJ
ENSG00000174197.15	1.79284	4.19422	54.7742	1.26576e-06	1.41032e-05	MGA
ENSG00000099385.10	-0.804841	6.37836	54.6985	1.26624e-06	1.41032e-05	BCL7C
ENSG00000139977.12	1.03561	6.26366	54.6962	1.26658e-06	1.41032e-05	NAA30
ENSG00000168710.16	-0.810306	7.21307	54.6621	1.27167e-06	1.41506e-05	AHCYL1
ENSG00000213762.9	2.13396	3.53188	54.7882	1.28075e-06	1.42422e-05	ZNF134
ENSG00000228630.4	1.36539	2.60434	54.5812	1.28385e-06	1.42672e-05	HOTAIR
ENSG00000135624.14	-0.631257	9.31859	54.5756	1.28469e-06	1.42672e-05	CCT7
ENSG00000189164.13	2.13077	1.30211	54.5399	1.2901e-06	1.43178e-05	ZNF527
ENSG00000160439.14	1.60457	2.07442	54.4955	1.29687e-06	1.43834e-05	RDH13
ENSG00000146067.14	1.86254	3.1884	54.4882	1.29799e-06	1.43864e-05	FAM193B
ENSG00000100034.12	1.49179	2.59049	54.4757	1.2999e-06	1.43892e-05	PPM1F
ENSG00000067560.9	-0.725553	10.3622	54.4754	1.29995e-06	1.43892e-05	RHOA
ENSG00000163344.5	-0.608278	6.69133	54.4444	1.30471e-06	1.44324e-05	PMVK
ENSG00000140740.9	-0.621671	8.29038	54.4317	1.30667e-06	1.44325e-05	UQCRC2
ENSG00000146425.9	-0.629264	8.98551	54.4316	1.30668e-06	1.44325e-05	DYNLT1
ENSG00000139722.5	1.346	5.80109	54.4996	1.30729e-06	1.44325e-05	VPS37B
ENSG00000072736.17	0.95216	4.04641	54.393	1.31265e-06	1.44821e-05	NFATC3
ENSG00000148840.9	1.63277	4.35335	54.3869	1.31359e-06	1.44831e-05	PPRC1
ENSG00000104976.10	1.2718	4.48512	54.3473	1.31975e-06	1.45385e-05	SNAPC2
ENSG00000180660.7	5.09163	-1.22699	54.3435	1.32034e-06	1.45385e-05	MAB21L1
ENSG00000219201.4	-1.50879	2.42167	54.3272	1.3229e-06	1.45571e-05	ENSG00000219201.4
ENSG00000125352.5	2.38	3.77709	54.9377	1.32752e-06	1.45984e-05	RNF113A
ENSG00000079435.8	1.3599	3.51666	54.2821	1.32997e-06	1.46158e-05	LIPE
ENSG00000182983.13	1.77124	2.66451	54.2608	1.33332e-06	1.46431e-05	ZNF662
ENSG00000197951.7	2.41848	2.56144	54.3268	1.33421e-06	1.46432e-05	ZNF71
ENSG00000204852.14	-0.704285	4.80942	54.2485	1.33526e-06	1.46453e-05	TCTN1
ENSG00000181555.18	1.0746	4.75892	54.2201	1.33976e-06	1.46793e-05	SETD2
ENSG00000111875.7	1.68435	4.55099	54.2841	1.34095e-06	1.46793e-05	ASF1A
ENSG00000132481.5	1.54171	4.78906	54.2839	1.34099e-06	1.46793e-05	TRIM47
ENSG00000011523.12	1.18835	3.41072	54.1663	1.34832e-06	1.4742e-05	CEP68
ENSG00000100997.17	-0.798297	6.01275	54.1655	1.34846e-06	1.4742e-05	ABHD12
ENSG00000131732.10	0.898097	3.43825	54.1548	1.35016e-06	1.4751e-05	ZCCHC9
ENSG00000169299.12	-0.792708	4.43394	54.1457	1.35162e-06	1.47574e-05	PGM2
ENSG00000140553.15	-0.712829	7.53935	54.1188	1.35594e-06	1.47912e-05	UNC45A
ENSG00000065883.13	0.871564	5.6042	54.1155	1.35647e-06	1.47912e-05	CDK13
ENSG00000121210.14	1.40305	5.6632	54.1387	1.36421e-06	1.48631e-05	TMEM131L
ENSG00000182552.13	-0.618556	4.82241	54.0558	1.36611e-06	1.48631e-05	RWDD4
ENSG00000169981.9	1.7634	2.06778	54.0547	1.36629e-06	1.48631e-05	ZNF35
ENSG00000139160.12	2.22087	0.645517	54.0526	1.36663e-06	1.48631e-05	ETFBKMT
ENSG00000176095.10	1.27452	5.30271	54.0473	1.36748e-06	1.48631e-05	IP6K1
ENSG00000115844.9	4.77471	-0.271648	53.9518	1.38309e-06	1.50231e-05	DLX2
ENSG00000163468.13	-0.645286	9.21366	53.9041	1.39096e-06	1.50987e-05	CCT3
ENSG00000164631.17	1.82498	4.78953	54.3594	1.39354e-06	1.51171e-05	ZNF12
ENSG00000156735.9	0.980415	4.37776	53.784	1.41097e-06	1.52963e-05	BAG4
ENSG00000074696.11	-0.710544	7.3503	53.7728	1.41286e-06	1.53069e-05	HACD3
ENSG00000140320.10	1.50084	6.05675	54.2132	1.41768e-06	1.53493e-05	BAHD1
ENSG00000105497.6	3.19003	1.25031	53.6765	1.42918e-06	1.54638e-05	ZNF175
ENSG00000158604.13	-0.646014	7.60534	53.6704	1.43021e-06	1.5465e-05	TMED4
ENSG00000163510.12	1.52863	3.81081	53.6356	1.43617e-06	1.55154e-05	CWC22
ENSG00000124160.10	1.43152	5.09097	53.6953	1.43797e-06	1.55154e-05	NCOA5
ENSG00000129474.14	1.71135	3.88581	53.6231	1.43832e-06	1.55154e-05	AJUBA
ENSG00000136100.11	-0.595601	5.70592	53.6118	1.44026e-06	1.55154e-05	VPS36
ENSG00000168143.8	1.28307	4.50401	53.6073	1.44103e-06	1.55154e-05	FAM83B
ENSG00000175061.16	-0.710607	8.39757	53.6069	1.44109e-06	1.55154e-05	SNHG29
ENSG00000149547.13	-0.828498	6.71981	53.6056	1.44132e-06	1.55154e-05	EI24
ENSG00000119231.9	0.95536	4.16361	53.5953	1.44309e-06	1.55245e-05	SENP5
ENSG00000044115.19	-0.817712	9.81058	53.5717	1.44717e-06	1.55585e-05	CTNNA1
ENSG00000126067.10	-0.527703	7.60484	53.5539	1.45025e-06	1.55817e-05	PSMB2
ENSG00000172000.6	2.73418	0.553538	53.5285	1.45467e-06	1.56191e-05	ZNF556
ENSG00000115129.12	-1.19265	5.77691	53.4765	1.46375e-06	1.56986e-05	TP53I3
ENSG00000105136.18	2.387	1.57329	53.4754	1.46394e-06	1.56986e-05	ZNF419
ENSG00000085433.14	1.20313	3.79101	53.4658	1.46562e-06	1.57066e-05	WDR47
ENSG00000122512.13	1.15567	3.65351	53.4371	1.47066e-06	1.57481e-05	PMS2
ENSG00000280079.1	2.31209	0.74042	53.4332	1.47136e-06	1.57481e-05	ENSG00000280079.1
ENSG00000176700.18	2.594	0.570063	53.4071	1.47596e-06	1.57795e-05	ENSG00000176700.18
ENSG00000204103.3	3.28079	4.51336	57.1815	1.47617e-06	1.57795e-05	MAFB
ENSG00000181019.11	-0.928201	8.23169	53.388	1.47934e-06	1.57944e-05	NQO1
ENSG00000162927.12	1.44841	1.39686	53.3874	1.47944e-06	1.57944e-05	PUS10
ENSG00000127884.4	-0.676089	8.14811	53.3686	1.48278e-06	1.582e-05	ECHS1
ENSG00000184209.14	1.56702	3.37365	53.3423	1.48747e-06	1.586e-05	SNRNP35
ENSG00000165169.9	-0.910327	5.62172	53.3323	1.48925e-06	1.5869e-05	DYNLT3
ENSG00000183283.14	-0.773271	8.50234	53.3163	1.49211e-06	1.58895e-05	DAZAP2
ENSG00000121104.6	1.65451	2.54155	53.2918	1.49651e-06	1.59262e-05	FAM117A
ENSG00000168385.16	-0.849435	9.28513	53.2088	1.51149e-06	1.60738e-05	SEPTIN2
ENSG00000124151.17	0.733673	5.79003	53.2044	1.51229e-06	1.60738e-05	NCOA3
ENSG00000105612.7	-0.668054	5.681	53.1847	1.51588e-06	1.61018e-05	DNASE2
ENSG00000079999.12	1.35602	5.40333	53.2483	1.51692e-06	1.61027e-05	KEAP1
ENSG00000184731.5	1.33936	4.54678	53.1179	1.5281e-06	1.62112e-05	FAM110C
ENSG00000233030.2	1.80559	0.415628	53.1045	1.53056e-06	1.6227e-05	ENSG00000233030.2
ENSG00000122687.16	1.11878	5.43055	53.0804	1.53502e-06	1.62551e-05	MRM2
ENSG00000083817.8	2.4622	1.73027	53.0797	1.53514e-06	1.62551e-05	ZNF416
ENSG00000167302.8	1.71552	2.55204	53.0669	1.53751e-06	1.627e-05	TEPSIN
ENSG00000189077.9	-0.80736	5.58747	53.0364	1.54315e-06	1.63133e-05	TMEM120A
ENSG00000104611.10	0.989008	5.82348	53.0344	1.54354e-06	1.63133e-05	SH2D4A
ENSG00000114353.15	-0.718286	8.53429	53.0128	1.54755e-06	1.63454e-05	GNAI2
ENSG00000133872.12	-0.75669	7.11533	53.0014	1.54969e-06	1.63577e-05	SARAF
ENSG00000135392.14	1.03197	5.07436	52.9961	1.55068e-06	1.63579e-05	DNAJC14
ENSG00000167635.10	1.20353	5.85145	52.9772	1.55421e-06	1.63849e-05	ZNF146
ENSG00000205423.10	1.70908	3.31528	52.9706	1.55544e-06	1.63876e-05	CNEP1R1
ENSG00000165424.6	1.76191	1.87632	52.947	1.55988e-06	1.64241e-05	ZCCHC24
ENSG00000197122.10	1.58894	4.96985	53.0614	1.56505e-06	1.6461e-05	SRC
ENSG00000173914.10	0.858294	3.50167	52.918	1.56534e-06	1.6461e-05	RBM4B
ENSG00000014641.16	-0.720002	7.68008	52.9091	1.56702e-06	1.64684e-05	MDH1
ENSG00000011295.14	-0.567368	6.3509	52.8609	1.57616e-06	1.65541e-05	TTC19
ENSG00000241685.7	-0.773038	7.02389	52.8493	1.57837e-06	1.6567e-05	ARPC1A
ENSG00000087589.15	2.64563	1.06508	52.8371	1.58071e-06	1.65802e-05	CASS4
ENSG00000158805.10	2.0096	2.07587	52.831	1.58188e-06	1.65802e-05	ZNF276
ENSG00000103111.13	0.734323	5.30049	52.8273	1.58258e-06	1.65802e-05	MON1B
ENSG00000196227.9	1.54266	4.65079	52.8677	1.58797e-06	1.66263e-05	FAM217B
ENSG00000168028.12	-0.80647	9.78803	52.7844	1.5908e-06	1.66456e-05	RPSA
ENSG00000067191.14	2.24581	1.23859	52.7384	1.59968e-06	1.67281e-05	CACNB1
ENSG00000173548.8	2.17882	3.87569	53.1796	1.60232e-06	1.67453e-05	SNX33
ENSG00000104447.10	1.12225	6.06215	52.7116	1.60487e-06	1.67615e-05	TRPS1
ENSG00000122779.15	1.42481	5.42642	52.7494	1.61081e-06	1.68131e-05	TRIM24
ENSG00000084093.14	0.964994	5.63954	52.642	1.61846e-06	1.68631e-05	REST
ENSG00000068097.13	1.64471	3.51287	52.6418	1.61849e-06	1.68631e-05	HEATR6
ENSG00000204959.4	0.702577	3.81552	52.6413	1.6186e-06	1.68631e-05	ENSG00000204959.4
ENSG00000223652.2	2.19674	0.840695	52.6299	1.62082e-06	1.68758e-05	ENSG00000223652.2
ENSG00000123595.6	1.32566	3.13513	52.5629	1.63404e-06	1.70029e-05	RAB9A
ENSG00000169016.15	1.98862	3.34862	52.6156	1.63709e-06	1.70171e-05	E2F6
ENSG00000095951.15	1.43324	2.65765	52.5459	1.63743e-06	1.70171e-05	HIVEP1
ENSG00000165175.14	0.868524	5.72733	52.4901	1.64855e-06	1.71221e-05	MID1IP1
ENSG00000158773.13	1.003	4.89593	52.4267	1.6613e-06	1.72439e-05	USF1
ENSG00000087274.15	-0.664913	6.81517	52.4038	1.66593e-06	1.72813e-05	ADD1
ENSG00000169105.7	0.850299	3.72683	52.3826	1.67023e-06	1.73153e-05	CHST14
ENSG00000167842.14	2.00665	3.23053	52.4116	1.67808e-06	1.73859e-05	MIS12
ENSG00000197056.8	1.56156	2.91189	52.2845	1.69029e-06	1.75017e-05	ZMYM1
ENSG00000165119.17	-0.617909	9.89138	52.244	1.69864e-06	1.75773e-05	HNRNPK
ENSG00000092931.10	-0.845833	5.07123	52.2349	1.70054e-06	1.75862e-05	MFSD11
ENSG00000205138.3	2.31062	2.16312	52.2285	1.70185e-06	1.75889e-05	SDHAF1
ENSG00000105327.14	2.37978	2.74502	52.2968	1.70451e-06	1.76056e-05	BBC3
ENSG00000023572.7	1.38262	3.22427	52.2044	1.70687e-06	1.76192e-05	GLRX2
ENSG00000099800.6	-0.621377	6.64171	52.1706	1.7139e-06	1.76809e-05	TIMM13
ENSG00000226752.6	1.22901	3.2698	52.157	1.71675e-06	1.76995e-05	CUTALP
ENSG00000126953.5	0.905555	3.47534	52.1361	1.72115e-06	1.7734e-05	TIMM8A
ENSG00000125877.11	-0.738928	6.88661	52.1047	1.72775e-06	1.77911e-05	ITPA
ENSG00000107829.12	-0.569801	6.15469	52.0896	1.73094e-06	1.78099e-05	FBXW4
ENSG00000140006.10	2.54506	2.9488	52.532	1.73169e-06	1.78099e-05	WDR89
ENSG00000160410.13	-0.756188	6.22305	52.0487	1.73961e-06	1.78804e-05	SHKBP1
ENSG00000110583.11	0.895112	5.0291	51.9979	1.75045e-06	1.79808e-05	NAA40
ENSG00000152147.9	1.42489	3.13154	51.9665	1.75719e-06	1.80391e-05	GEMIN6
ENSG00000108469.13	1.24717	3.88602	51.9273	1.76563e-06	1.81147e-05	RECQL5
ENSG00000280195.1	2.80852	0.904638	51.9123	1.76888e-06	1.81369e-05	ENSG00000280195.1
ENSG00000071054.14	-0.622696	7.41749	51.8979	1.77201e-06	1.8158e-05	MAP4K4
ENSG00000132773.10	1.72393	3.18793	51.8829	1.77527e-06	1.81803e-05	TOE1
ENSG00000171298.11	-0.747711	6.88227	51.8674	1.77864e-06	1.82038e-05	GAA
ENSG00000175224.15	-0.613753	7.00243	51.854	1.78156e-06	1.82226e-05	ATG13
ENSG00000035403.15	-1.02076	7.56658	51.8436	1.78384e-06	1.82297e-05	VCL
ENSG00000034713.6	-0.650308	5.71392	51.8409	1.78442e-06	1.82297e-05	GABARAPL2
ENSG00000144559.9	1.07911	2.3629	51.8287	1.7871e-06	1.8246e-05	TAMM41
ENSG00000163812.12	-0.744302	6.77714	51.8152	1.79006e-06	1.82602e-05	ZDHHC3
ENSG00000135801.8	1.28473	4.54602	51.8125	1.79066e-06	1.82602e-05	TAF5L
ENSG00000279759.1	4.99052	-0.922678	51.8012	1.79313e-06	1.82743e-05	ENSG00000279759.1
ENSG00000095574.10	1.19142	3.35115	51.796	1.79428e-06	1.8275e-05	IKZF5
ENSG00000253797.2	0.919299	4.59587	51.7875	1.79615e-06	1.8283e-05	UTP14C
ENSG00000135597.17	0.818285	6.41339	51.738	1.8071e-06	1.83833e-05	REPS1
ENSG00000164190.15	1.01629	5.68191	51.7282	1.80928e-06	1.83944e-05	NIPBL
ENSG00000245694.7	-0.571337	6.51174	51.6564	1.8253e-06	1.85349e-05	CRNDE
ENSG00000106052.12	-0.665418	8.45043	51.6564	1.82531e-06	1.85349e-05	TAX1BP1
ENSG00000068028.16	1.79142	2.88289	51.641	1.82876e-06	1.85588e-05	RASSF1
ENSG00000172053.13	-0.631605	7.19414	51.634	1.83035e-06	1.85637e-05	QARS1
ENSG00000166133.16	2.38665	2.45283	51.6917	1.83224e-06	1.85717e-05	RPUSD2
ENSG00000230989.5	-0.710289	7.70305	51.5736	1.84399e-06	1.86796e-05	HSBP1
ENSG00000130748.6	-0.751255	5.36822	51.5633	1.84633e-06	1.8692e-05	TMEM160
ENSG00000105583.8	-0.721395	5.57382	51.4902	1.86303e-06	1.88498e-05	WDR83OS
ENSG00000196584.2	1.97336	2.23339	51.4679	1.86815e-06	1.88849e-05	XRCC2
ENSG00000115271.9	-0.670705	4.72189	51.4654	1.86875e-06	1.88849e-05	GCA
ENSG00000137055.13	1.0573	4.97566	51.4531	1.87157e-06	1.8902e-05	PLAA
ENSG00000152242.9	1.77477	4.52105	51.6741	1.88186e-06	1.89946e-05	C18orf25
ENSG00000176887.6	2.1899	5.18305	53.1533	1.88341e-06	1.89989e-05	SOX11
ENSG00000177951.16	1.24286	4.33488	51.3931	1.88547e-06	1.9006e-05	BET1L
ENSG00000101608.11	-0.867674	7.18025	51.3892	1.88638e-06	1.9006e-05	MYL12A
ENSG00000121931.14	1.87487	4.4576	51.7838	1.8886e-06	1.90112e-05	LRIF1
ENSG00000152475.6	2.76037	0.809873	51.3773	1.88915e-06	1.90112e-05	ZNF837
ENSG00000122203.13	-0.774282	6.58665	51.3719	1.89042e-06	1.90126e-05	KIAA1191
ENSG00000117362.11	-0.763544	8.88089	51.3596	1.89328e-06	1.90301e-05	APH1A
ENSG00000175203.14	-0.636364	7.47016	51.3486	1.89587e-06	1.90446e-05	DCTN2
ENSG00000129696.11	1.53121	2.2076	51.3366	1.89868e-06	1.90615e-05	TTI2
ENSG00000135535.13	-0.710239	8.71823	51.3217	1.90217e-06	1.90786e-05	CD164
ENSG00000165916.7	-0.660722	8.51851	51.3194	1.90272e-06	1.90786e-05	PSMC3
ENSG00000141759.13	-0.629147	6.89391	51.3064	1.90577e-06	1.90786e-05	TXNL4A
ENSG00000116138.11	0.786445	3.88504	51.3026	1.90667e-06	1.90786e-05	DNAJC16
ENSG00000164430.14	1.69894	2.0868	51.3015	1.90692e-06	1.90786e-05	CGAS
ENSG00000171456.15	1.06745	4.47741	51.3004	1.90718e-06	1.90786e-05	ASXL1
ENSG00000234444.8	1.20682	4.04115	51.2745	1.91331e-06	1.91217e-05	ZNF736
ENSG00000162981.13	1.86274	4.92666	51.8561	1.91379e-06	1.91217e-05	LRATD1
ENSG00000259956.1	0.891453	6.23925	51.2678	1.9149e-06	1.91217e-05	RBM15B
ENSG00000167566.15	0.976619	3.93264	51.2613	1.91643e-06	1.91257e-05	NCKAP5L
ENSG00000088832.13	-0.809385	8.97483	51.2528	1.91844e-06	1.91344e-05	FKBP1A
ENSG00000120256.8	-0.75779	7.96471	51.2401	1.92146e-06	1.91532e-05	LRP11
ENSG00000221914.7	0.858731	4.89648	51.2133	1.92784e-06	1.92054e-05	PPP2R2A
ENSG00000005801.15	1.25193	2.03158	51.1857	1.93445e-06	1.92536e-05	ZNF195
ENSG00000157426.12	1.18333	2.85731	51.1835	1.93497e-06	1.92536e-05	AASDH
ENSG00000143363.14	1.01242	4.72391	51.1773	1.93646e-06	1.92571e-05	PRUNE1
ENSG00000168495.11	1.06527	3.08818	51.1652	1.93935e-06	1.92745e-05	POLR3D
ENSG00000138448.10	-1.09443	6.96576	51.1558	1.94161e-06	1.92855e-05	ITGAV
ENSG00000103197.15	-0.684702	6.6964	51.1483	1.94341e-06	1.92869e-05	TSC2
ENSG00000119778.13	1.19953	3.60843	51.1417	1.94501e-06	1.92869e-05	ATAD2B
ENSG00000172380.5	-0.807767	6.71636	51.1381	1.94589e-06	1.92869e-05	GNG12
ENSG00000168566.11	0.879106	3.69372	51.1362	1.94633e-06	1.92869e-05	SNRNP48
ENSG00000134248.12	-0.565366	6.88592	51.1041	1.9541e-06	1.93525e-05	LAMTOR5
ENSG00000069329.14	-0.541159	7.5797	51.0628	1.96413e-06	1.94404e-05	VPS35
ENSG00000072682.17	-0.982945	6.86285	51.052	1.96676e-06	1.9455e-05	P4HA2
ENSG00000140416.18	-1.02889	7.4111	51.0033	1.97867e-06	1.95613e-05	TPM1
ENSG00000173915.11	-0.802617	6.43572	50.9984	1.97989e-06	1.95618e-05	ATP5MD
ENSG00000233028.1	4.2423	0.293031	50.9787	1.98474e-06	1.95983e-05	ENSG00000233028.1
ENSG00000172216.5	1.82971	5.83544	52.0799	1.98769e-06	1.96102e-05	CEBPB
ENSG00000141034.8	1.26787	1.97822	50.9625	1.98873e-06	1.96102e-05	GID4
ENSG00000100888.11	1.22256	6.24744	51.0244	1.98944e-06	1.96102e-05	CHD8
ENSG00000134815.17	1.30327	3.53226	50.9454	1.99297e-06	1.96335e-05	DHX34
ENSG00000121900.17	-1.0656	8.29749	50.8734	2.01087e-06	1.97982e-05	TMEM54
ENSG00000103942.11	-0.935922	5.5205	50.8637	2.01331e-06	1.98107e-05	HOMER2
ENSG00000279496.1	3.06364	0.0131107	50.8582	2.01468e-06	1.98118e-05	ENSG00000279496.1
ENSG00000133318.12	-0.659263	8.30737	50.8539	2.01577e-06	1.98118e-05	RTN3
ENSG00000120008.14	-0.968516	5.47566	50.8313	2.02145e-06	1.98386e-05	WDR11
ENSG00000154518.8	-0.591031	8.03835	50.8298	2.02183e-06	1.98386e-05	ATP5MC3
ENSG00000110330.7	1.28508	4.18162	50.8289	2.02204e-06	1.98386e-05	BIRC2
ENSG00000167987.9	1.98126	5.77746	52.3516	2.02733e-06	1.9879e-05	VPS37C
ENSG00000185475.7	-0.847285	5.73246	50.7996	2.02944e-06	1.9888e-05	TMEM179B
ENSG00000013583.7	-0.63096	5.0907	50.7901	2.03183e-06	1.98999e-05	HEBP1
ENSG00000109756.7	1.85916	3.54293	50.7834	2.04988e-06	2.0065e-05	RAPGEF2
ENSG00000123095.5	1.47102	3.55587	50.7024	2.05417e-06	2.00759e-05	BHLHE41
ENSG00000125991.17	-0.714841	9.02428	50.6991	2.05502e-06	2.00759e-05	ERGIC3
ENSG00000087053.17	-0.718744	6.5444	50.6962	2.05575e-06	2.00759e-05	MTMR2
ENSG00000138095.17	-0.669814	7.86944	50.6962	2.05576e-06	2.00759e-05	LRPPRC
ENSG00000107745.15	-0.612392	5.80585	50.6897	2.05744e-06	2.00806e-05	MICU1
ENSG00000142039.3	1.81991	4.68615	51.1068	2.05992e-06	2.00931e-05	CCDC97
ENSG00000111843.12	-0.799425	6.23132	50.6571	2.06581e-06	2.01389e-05	TMEM14C
ENSG00000126524.8	-0.717375	6.55633	50.6139	2.07698e-06	2.02361e-05	SBDS
ENSG00000108587.13	0.969609	5.58586	50.6004	2.0805e-06	2.02587e-05	GOSR1
ENSG00000136122.14	1.60865	2.72233	50.563	2.09023e-06	2.03319e-05	BORA
ENSG00000235560.3	2.95499	-0.672709	50.5572	2.09174e-06	2.03319e-05	LOC107984875
ENSG00000175745.10	1.56544	7.7273	51.2589	2.0926e-06	2.03319e-05	NR2F1
ENSG00000270022.3	-7.48804	-0.113397	51.4327	2.09285e-06	2.03319e-05	ENSG00000270022.3
ENSG00000176853.14	-0.583528	6.65453	50.5475	2.0943e-06	2.03342e-05	FAM91A1
ENSG00000072201.12	1.09322	4.46372	50.4998	2.10682e-06	2.04441e-05	LNX1
ENSG00000135625.7	2.78994	0.126682	50.4908	2.1092e-06	2.04554e-05	EGR4
ENSG00000138172.9	1.26533	3.53066	50.4727	2.11398e-06	2.04899e-05	CALHM2
ENSG00000133250.12	1.57999	3.37102	50.4531	2.11917e-06	2.05239e-05	ZNF414
ENSG00000140575.11	-0.992698	8.37404	50.4461	2.12103e-06	2.05239e-05	IQGAP1
ENSG00000154978.11	-0.747565	7.60324	50.4457	2.12114e-06	2.05239e-05	VOPP1
ENSG00000160223.15	4.91197	-0.359585	50.4207	2.12778e-06	2.05762e-05	ICOSLG
ENSG00000152457.16	1.11165	2.57475	50.3792	2.13888e-06	2.06717e-05	DCLRE1C
ENSG00000167323.8	-0.809101	4.94595	50.3653	2.1426e-06	2.06959e-05	STIM1
ENSG00000015479.16	3.14297	-0.950457	50.2957	2.16137e-06	2.08652e-05	MATR3
ENSG00000163660.10	2.65542	2.94186	50.8239	2.17145e-06	2.09504e-05	CCNL1
ENSG00000160208.12	1.03019	4.88319	50.2331	2.17844e-06	2.10058e-05	RRP1B
ENSG00000124171.7	1.31459	3.11766	50.2269	2.18013e-06	2.10101e-05	PARD6B
ENSG00000149308.15	1.58808	2.72644	50.2167	2.18293e-06	2.10162e-05	NPAT
ENSG00000114302.14	-0.627788	6.79233	50.2155	2.18326e-06	2.10162e-05	PRKAR2A
ENSG00000147144.11	1.13791	3.21288	50.2044	2.18632e-06	2.10192e-05	CCDC120
ENSG00000154642.9	2.01646	2.34481	50.2009	2.18728e-06	2.10192e-05	C21orf91
ENSG00000065621.13	-0.713424	4.67622	50.2007	2.18732e-06	2.10192e-05	GSTO2
ENSG00000198258.9	-0.798529	7.09771	50.1644	2.19733e-06	2.11034e-05	UBL5
ENSG00000010404.16	-1.05809	7.44	50.1518	2.20082e-06	2.1123e-05	IDS
ENSG00000117500.11	-0.886634	4.80646	50.1479	2.20188e-06	2.1123e-05	TMED5
ENSG00000149016.14	1.89933	2.84211	50.1152	2.21097e-06	2.11982e-05	TUT1
ENSG00000218891.4	1.25564	3.3123	50.0985	2.21564e-06	2.12259e-05	ZNF579
ENSG00000185947.13	1.71669	3.39197	50.0958	2.21639e-06	2.12259e-05	ZNF267
ENSG00000144747.13	1.04084	4.33741	50.0878	2.21861e-06	2.12351e-05	TMF1
ENSG00000150667.6	1.70212	1.74842	50.0616	2.22595e-06	2.12927e-05	FSIP1
ENSG00000124226.9	0.564128	6.13627	50.0573	2.22716e-06	2.12927e-05	RNF114
ENSG00000121058.4	2.75766	4.04676	51.6816	2.24144e-06	2.14138e-05	COIL
ENSG00000175348.9	-0.701119	6.78315	49.9988	2.24363e-06	2.14138e-05	TMEM9B
ENSG00000137124.6	1.1537	4.61457	49.9988	2.24364e-06	2.14138e-05	ALDH1B1
ENSG00000255774.1	1.91152	3.43461	50.0476	2.24758e-06	2.14392e-05	LINC02747
ENSG00000129116.16	-0.98831	7.75697	49.9667	2.25272e-06	2.14761e-05	PALLD
ENSG00000028839.8	1.501	4.43359	49.9067	2.26985e-06	2.16225e-05	TBPL1
ENSG00000181392.13	1.11028	2.77452	49.9039	2.27064e-06	2.16225e-05	SYNE4
ENSG00000140830.7	1.35166	2.60003	49.891	2.27436e-06	2.16456e-05	TXNL4B
ENSG00000269378.1	-1.27542	3.20218	49.867	2.28124e-06	2.16848e-05	ENSG00000269378.1
ENSG00000213593.8	-0.708268	6.99979	49.8665	2.2814e-06	2.16848e-05	TMX2
ENSG00000188735.11	1.3098	3.31215	49.8632	2.28234e-06	2.16848e-05	TMEM120B
ENSG00000143183.15	-1.0384	5.65754	49.8211	2.29452e-06	2.17795e-05	TMCO1
ENSG00000119720.16	1.59395	3.37471	49.8198	2.29489e-06	2.17795e-05	NRDE2
ENSG00000175595.13	1.36939	3.4373	49.767	2.31029e-06	2.19132e-05	ERCC4
ENSG00000278768.1	3.38046	-0.726486	49.7432	2.31725e-06	2.19669e-05	ENSG00000278768.1
ENSG00000181896.10	1.51169	2.59919	49.7247	2.32266e-06	2.20058e-05	ZNF101
ENSG00000187210.11	1.56716	5.1808	50.0734	2.32613e-06	2.20263e-05	GCNT1
ENSG00000197162.9	2.3089	3.37929	50.1087	2.33137e-06	2.20635e-05	ZNF785
ENSG00000125166.11	-0.526024	7.03807	49.665	2.3403e-06	2.21356e-05	GOT2
ENSG00000273559.3	1.47945	3.75164	49.6541	2.34354e-06	2.215e-05	CWC25
ENSG00000078403.15	0.960605	3.92825	49.651	2.34446e-06	2.215e-05	MLLT10
ENSG00000102349.13	1.35075	3.21589	49.6216	2.35321e-06	2.2211e-05	KLF8
ENSG00000225663.6	-0.804423	6.96416	49.6152	2.35513e-06	2.2211e-05	MCRIP1
ENSG00000157045.7	-1.15328	5.25067	49.614	2.35549e-06	2.2211e-05	NTAN1
ENSG00000116857.15	-0.745103	7.56798	49.6116	2.35619e-06	2.2211e-05	TMEM9
ENSG00000072210.17	-0.877351	5.20441	49.5892	2.36292e-06	2.22619e-05	ALDH3A2
ENSG00000131797.11	2.91291	1.48991	49.6377	2.36695e-06	2.22875e-05	CLUHP3
ENSG00000136866.12	3.16164	0.569172	49.5693	2.36889e-06	2.22932e-05	ZFP37
ENSG00000157911.8	-0.599848	5.42793	49.4752	2.39736e-06	2.25486e-05	PEX10
ENSG00000137106.16	-0.544997	6.63479	49.4656	2.40027e-06	2.25634e-05	GRHPR
ENSG00000133835.13	-0.844088	6.92429	49.4608	2.40174e-06	2.25646e-05	HSD17B4
ENSG00000167515.9	-0.693469	5.56066	49.4474	2.40583e-06	2.25894e-05	TRAPPC2L
ENSG00000142444.6	1.52911	3.28864	49.4434	2.40707e-06	2.25894e-05	TIMM29
ENSG00000171970.11	3.11281	1.36444	49.4673	2.41863e-06	2.26853e-05	ZNF57
ENSG00000062650.16	1.01656	5.48516	49.3831	2.4256e-06	2.27376e-05	WAPL
ENSG00000143727.14	-0.528505	7.04764	49.3789	2.42691e-06	2.27376e-05	ACP1
ENSG00000206527.8	-0.820854	6.09961	49.3687	2.43005e-06	2.27543e-05	HACD2
ENSG00000108953.15	-0.604665	10.0197	49.3545	2.43446e-06	2.2771e-05	YWHAE
ENSG00000100934.13	-1.1221	6.6945	49.3543	2.43453e-06	2.2771e-05	SEC23A
ENSG00000177683.12	1.39846	3.09266	49.3296	2.44217e-06	2.28205e-05	THAP5
ENSG00000147676.12	-0.691687	9.312	49.3285	2.44254e-06	2.28205e-05	MAL2
ENSG00000167685.13	0.784526	4.93942	49.3123	2.44757e-06	2.28521e-05	ZNF444
ENSG00000134317.16	1.45167	4.97595	49.3703	2.44863e-06	2.28521e-05	GRHL1
ENSG00000213793.4	1.96677	-0.143691	49.2912	2.45415e-06	2.28909e-05	ZNF888
ENSG00000132676.14	-0.547031	6.90127	49.2802	2.45762e-06	2.29026e-05	DAP3
ENSG00000247746.4	3.1143	1.24417	49.3399	2.45812e-06	2.29026e-05	USP51
ENSG00000109180.13	-0.542581	5.38888	49.2669	2.46178e-06	2.2924e-05	OCIAD1
ENSG00000214189.7	2.67595	1.08764	49.2036	2.48175e-06	2.30971e-05	ENSG00000214189.7
ENSG00000268713.1	2.326	1.17113	49.1502	2.49873e-06	2.32423e-05	ENSG00000268713.1
ENSG00000116990.10	2.34042	1.05172	49.135	2.50355e-06	2.32743e-05	MYCL
ENSG00000167550.9	4.05864	0.580334	49.153	2.51814e-06	2.3397e-05	RHEBL1
ENSG00000278921.2	1.64829	0.554138	49.0818	2.52065e-06	2.34074e-05	EPB41L4A-DT
ENSG00000136944.16	1.54367	6.32307	49.7131	2.53064e-06	2.34873e-05	LMX1B
ENSG00000087510.6	2.11077	5.15718	50.4915	2.53608e-06	2.35248e-05	TFAP2C
ENSG00000007255.9	-0.851088	5.55704	49.0011	2.5468e-06	2.36112e-05	TRAPPC6A
ENSG00000197323.9	0.834441	5.13541	48.9817	2.55313e-06	2.36569e-05	TRIM33
ENSG00000115234.9	-0.726072	7.95772	48.9676	2.55775e-06	2.36866e-05	SNX17
ENSG00000100263.12	-0.862799	5.70173	48.9091	2.577e-06	2.38518e-05	RHBDD3
ENSG00000110700.5	-0.709072	8.40575	48.894	2.58201e-06	2.3885e-05	RPS13
ENSG00000196419.11	-0.80487	9.01354	48.8708	2.5897e-06	2.3943e-05	XRCC6
ENSG00000134308.12	-0.762702	9.34399	48.8627	2.59238e-06	2.39546e-05	YWHAQ
ENSG00000196081.8	2.24152	1.30985	48.8365	2.60112e-06	2.40222e-05	ZNF724
ENSG00000168653.9	-0.840305	7.7892	48.7752	2.62168e-06	2.41988e-05	NDUFS5
ENSG00000197702.10	-0.81424	6.38971	48.7621	2.6261e-06	2.42263e-05	PARVA
ENSG00000204946.8	1.35355	3.73761	48.7428	2.63261e-06	2.42659e-05	ZNF783
ENSG00000213625.7	-0.951018	5.5947	48.7407	2.63334e-06	2.42659e-05	LEPROT
ENSG00000139620.11	1.81578	4.00523	48.8092	2.63471e-06	2.42659e-05	KANSL2
ENSG00000116288.11	-0.705044	7.73307	48.7057	2.6452e-06	2.43492e-05	PARK7
ENSG00000102974.13	1.79191	5.64053	49.7073	2.65547e-06	2.4408e-05	CTCF
ENSG00000164683.15	2.08931	1.37107	48.6745	2.65585e-06	2.4408e-05	HEY1
ENSG00000218358.2	2.95308	0.316737	48.6736	2.65614e-06	2.4408e-05	RAET1K
ENSG00000223496.2	1.19001	5.54705	48.67	2.65739e-06	2.4408e-05	EXOSC6
ENSG00000024048.9	0.68112	4.73436	48.6598	2.66088e-06	2.44213e-05	UBR2
ENSG00000136682.13	-0.762852	4.96103	48.6573	2.66174e-06	2.44213e-05	CBWD2
ENSG00000158290.15	-0.739977	6.40325	48.6161	2.67591e-06	2.4531e-05	CUL4B
ENSG00000143772.8	1.08093	4.51496	48.614	2.67661e-06	2.4531e-05	ITPKB
ENSG00000133937.4	4.39114	-0.108868	48.5977	2.68225e-06	2.45693e-05	GSC
ENSG00000214114.7	-0.602855	5.70188	48.5142	2.71129e-06	2.48218e-05	MYCBP
ENSG00000047056.13	2.04052	3.37968	48.5836	2.71414e-06	2.48343e-05	WDR37
ENSG00000103423.12	1.02172	6.33323	48.485	2.72149e-06	2.48881e-05	DNAJA3
ENSG00000130935.8	0.920829	5.60056	48.4746	2.72517e-06	2.49082e-05	NOL11
ENSG00000166595.10	-0.668363	5.58455	48.4697	2.7269e-06	2.49105e-05	CIAO2B
ENSG00000181467.3	2.01529	4.41742	48.9792	2.73506e-06	2.4967e-05	RAP2B
ENSG00000168061.12	1.22688	3.75103	48.4437	2.73604e-06	2.4967e-05	SAC3D1
ENSG00000213553.4	-1.14941	6.47978	48.4591	2.74079e-06	2.49967e-05	ENSG00000213553.4
ENSG00000280099.1	5.22055	-1.53604	48.3942	2.75361e-06	2.50827e-05	ENSG00000280099.1
ENSG00000174903.13	-0.770514	9.73166	48.3914	2.75463e-06	2.50827e-05	RAB1B
ENSG00000115211.14	0.879234	5.25168	48.3912	2.75469e-06	2.50827e-05	EIF2B4
ENSG00000132002.6	1.79145	7.20531	49.8076	2.75812e-06	2.51004e-05	DNAJB1
ENSG00000119616.10	-0.860986	6.28856	48.337	2.77404e-06	2.52316e-05	FCF1
ENSG00000081665.12	0.769217	3.58577	48.3291	2.77689e-06	2.52439e-05	ZNF506
ENSG00000054967.11	2.06712	3.92007	48.7734	2.77979e-06	2.52566e-05	RELT
ENSG00000165512.4	1.29699	3.4124	48.2855	2.79262e-06	2.53595e-05	ZNF22
ENSG00000100577.17	-1.02617	6.24187	48.2732	2.79705e-06	2.53861e-05	GSTZ1
ENSG00000221869.4	2.17874	1.4042	48.2662	2.7996e-06	2.53878e-05	CEBPD
ENSG00000119574.11	1.14408	3.71804	48.2644	2.80026e-06	2.53878e-05	ZBTB45
ENSG00000280303.2	1.91891	2.05629	48.2552	2.80359e-06	2.54043e-05	ENSG00000280303.2
ENSG00000164296.6	1.36454	2.63687	48.2234	2.81516e-06	2.54893e-05	TIGD6
ENSG00000177873.11	1.91584	1.12783	48.2174	2.81734e-06	2.54893e-05	ZNF619
ENSG00000075461.5	-0.851043	7.01222	48.217	2.81751e-06	2.54893e-05	CACNG4
ENSG00000115568.14	1.24128	3.60797	48.1954	2.8254e-06	2.55355e-05	ZNF142
ENSG00000177971.8	2.29894	4.55208	49.4092	2.82565e-06	2.55355e-05	IMP3
ENSG00000128694.10	1.41554	2.04418	48.1758	2.83258e-06	2.55844e-05	OSGEPL1
ENSG00000182796.11	1.6809	2.09713	48.1559	2.8399e-06	2.56368e-05	TMEM198B
ENSG00000174567.7	-0.752488	3.86652	48.1469	2.84323e-06	2.56521e-05	GOLT1A
ENSG00000159461.13	-0.783316	7.05947	48.143	2.84465e-06	2.56521e-05	AMFR
ENSG00000135127.10	1.36363	3.34114	48.1293	2.84973e-06	2.56775e-05	BICDL1
ENSG00000136463.7	1.30256	4.57593	48.1272	2.85051e-06	2.56775e-05	TACO1
ENSG00000121797.9	2.63631	1.35601	48.1138	2.85546e-06	2.57083e-05	CCRL2
ENSG00000169087.9	1.58666	0.778844	48.1063	2.85826e-06	2.57086e-05	HSPBAP1
ENSG00000145216.14	1.06816	4.65252	48.1055	2.85855e-06	2.57086e-05	FIP1L1
ENSG00000069849.9	-0.764004	6.35761	48.1005	2.86039e-06	2.57115e-05	ATP1B3
ENSG00000078699.20	1.08811	3.82538	48.0951	2.86242e-06	2.57159e-05	CBFA2T2
ENSG00000141098.11	1.06014	4.08835	48.0792	2.86833e-06	2.5755e-05	GFOD2
ENSG00000078114.17	-0.681958	6.94036	48.0711	2.87134e-06	2.5755e-05	NEBL
ENSG00000136603.12	0.887368	5.21496	48.0711	2.87135e-06	2.5755e-05	SKIL
ENSG00000178605.11	-0.709412	5.21583	48.0472	2.88029e-06	2.58214e-05	GTPBP6
ENSG00000159917.13	1.44487	1.35428	48.0345	2.88505e-06	2.58503e-05	ZNF235
ENSG00000118689.13	0.950513	5.43636	48.016	2.89199e-06	2.58833e-05	FOXO3
ENSG00000247572.6	1.87659	0.790468	48.0151	2.89232e-06	2.58833e-05	CKMT2-AS1
ENSG00000088808.15	1.48229	4.50106	48.0098	2.89431e-06	2.58833e-05	PPP1R13B
ENSG00000145041.14	0.964916	4.59884	48.0083	2.89488e-06	2.58833e-05	DCAF1
ENSG00000120727.11	-0.622543	7.1734	47.9994	2.89825e-06	2.58916e-05	PAIP2
ENSG00000176087.13	-0.499695	6.986	47.9977	2.89888e-06	2.58916e-05	SLC35A4
ENSG00000237330.2	2.03496	2.31424	47.9605	2.91294e-06	2.60034e-05	RNF223
ENSG00000101888.10	-0.852021	5.15115	47.9438	2.9193e-06	2.60463e-05	NXT2
ENSG00000186787.7	1.58736	1.51726	47.9294	2.92474e-06	2.6081e-05	SPIN2B
ENSG00000168096.13	2.1863	2.12049	47.8965	2.93733e-06	2.61794e-05	ANKS3
ENSG00000143498.16	1.22818	2.01942	47.8847	2.94182e-06	2.62055e-05	TAF1A
ENSG00000033011.10	-0.690337	6.5325	47.844	2.95749e-06	2.63312e-05	ALG1
ENSG00000150403.16	-0.862671	7.26443	47.7984	2.97514e-06	2.64743e-05	TMCO3
ENSG00000111671.8	1.60288	1.37754	47.7784	2.98289e-06	2.65293e-05	SPSB2
ENSG00000172673.9	-7.59504	-1.91887	80.9488	2.99056e-06	2.65834e-05	THEMIS
ENSG00000166261.9	1.92665	1.80613	47.7499	2.99402e-06	2.65949e-05	ZNF202
ENSG00000198521.10	1.65199	4.04542	47.8056	2.99501e-06	2.65949e-05	ZNF43
ENSG00000148672.8	-0.769839	8.2332	47.7331	3.00058e-06	2.66303e-05	GLUD1
ENSG00000103343.11	1.71766	2.55912	47.7252	3.00371e-06	2.6644e-05	ZNF174
ENSG00000262823.1	3.72153	0.524284	47.675	3.02348e-06	2.68053e-05	ENSG00000262823.1
ENSG00000156876.9	3.10653	0.855036	47.641	3.03693e-06	2.69104e-05	SASS6
ENSG00000099917.16	0.881715	6.07532	47.636	3.03892e-06	2.69138e-05	MED15
ENSG00000082212.10	-1.03616	4.53316	47.6306	3.04108e-06	2.69188e-05	ME2
ENSG00000009954.9	1.09902	6.41565	47.6106	3.04905e-06	2.69752e-05	BAZ1B
ENSG00000054983.15	-1.32242	5.12184	47.6505	3.05625e-06	2.70247e-05	GALC
ENSG00000100138.12	-0.479358	6.76616	47.5858	3.05895e-06	2.70324e-05	SNU13
ENSG00000125445.9	-0.601297	7.25755	47.5824	3.06033e-06	2.70324e-05	MRPS7
ENSG00000084754.9	-0.76845	8.14162	47.5451	3.0753e-06	2.71504e-05	HADHA
ENSG00000158467.15	-0.728403	4.27485	47.5388	3.07786e-06	2.71587e-05	AHCYL2
ENSG00000228300.12	-0.603466	6.11036	47.4929	3.09643e-06	2.73082e-05	FAM174C
ENSG00000122507.19	-0.650032	4.72104	47.4804	3.10151e-06	2.73273e-05	BBS9
ENSG00000177697.16	-0.762624	9.06363	47.4796	3.10184e-06	2.73273e-05	CD151
ENSG00000135211.5	2.4193	2.71954	47.7497	3.10648e-06	2.73304e-05	TMEM60
ENSG00000171853.14	0.773181	4.94696	47.4654	3.10759e-06	2.73304e-05	TRAPPC12
ENSG00000055917.14	1.34585	6.11014	47.7607	3.10852e-06	2.73304e-05	PUM2
ENSG00000110057.6	-0.780662	6.02196	47.4628	3.10868e-06	2.73304e-05	UNC93B1
ENSG00000108854.14	0.934341	4.16219	47.4475	3.11492e-06	2.7371e-05	SMURF2
ENSG00000138758.10	-1.03655	6.56351	47.4211	3.1257e-06	2.74514e-05	SEPTIN11
ENSG00000155252.13	1.79745	2.76854	47.4159	3.12785e-06	2.7456e-05	PI4K2A
ENSG00000196821.8	-0.660233	7.65808	47.3978	3.13529e-06	2.75069e-05	ILRUN
ENSG00000104904.11	-0.770002	9.17931	47.3695	3.14696e-06	2.75949e-05	OAZ1
ENSG00000166477.11	1.9198	3.99668	47.6778	3.15111e-06	2.76169e-05	LEO1
ENSG00000178996.11	0.945249	2.88864	47.328	3.16418e-06	2.7717e-05	SNX18
ENSG00000132341.10	-0.646122	8.90268	47.3158	3.16925e-06	2.7747e-05	RAN
ENSG00000144320.12	-0.667984	6.42622	47.3074	3.17277e-06	2.77634e-05	LNPK
ENSG00000059728.9	1.84628	3.76581	47.3448	3.1811e-06	2.78218e-05	MXD1
ENSG00000100300.16	-0.623834	7.6547	47.2375	3.20209e-06	2.79909e-05	TSPO
ENSG00000154719.12	1.55273	3.17759	47.2294	3.20548e-06	2.8006e-05	MRPL39
ENSG00000173928.2	1.55167	2.5997	47.2236	3.20794e-06	2.80103e-05	SWSAP1
ENSG00000137872.14	2.03341	0.776866	47.2204	3.20931e-06	2.80103e-05	SEMA6D
ENSG00000096070.18	0.965846	4.5876	47.2078	3.21462e-06	2.80421e-05	BRPF3
ENSG00000174276.6	1.7485	3.99249	47.2313	3.22891e-06	2.81522e-05	ZNHIT2
ENSG00000171453.16	1.06803	4.13679	47.1403	3.24337e-06	2.82414e-05	POLR1C
ENSG00000267260.1	2.02936	0.482837	47.1399	3.24352e-06	2.82414e-05	LOC728485
ENSG00000105223.17	-0.728161	7.37152	47.1384	3.24417e-06	2.82414e-05	PLD3
ENSG00000278053.3	0.551927	5.07421	47.1276	3.2488e-06	2.82621e-05	DDX52
ENSG00000132881.10	1.29889	1.95955	47.125	3.24991e-06	2.82621e-05	CPLANE2
ENSG00000186141.7	1.28697	3.83618	47.1197	3.25219e-06	2.82673e-05	POLR3C
ENSG00000177370.4	1.67811	4.40834	47.2286	3.25592e-06	2.82852e-05	TIMM22
ENSG00000196204.10	1.34631	3.13729	47.0979	3.26155e-06	2.83113e-05	RNF216P1
ENSG00000163399.14	-0.842751	9.37098	47.0962	3.26229e-06	2.83113e-05	ATP1A1
ENSG00000013306.14	-0.876776	8.74629	47.0527	3.28107e-06	2.84596e-05	SLC25A39
ENSG00000232098.3	1.73777	1.48637	47.02	3.29525e-06	2.85679e-05	ENSG00000232098.3
ENSG00000110955.7	-0.68966	9.95153	47.0106	3.29935e-06	2.85887e-05	ATP5F1B
ENSG00000267296.2	2.71606	-0.37849	46.997	3.30529e-06	2.86254e-05	CEBPA-DT
ENSG00000109458.7	0.952251	4.29541	46.9882	3.30912e-06	2.86439e-05	GAB1
ENSG00000137312.13	-0.736647	7.65566	46.9563	3.32315e-06	2.87423e-05	FLOT1
ENSG00000205730.6	0.770058	7.01473	46.9545	3.3239e-06	2.87423e-05	ITPRIPL2
ENSG00000086504.14	-0.560346	7.31783	46.9238	3.33745e-06	2.88446e-05	MRPL28
ENSG00000107816.16	1.26418	4.73057	46.8904	3.35224e-06	2.89576e-05	LZTS2
ENSG00000143995.18	2.33085	1.7523	46.8858	3.35427e-06	2.89602e-05	MEIS1
ENSG00000105656.11	1.55617	3.76915	46.8553	3.36785e-06	2.90626e-05	ELL
ENSG00000198042.9	1.31421	3.30377	46.8254	3.3812e-06	2.91503e-05	MAK16
ENSG00000104853.14	-0.755586	7.76209	46.8248	3.38148e-06	2.91503e-05	CLPTM1
ENSG00000177830.16	-0.722312	5.41371	46.8052	3.3903e-06	2.92003e-05	CHID1
ENSG00000133639.4	2.47948	5.30619	49.5111	3.39074e-06	2.92003e-05	BTG1
ENSG00000116791.12	-0.83509	4.9018	46.7938	3.3954e-06	2.92254e-05	CRYZ
ENSG00000081692.11	1.29753	4.89251	46.7693	3.40647e-06	2.93057e-05	JMJD4
ENSG00000155959.9	-0.646316	6.49807	46.7186	3.42944e-06	2.94761e-05	VBP1
ENSG00000103226.16	-0.875229	4.11419	46.7179	3.42978e-06	2.94761e-05	NOMO3
ENSG00000130560.7	-0.585724	5.4474	46.6952	3.44015e-06	2.95502e-05	UBAC1
ENSG00000144233.8	0.947474	5.18368	46.6795	3.44732e-06	2.95967e-05	AMMECR1L
ENSG00000198894.6	1.11566	3.98661	46.6727	3.45044e-06	2.96083e-05	CIPC
ENSG00000110200.7	-0.77805	5.45694	46.6226	3.4735e-06	2.9791e-05	ANAPC15
ENSG00000198464.12	0.955017	3.6899	46.6092	3.47966e-06	2.98287e-05	ZNF480
ENSG00000251192.6	1.7339	0.434132	46.5899	3.48863e-06	2.98904e-05	ZNF674
ENSG00000162236.10	0.713276	5.2649	46.5722	3.49684e-06	2.99455e-05	STX5
ENSG00000170836.10	1.56376	3.23661	46.5651	3.50014e-06	2.99585e-05	PPM1D
ENSG00000213516.8	1.36925	2.17213	46.5307	3.51623e-06	3.0081e-05	RBMXL1
ENSG00000197299.9	2.20032	3.17242	46.8499	3.52389e-06	3.01249e-05	BLM
ENSG00000125945.13	1.83738	3.73767	46.5702	3.52495e-06	3.01249e-05	ZNF436
ENSG00000102984.13	1.61685	2.39454	46.4815	3.53935e-06	3.02326e-05	ZNF821
ENSG00000129255.13	-0.577993	6.3816	46.4138	3.57144e-06	3.04913e-05	MPDU1
ENSG00000108406.8	-0.575615	6.47025	46.385	3.5852e-06	3.05933e-05	DHX40
ENSG00000201801.1	-5.64392	-2.291	46.3561	3.59906e-06	3.06932e-05	ENSG00000201801.1
ENSG00000278002.1	2.65439	-0.57651	46.3529	3.60061e-06	3.06932e-05	ENSG00000278002.1
ENSG00000105197.9	-0.549325	6.08695	46.3471	3.6034e-06	3.06932e-05	TIMM50
ENSG00000188486.3	1.12587	4.74826	46.3442	3.6048e-06	3.06932e-05	H2AX
ENSG00000154380.15	-0.625765	7.86562	46.3416	3.60603e-06	3.06932e-05	ENAH
ENSG00000178074.5	2.00638	3.68345	46.6429	3.61088e-06	3.07189e-05	C2orf69
ENSG00000169375.14	1.37628	5.32302	46.3863	3.61675e-06	3.07436e-05	SIN3A
ENSG00000101255.9	1.33113	5.93867	46.5268	3.61744e-06	3.07436e-05	TRIB3
ENSG00000105879.10	1.16593	4.38016	46.311	3.6208e-06	3.07567e-05	CBLL1
ENSG00000088833.16	-0.528275	7.86996	46.2986	3.62681e-06	3.07922e-05	NSFL1C
ENSG00000164054.14	-0.639375	8.35199	46.2863	3.63277e-06	3.08137e-05	SHISA5
ENSG00000146416.15	-0.807444	7.12975	46.2858	3.633e-06	3.08137e-05	AIG1
ENSG00000113732.7	-0.868306	8.30375	46.2772	3.63719e-06	3.08222e-05	ATP6V0E1
ENSG00000177981.9	1.07085	5.00828	46.2762	3.63767e-06	3.08222e-05	ASB8
ENSG00000129625.11	-0.696817	7.67989	46.2565	3.64728e-06	3.08882e-05	REEP5
ENSG00000158691.13	1.84392	1.8094	46.2443	3.65326e-06	3.09115e-05	ZSCAN12
ENSG00000163041.8	-0.780456	8.63121	46.2433	3.65371e-06	3.09115e-05	H3-3A
ENSG00000196110.6	2.65824	0.306789	46.2339	3.65832e-06	3.09349e-05	ZNF699
ENSG00000163930.8	-0.480954	6.44056	46.1709	3.68933e-06	3.11815e-05	BAP1
ENSG00000280789.1	1.45606	2.59163	46.1332	3.70798e-06	3.13234e-05	PAGR1
ENSG00000165997.4	1.0502	5.1024	46.1279	3.71066e-06	3.13303e-05	ARL5B
ENSG00000224152.1	1.53463	1.42258	46.0827	3.73318e-06	3.15047e-05	ENSG00000224152.1
ENSG00000154945.6	0.819269	5.58702	46.076	3.73653e-06	3.15171e-05	ANKRD40
ENSG00000115350.10	-0.917989	5.95275	46.0684	3.74034e-06	3.15335e-05	POLE4
ENSG00000137504.12	1.89325	5.45157	47.1912	3.74791e-06	3.15815e-05	CREBZF
[truncated: 14,838 more rows]

## Sheet: STable S5c
Supplementary Table S5c: Differential gene expression (RNA-Seq) in vehicle versus palbociclib + fulvestrant + AZD4573 treated tumors
Ensembl gene IDs	logFC	logCPM	F	PValue	FDR	gene_symbol
ENSG00000134323.10	6.45013	3.77488	707.653	5.72426e-15	9.63736e-11	MYCN
ENSG00000197362.12	4.76405	3.66833	635.949	1.3528e-14	1.13879e-10	ZNF786
ENSG00000170265.10	2.7713	5.92175	604.535	2.03245e-14	1.14061e-10	ZNF282
ENSG00000174579.3	4.16255	3.66013	564.26	3.53394e-14	1.43279e-10	MSL2
ENSG00000179886.5	3.99624	3.80461	551.333	4.25513e-14	1.43279e-10	TIGD5
ENSG00000196214.9	3.38485	3.45492	527.337	6.07631e-14	1.70501e-10	ZNF766
ENSG00000234616.7	3.06727	4.48307	479.408	1.30101e-13	3.12912e-10	JRK
ENSG00000183655.12	4.9631	2.66208	465.056	1.65783e-13	3.48891e-10	KLHL25
ENSG00000116731.21	2.33525	3.94036	451.6	2.09473e-13	3.8013e-10	PRDM2
ENSG00000167395.10	3.1702	3.82703	447.367	2.25784e-13	3.8013e-10	ZNF646
ENSG00000062370.15	5.22849	0.998246	436.607	2.74045e-13	4.00147e-10	ZNF112
ENSG00000083844.9	2.55988	4.1245	434.421	2.85208e-13	4.00147e-10	ZNF264
ENSG00000166860.2	5.56406	2.32102	423.525	3.4902e-13	4.40423e-10	ZBTB39
ENSG00000180787.5	5.6001	2.36486	418.355	3.84788e-13	4.40423e-10	ZFP3
ENSG00000141570.9	3.22182	4.88641	415.787	4.04074e-13	4.40423e-10	CBX8
ENSG00000188997.6	3.21328	4.90886	413.337	4.23484e-13	4.40423e-10	KCTD21
ENSG00000204519.9	4.30923	2.09217	410.798	4.44713e-13	4.40423e-10	ZNF551
ENSG00000139318.7	4.36118	5.41777	389.858	6.91407e-13	6.46696e-10	DUSP6
ENSG00000198841.3	6.34042	2.44922	380.038	8.24061e-13	7.30205e-10	KTI12
ENSG00000149798.4	4.76235	3.55499	375.302	9.10004e-13	7.66042e-10	CDC42EP2
ENSG00000149930.16	1.92602	5.74495	371.391	9.8859e-13	7.67178e-10	TAOK2
ENSG00000128045.6	5.27168	3.13336	370.736	1.00249e-12	7.67178e-10	RASL11B
ENSG00000167747.12	2.87541	4.39571	348.725	1.62541e-12	1.1898e-09	C19orf48
ENSG00000166704.10	2.77756	2.92695	341.615	1.91195e-12	1.29202e-09	ZNF606
ENSG00000122386.9	1.96351	4.28816	341.466	1.91854e-12	1.29202e-09	ZNF205
ENSG00000275342.3	3.19153	3.24547	332.818	2.34798e-12	1.42347e-09	PRAG1
ENSG00000198824.5	3.48344	3.98146	332.789	2.34957e-12	1.42347e-09	CHAMP1
ENSG00000181449.3	5.93221	3.95217	333.135	2.38901e-12	1.42347e-09	SOX2
ENSG00000103199.12	3.67919	2.66125	330.99	2.45192e-12	1.42347e-09	ZNF500
ENSG00000083812.10	4.99872	2.50292	321.913	3.05118e-12	1.71232e-09	ZNF324
ENSG00000196652.10	2.4437	2.68927	318.823	3.2913e-12	1.7515e-09	ZKSCAN5
ENSG00000072864.11	2.42387	4.77304	318.361	3.32906e-12	1.7515e-09	NDE1
ENSG00000125898.11	2.10064	4.90069	316.503	3.48562e-12	1.7783e-09	FAM110A
ENSG00000145632.13	3.96583	6.67964	319.283	3.82079e-12	1.89196e-09	PLK2
ENSG00000177426.19	3.45173	4.52992	307.312	4.39232e-12	2.11283e-09	TGIF1
ENSG00000106608.15	2.29425	5.20196	304.225	4.75411e-12	2.22334e-09	URGCP
ENSG00000101493.9	1.86407	4.18609	302.817	4.93013e-12	2.24334e-09	ZNF516
ENSG00000204569.8	3.98417	5.18168	300.926	5.30766e-12	2.35157e-09	PPP1R10
ENSG00000156853.10	3.84642	2.83051	298.811	5.47212e-12	2.36227e-09	ZNF689
ENSG00000188486.3	3.07847	4.74826	295.264	6.00824e-12	2.52887e-09	H2AX
ENSG00000120696.8	3.617	3.50107	293.785	6.24894e-12	2.55133e-09	KBTBD7
ENSG00000197024.7	3.30201	4.73459	293.097	6.3647e-12	2.55133e-09	ZNF398
ENSG00000124217.4	4.63777	3.54577	289.26	7.05556e-12	2.7625e-09	MOCS3
ENSG00000127191.16	2.41923	4.48162	286.598	7.58422e-12	2.86391e-09	TRAF2
ENSG00000182810.6	5.66932	2.65096	286.258	7.65478e-12	2.86391e-09	DDX28
ENSG00000180884.9	3.88134	1.62763	282.656	8.45072e-12	2.98124e-09	ZNF792
ENSG00000127452.7	2.33187	3.5028	282.633	8.45606e-12	2.98124e-09	FBXL12
ENSG00000267041.4	3.75397	1.29038	282.447	8.49961e-12	2.98124e-09	ZNF850
ENSG00000141448.7	3.09701	1.68844	281.68	8.68196e-12	2.98305e-09	GATA6
ENSG00000126003.6	4.34599	3.70297	278.39	9.51556e-12	3.20408e-09	PLAGL2
ENSG00000133247.12	3.12321	2.8301	276.931	9.91378e-12	3.27271e-09	KMT5C
ENSG00000197050.9	2.76279	2.41292	275.329	1.03725e-11	3.34005e-09	ZNF420
ENSG00000275183.1	3.84404	2.21651	274.85	1.05145e-11	3.34005e-09	LENG9
ENSG00000125449.5	2.27742	3.5742	271.047	1.17203e-11	3.65414e-09	ARMC7
ENSG00000183309.10	3.2298	4.95221	268.902	1.24686e-11	3.81676e-09	ZNF623
ENSG00000131845.13	3.66268	3.14635	267.809	1.28706e-11	3.86946e-09	ZNF304
ENSG00000032219.17	2.51036	6.32882	262.782	1.49155e-11	4.37678e-09	ARID4A
ENSG00000234284.5	2.87928	1.74675	262.391	1.50892e-11	4.37678e-09	ZNF879
ENSG00000204315.3	4.99663	2.3677	261.839	1.5338e-11	4.37678e-09	FKBPL
ENSG00000137460.7	3.33372	3.16726	260.404	1.60076e-11	4.43388e-09	FHDC1
ENSG00000106346.10	2.45564	4.21562	260.285	1.60648e-11	4.43388e-09	USP42
ENSG00000139636.14	1.97885	4.16141	258.858	1.67657e-11	4.5527e-09	LMBR1L
ENSG00000173120.13	1.58476	6.62796	257.737	1.73411e-11	4.6342e-09	KDM2A
ENSG00000109670.12	2.48129	4.46516	257.194	1.76274e-11	4.63712e-09	FBXW7
ENSG00000182580.2	2.95037	4.45719	255.46	1.85783e-11	4.81207e-09	EPHB3
ENSG00000213799.9	3.24394	2.75539	254.828	1.89389e-11	4.81415e-09	ZNF845
ENSG00000054267.19	2.43493	4.82493	254.183	1.93156e-11	4.81415e-09	ARID4B
ENSG00000171806.10	4.12248	1.88471	253.696	1.9605e-11	4.81415e-09	METTL18
ENSG00000123505.13	1.82274	5.63455	252.854	2.01174e-11	4.81415e-09	AMD1
ENSG00000141738.12	2.94112	4.26345	252.825	2.01353e-11	4.81415e-09	GRB7
ENSG00000163348.3	1.99823	5.40487	252.557	2.0302e-11	4.81415e-09	PYGO2
ENSG00000116903.7	4.46184	3.55066	249.116	2.2581e-11	5.28018e-09	EXOC8
ENSG00000108557.16	2.71412	5.09154	248.587	2.29566e-11	5.29447e-09	RAI1
ENSG00000171940.12	4.1332	6.04646	252.494	2.65448e-11	6.0393e-09	ZNF217
ENSG00000247315.3	5.8017	3.25758	242.632	2.8304e-11	6.34532e-09	ZCCHC3
ENSG00000152518.6	3.67881	5.65471	246.083	2.86436e-11	6.34532e-09	ZFP36L2
ENSG00000165724.5	2.10105	3.92389	241.092	2.90996e-11	6.3626e-09	ZMYND19
ENSG00000162702.7	3.99299	4.43528	241.097	2.97272e-11	6.4165e-09	ZNF281
ENSG00000167771.5	2.85532	3.75544	239.026	3.11029e-11	6.62846e-09	RCOR2
ENSG00000110315.5	-1.28958	5.56265	238.205	3.19421e-11	6.72221e-09	RNF141
ENSG00000185730.6	3.20296	2.59631	237.573	3.26051e-11	6.77703e-09	ZNF696
ENSG00000115275.10	1.40833	5.98114	236.391	3.38868e-11	6.95753e-09	MOGS
ENSG00000152454.3	5.09084	1.67042	235.126	3.53217e-11	7.15009e-09	ZNF256
ENSG00000167173.17	4.55272	4.18713	235.652	3.5674e-11	7.15009e-09	C15orf39
ENSG00000167513.7	5.09325	4.23608	238.696	3.61914e-11	7.16845e-09	CDT1
ENSG00000064703.10	3.58984	3.00512	228.672	4.37874e-11	8.48845e-09	DDX20
ENSG00000198182.11	3.49754	2.67035	228.619	4.38658e-11	8.48845e-09	ZNF607
ENSG00000165821.10	2.9098	3.12468	228.282	4.43683e-11	8.48845e-09	SALL2
ENSG00000163026.10	5.00515	2.76674	227.089	4.61981e-11	8.65506e-09	WDCP
ENSG00000116497.16	2.15518	4.10271	227.045	4.62673e-11	8.65506e-09	S100PBP
ENSG00000275111.3	3.97731	3.03032	226.382	4.73217e-11	8.75503e-09	ZNF2
ENSG00000168264.9	2.54227	5.99259	224.345	5.07362e-11	9.28473e-09	IRF2BP2
ENSG00000196456.7	2.05001	3.36705	222.671	5.37488e-11	9.73027e-09	ZNF775
ENSG00000107554.14	2.02014	3.8464	222.071	5.48772e-11	9.82885e-09	DNMBP
ENSG00000170468.7	4.48428	3.71937	221.425	5.72907e-11	1.01531e-08	RIOX1
ENSG00000162063.11	4.55173	5.1208	228.051	5.92604e-11	1.03928e-08	CCNF
ENSG00000160051.10	5.27116	2.14504	218.979	6.11285e-11	1.05797e-08	IQCC
ENSG00000249471.6	3.86942	1.46421	218.768	6.15829e-11	1.05797e-08	ZNF324B
ENSG00000273559.3	3.41688	3.75164	217.701	6.39428e-11	1.08742e-08	CWC25
ENSG00000118412.11	1.93331	4.01722	216.538	6.66321e-11	1.11253e-08	CASP8AP2
ENSG00000146587.16	1.86133	4.31091	216.492	6.67412e-11	1.11253e-08	RBAK
ENSG00000146757.12	4.42215	3.11218	215.23	6.98067e-11	1.14876e-08	ZNF92
ENSG00000181004.8	3.92735	1.63703	215.041	7.02795e-11	1.14876e-08	BBS12
ENSG00000167394.11	2.43119	3.43217	214.149	7.25593e-11	1.17462e-08	ZNF668
ENSG00000136826.13	3.41637	3.69255	213.525	7.42054e-11	1.18983e-08	KLF4
ENSG00000184635.12	2.30654	2.61421	210.908	8.15702e-11	1.29558e-08	ZNF93
ENSG00000181007.8	3.05538	1.62882	209.81	8.49037e-11	1.33592e-08	ZFP82
ENSG00000187678.8	2.91836	4.67805	209.326	8.64198e-11	1.34719e-08	SPRY4
ENSG00000162976.11	-1.24327	6.03936	207.46	9.25601e-11	1.40887e-08	SLC66A3
ENSG00000168005.7	1.87177	4.95714	207.203	9.34442e-11	1.40887e-08	SPINDOC
ENSG00000169957.9	1.72625	5.23902	206.947	9.4334e-11	1.40887e-08	ZNF768
ENSG00000165678.18	-1.09529	7.94785	206.658	9.53515e-11	1.40887e-08	GHITM
ENSG00000130749.8	2.94119	4.69755	206.605	9.55374e-11	1.40887e-08	ZC3H4
ENSG00000105708.8	4.03146	2.26648	206.549	9.5735e-11	1.40887e-08	ZNF14
ENSG00000167548.13	1.96848	5.39508	206.409	9.6234e-11	1.40887e-08	KMT2D
ENSG00000121671.10	3.38815	3.24686	204.395	1.03739e-10	1.49343e-08	CRY2
ENSG00000088876.10	2.5563	2.31684	204.383	1.03784e-10	1.49343e-08	ZNF343
ENSG00000109065.10	1.98684	4.3205	203.932	1.05558e-10	1.49953e-08	NAT9
ENSG00000174951.9	4.10299	2.10801	203.823	1.0599e-10	1.49953e-08	FUT1
ENSG00000126581.11	-1.08922	7.26684	202.477	1.11502e-10	1.53911e-08	BECN1
ENSG00000080603.15	1.16769	6.34304	202.232	1.12541e-10	1.53911e-08	SRCAP
ENSG00000163961.4	2.04179	4.21394	202.231	1.12542e-10	1.53911e-08	RNF168
ENSG00000189114.6	3.08389	3.04585	202.068	1.13241e-10	1.53911e-08	BLOC1S3
ENSG00000173041.10	2.15318	3.30562	202.04	1.13358e-10	1.53911e-08	ZNF680
ENSG00000107485.14	2.7093	8.17194	202.19	1.15428e-10	1.54963e-08	GATA3
ENSG00000167625.9	5.27095	2.89899	201.959	1.15974e-10	1.54963e-08	ZNF526
ENSG00000132801.6	4.5818	2.11554	201.017	1.17849e-10	1.56228e-08	ZSWIM3
ENSG00000144802.10	4.41572	4.15369	202.599	1.2317e-10	1.61154e-08	NFKBIZ
ENSG00000185298.11	2.12835	4.29068	199.793	1.23479e-10	1.61154e-08	CCDC137
ENSG00000128272.13	2.24881	6.67348	198.593	1.29298e-10	1.67451e-08	ATF4
ENSG00000197128.10	2.41601	2.66174	198.276	1.30885e-10	1.67631e-08	ZNF772
ENSG00000143319.15	1.28446	5.65338	198.169	1.31429e-10	1.67631e-08	ISG20L2
ENSG00000196670.12	2.22069	3.76401	197.68	1.33932e-10	1.6954e-08	ZFP62
ENSG00000126705.12	1.65516	4.94333	197.159	1.36655e-10	1.71695e-08	AHDC1
ENSG00000180346.3	3.53351	1.42063	196.001	1.4294e-10	1.78263e-08	TIGD2
ENSG00000159388.5	4.3662	4.29652	197.466	1.52111e-10	1.879e-08	BTG2
ENSG00000112312.8	2.53344	3.11375	194.279	1.529e-10	1.879e-08	GMNN
ENSG00000180035.9	3.27176	4.12205	193.901	1.5519e-10	1.89331e-08	ZNF48
ENSG00000181220.14	1.80128	5.14099	193.442	1.58017e-10	1.91394e-08	ZNF746
ENSG00000128917.6	3.89177	1.67001	192.809	1.62013e-10	1.94832e-08	DLL4
ENSG00000132952.10	1.74262	4.06384	191.97	1.67492e-10	1.99403e-08	USPL1
ENSG00000146830.9	3.84767	3.26847	191.866	1.68182e-10	1.99403e-08	GIGYF1
ENSG00000033030.12	2.57117	2.76736	191.388	1.71413e-10	2.01812e-08	ZCCHC8
ENSG00000165475.12	-2.06084	3.6478	190.92	1.74638e-10	2.04181e-08	CRYL1
ENSG00000181026.14	3.50801	3.62256	190.094	1.80504e-10	2.09583e-08	AEN
ENSG00000104381.11	-2.2512	3.34846	189.869	1.82141e-10	2.10036e-08	GDAP1
ENSG00000188215.8	2.03227	3.98069	189.663	1.83648e-10	2.10334e-08	DCUN1D3
ENSG00000140548.8	2.23093	4.40803	188.723	1.90728e-10	2.16966e-08	ZNF710
ENSG00000189431.7	6.12931	1.43303	188.541	1.92135e-10	2.171e-08	RASSF10
ENSG00000185338.4	5.31085	0.976684	187.772	1.98205e-10	2.20801e-08	SOCS1
ENSG00000153487.12	3.34968	3.60671	187.676	1.98981e-10	2.20801e-08	ING1
ENSG00000090470.13	2.6138	3.30134	187.631	1.99345e-10	2.20801e-08	PDCD7
ENSG00000188785.10	2.95288	2.10536	186.575	2.08085e-10	2.28975e-08	ZNF548
ENSG00000120616.14	3.17066	3.49868	185.967	2.13317e-10	2.32265e-08	EPC1
ENSG00000153214.8	-1.02245	7.01365	185.908	2.13834e-10	2.32265e-08	TMEM87B
ENSG00000070444.13	1.83858	3.73012	185.434	2.18023e-10	2.34645e-08	MNT
ENSG00000105556.9	1.65788	3.88549	185.317	2.1907e-10	2.34645e-08	MIER2
ENSG00000160888.6	4.01735	6.22642	196.397	2.20206e-10	2.34645e-08	IER2
ENSG00000196417.11	1.91571	2.8554	184.287	2.28545e-10	2.40343e-08	ZNF765
ENSG00000218891.4	2.5563	3.3123	184.162	2.29728e-10	2.40343e-08	ZNF579
ENSG00000197852.9	3.26662	1.67744	184.151	2.29836e-10	2.40343e-08	INKA2
ENSG00000174718.10	2.22979	2.79934	183.712	2.34033e-10	2.4322e-08	RESF1
ENSG00000139668.8	1.58722	3.4999	183.168	2.39369e-10	2.4724e-08	WDFY2
ENSG00000118496.4	3.15724	4.0385	182.912	2.41927e-10	2.48358e-08	FBXO30
ENSG00000188295.13	3.60868	2.08719	182.704	2.44024e-10	2.48993e-08	ZNF669
ENSG00000178229.7	5.0903	0.910241	182.364	2.47497e-10	2.51015e-08	ZNF543
ENSG00000107798.16	-1.33541	6.1897	181.86	2.5275e-10	2.52834e-08	LIPA
ENSG00000129187.13	-1.18747	6.50608	181.846	2.52901e-10	2.52834e-08	DCTD
ENSG00000205903.5	2.54041	5.80001	182.21	2.53796e-10	2.52834e-08	ZNF316
ENSG00000197483.9	3.36543	2.46206	180.979	2.62239e-10	2.59709e-08	ZNF628
ENSG00000166439.5	1.93647	3.34397	180.528	2.67248e-10	2.63021e-08	RNF169
ENSG00000197808.10	2.48699	1.9584	180.399	2.68707e-10	2.63021e-08	ZNF461
ENSG00000181135.14	1.91692	3.2577	179.911	2.74279e-10	2.65779e-08	ZNF707
ENSG00000198315.9	3.44749	2.882	179.876	2.74682e-10	2.65779e-08	ZKSCAN8
ENSG00000186300.10	3.81929	1.78909	179.39	2.8038e-10	2.69741e-08	ZNF555
ENSG00000130584.9	2.41323	3.1318	178.872	2.86591e-10	2.72797e-08	ZBTB46
ENSG00000138166.5	3.61899	5.7271	184.937	2.86796e-10	2.72797e-08	DUSP5
ENSG00000168758.9	2.6035	7.44893	179.425	2.96536e-10	2.80476e-08	SEMA4C
ENSG00000009307.14	-1.11736	9.40622	177.357	3.05672e-10	2.87502e-08	CSDE1
ENSG00000147118.9	3.22187	1.04576	176.931	3.11292e-10	2.9078e-08	ZNF182
ENSG00000169951.8	4.17507	2.55303	176.832	3.12611e-10	2.9078e-08	ZNF764
ENSG00000142528.14	3.23859	2.39591	176.666	3.14842e-10	2.91246e-08	ZNF473
ENSG00000213859.4	1.53159	4.92643	176.293	3.19923e-10	2.94329e-08	KCTD11
ENSG00000204256.11	1.67142	6.76973	176.038	3.23442e-10	2.9595e-08	BRD2
ENSG00000156304.13	1.97511	4.44963	175.531	3.30589e-10	3.00854e-08	SCAF4
ENSG00000117877.9	2.09929	2.89722	175.26	3.34482e-10	3.0276e-08	CD3EAP
ENSG00000166822.11	1.65427	3.20147	174.979	3.38567e-10	3.04819e-08	TMEM170A
ENSG00000108733.8	2.46561	1.78042	174.212	3.5e-10	3.13436e-08	PEX12
ENSG00000196378.10	2.94644	1.53675	173.923	3.54427e-10	3.15046e-08	ZNF34
ENSG00000181896.10	3.08402	2.59919	173.658	3.58542e-10	3.15046e-08	ZNF101
ENSG00000122068.11	-1.13168	6.39796	173.576	3.59811e-10	3.15046e-08	FYTTD1
ENSG00000166526.15	2.2766	3.86669	173.389	3.62758e-10	3.15046e-08	ZNF3
ENSG00000248008.2	1.95475	3.45062	173.385	3.6283e-10	3.15046e-08	NRAV
ENSG00000152684.10	3.24753	3.48833	173.372	3.63025e-10	3.15046e-08	PELO
ENSG00000164610.7	2.4795	3.22619	173.068	3.67874e-10	3.17616e-08	RP9
ENSG00000085719.10	-1.2018	7.39717	172.935	3.70028e-10	3.17847e-08	CPNE3
ENSG00000155592.14	3.11363	2.29011	172.417	3.78516e-10	3.23463e-08	ZKSCAN2
ENSG00000148840.9	3.11988	4.35335	172.303	3.80409e-10	3.23463e-08	PPRC1
ENSG00000172530.18	2.20697	3.09067	172.169	3.82657e-10	3.23739e-08	BANP
ENSG00000173065.12	1.43417	4.96406	171.494	3.94183e-10	3.31823e-08	FAM222B
ENSG00000275793.1	6.07249	0.610437	170.946	4.03823e-10	3.37153e-08	RIMBP3
ENSG00000171827.9	2.08916	2.45622	170.907	4.04519e-10	3.37153e-08	ZNF570
ENSG00000154781.14	2.64394	2.94831	170.584	4.10341e-10	3.4032e-08	CCDC174
ENSG00000225190.7	1.64643	4.79483	170.385	4.13963e-10	3.40521e-08	PLEKHM1
ENSG00000143373.16	2.04519	5.11113	170.345	4.14709e-10	3.40521e-08	ZNF687
ENSG00000178935.5	3.89467	2.19039	170.018	4.20755e-10	3.40521e-08	ZNF552
ENSG00000213024.9	1.41467	5.22217	169.966	4.21739e-10	3.40521e-08	NUP62
ENSG00000177842.10	2.84385	1.39915	169.962	4.2181e-10	3.40521e-08	ZNF620
ENSG00000105722.8	1.67138	5.39738	169.914	4.22719e-10	3.40521e-08	ERF
ENSG00000183340.6	2.57827	1.73277	169.625	4.28169e-10	3.40918e-08	JRKL
ENSG00000184857.7	2.56011	3.35626	169.578	4.29073e-10	3.40918e-08	TMEM186
ENSG00000080802.17	1.64999	4.51076	169.567	4.29286e-10	3.40918e-08	CNOT4
ENSG00000117713.16	1.96625	6.08658	169.364	4.33188e-10	3.42001e-08	ARID1A
ENSG00000183665.5	3.61001	3.54148	169.285	4.34713e-10	3.42001e-08	TRMT12
ENSG00000189369.8	3.50793	1.7867	168.47	4.50821e-10	3.51957e-08	GSPT2
ENSG00000177946.5	3.06232	2.81156	168.434	4.51548e-10	3.51957e-08	CENPBD1
ENSG00000178409.12	2.04064	3.75467	166.897	4.83861e-10	3.75404e-08	BEND3
ENSG00000101191.15	2.34467	5.14292	166.578	4.90905e-10	3.79122e-08	DIDO1
ENSG00000120784.14	2.9902	2.46793	165.367	5.18644e-10	3.96729e-08	ZFP30
ENSG00000168269.8	4.22845	3.42069	165.625	5.23695e-10	3.96729e-08	FOXI1
ENSG00000164056.9	4.14422	2.75746	165.129	5.24289e-10	3.96729e-08	SPRY1
ENSG00000177192.12	2.21475	3.74664	165.093	5.25145e-10	3.96729e-08	PUS1
ENSG00000103769.8	-0.948969	7.37836	165.079	5.25485e-10	3.96729e-08	RAB11A
ENSG00000198517.8	2.27563	6.32016	165.121	5.33868e-10	4.01259e-08	MAFK
ENSG00000112983.16	1.9992	4.57233	163.975	5.52716e-10	4.09452e-08	BRD8
ENSG00000182220.12	-1.09254	7.36715	163.961	5.53067e-10	4.09452e-08	ATP6AP2
ENSG00000165655.15	3.01473	2.31259	163.905	5.54496e-10	4.09452e-08	ZNF503
ENSG00000126464.12	2.25391	4.084	163.905	5.54497e-10	4.09452e-08	PRR12
ENSG00000127837.8	-0.919	7.62217	163.505	5.64775e-10	4.1522e-08	AAMP
ENSG00000198331.9	6.17881	0.669215	162.807	5.83254e-10	4.26942e-08	HYLS1
ENSG00000183530.12	2.46388	4.77228	162.678	5.86739e-10	4.27214e-08	PRR14L
ENSG00000165572.7	2.97228	3.29152	162.602	5.88795e-10	4.27214e-08	KBTBD6
ENSG00000196150.12	2.88339	2.72587	162.513	5.91238e-10	4.27214e-08	ZNF250
ENSG00000122644.11	3.44256	5.0304	165.575	6.00847e-10	4.32301e-08	ARL4A
ENSG00000173894.9	2.62659	6.30016	164.344	6.03784e-10	4.32566e-08	CBX2
ENSG00000169155.8	2.62274	4.32412	161.95	6.06876e-10	4.32939e-08	ZBTB43
ENSG00000144445.14	2.30014	2.05691	161.849	6.09728e-10	4.33139e-08	KANSL1L
ENSG00000112365.4	2.98443	2.11234	161.747	6.12622e-10	4.33366e-08	ZBTB24
ENSG00000162775.13	2.70258	2.98301	160.756	6.41553e-10	4.51933e-08	RBM15
ENSG00000180626.9	5.20751	0.951245	160.637	6.45134e-10	4.52562e-08	ZNF594
ENSG00000113916.16	2.72676	4.45558	160.48	6.49905e-10	4.52791e-08	BCL6
ENSG00000104763.16	-1.50149	5.75583	160.449	6.5084e-10	4.52791e-08	ASAH1
ENSG00000153443.11	1.41578	4.72257	160.122	6.60887e-10	4.57889e-08	UBALD1
ENSG00000177051.5	2.35077	3.5829	159.833	6.6991e-10	4.62238e-08	FBXO46
ENSG00000175104.13	2.62595	3.3652	159.251	6.88532e-10	4.72412e-08	TRAF6
ENSG00000197782.13	1.99127	2.73964	159.125	6.92636e-10	4.72412e-08	ZNF780A
ENSG00000180667.9	4.61549	2.34465	159.111	6.93073e-10	4.72412e-08	YOD1
ENSG00000176749.7	4.87781	1.21483	158.785	7.03833e-10	4.77812e-08	CDK5R1
ENSG00000064726.8	-0.959278	6.02653	158.649	7.08359e-10	4.78953e-08	BTBD1
ENSG00000103978.14	-1.14485	7.7562	158.448	7.15137e-10	4.80883e-08	TMEM87A
ENSG00000141664.8	1.61805	4.6838	158.34	7.18817e-10	4.80883e-08	ZCCHC2
ENSG00000130921.6	3.66399	1.95942	158.312	7.19782e-10	4.80883e-08	C12orf65
ENSG00000148835.10	2.41905	1.80072	158.044	7.28964e-10	4.85092e-08	TAF5
ENSG00000170836.10	3.12542	3.23661	157.646	7.42879e-10	4.91184e-08	PPM1D
ENSG00000171295.11	3.00648	2.83507	157.616	7.43954e-10	4.91184e-08	ZNF440
ENSG00000247626.4	4.02676	2.61601	157.405	7.51471e-10	4.94209e-08	MARS2
ENSG00000229676.2	4.2568	1.06168	157.229	7.57784e-10	4.96422e-08	ZNF492
ENSG00000119574.11	2.14693	3.71804	156.854	7.71479e-10	5.03435e-08	ZBTB45
ENSG00000177508.11	2.55791	5.19869	156.974	7.80426e-10	5.07307e-08	IRX3
ENSG00000100105.16	2.22334	5.68117	156.493	7.84938e-10	5.08278e-08	PATZ1
ENSG00000165355.7	1.72136	4.60126	156.194	7.96243e-10	5.1267e-08	FBXO33
ENSG00000143162.7	-1.42049	6.6608	156.088	8.00301e-10	5.1267e-08	CREG1
ENSG00000114541.13	2.80682	2.93776	156.074	8.00857e-10	5.1267e-08	FRMD4B
ENSG00000119401.10	3.19307	3.40839	155.962	8.05151e-10	5.13466e-08	TRIM32
ENSG00000105887.10	-1.22669	8.7719	155.879	8.08398e-10	5.13592e-08	MTPN
ENSG00000100124.11	1.98641	4.15212	155.333	8.29911e-10	5.25278e-08	ANKRD54
ENSG00000128165.8	2.96063	3.0566	155.196	8.35401e-10	5.26162e-08	ADM2
ENSG00000169635.8	3.59764	1.91866	155.143	8.37559e-10	5.26162e-08	HIC2
ENSG00000125850.9	2.15398	2.92446	154.42	8.67381e-10	5.42871e-08	OVOL2
ENSG00000170779.10	3.58863	4.57285	156.592	8.98042e-10	5.59979e-08	CDCA4
ENSG00000180938.5	5.46249	1.28756	153.539	9.05295e-10	5.62419e-08	ZNF572
ENSG00000034533.10	3.45166	1.65299	152.936	9.32383e-10	5.77117e-08	ASTE1
ENSG00000166483.9	2.11598	5.49754	152.732	9.41727e-10	5.79964e-08	WEE1
ENSG00000197124.10	2.18018	1.77453	152.648	9.45577e-10	5.79964e-08	ZNF682
ENSG00000147789.14	2.07387	3.77113	152.556	9.4985e-10	5.79964e-08	ZNF7
ENSG00000256525.5	2.60499	1.82359	152.434	9.55564e-10	5.79964e-08	POLG2
ENSG00000198551.8	3.6483	3.4453	152.757	9.5673e-10	5.79964e-08	ZNF627
ENSG00000099381.15	1.78656	4.62571	152.361	9.59003e-10	5.79964e-08	SETD1A
ENSG00000111667.12	-0.927967	7.5555	152.316	9.61096e-10	5.79964e-08	USP5
ENSG00000196584.2	3.79801	2.23339	152.216	9.65854e-10	5.80754e-08	XRCC2
ENSG00000163635.16	1.93065	3.03682	152.118	9.70496e-10	5.81469e-08	ATXN7
ENSG00000143479.14	2.10713	1.95177	152.032	9.74642e-10	5.81882e-08	DYRK3
ENSG00000168517.9	2.83018	2.84042	151.86	9.82903e-10	5.84741e-08	HEXIM2
ENSG00000189266.10	3.97336	5.07757	158.22	9.89347e-10	5.8608e-08	PNRC2
ENSG00000185591.8	1.49588	5.93828	151.67	9.92117e-10	5.8608e-08	SP1
ENSG00000046604.11	-1.23044	8.79986	151.519	9.99531e-10	5.88395e-08	DSG2
ENSG00000177283.5	2.87279	2.47825	151.316	1.00964e-09	5.92273e-08	FZD8
ENSG00000115507.8	6.30023	0.671473	151.131	1.0189e-09	5.94529e-08	OTX1
ENSG00000205502.3	4.1776	1.98915	151.098	1.02054e-09	5.94529e-08	C2CD4B
ENSG00000097007.16	1.36386	6.42541	150.952	1.02796e-09	5.96781e-08	ABL1
ENSG00000148331.10	1.77768	4.45338	150.733	1.03914e-09	6.01202e-08	ASB6
ENSG00000256087.5	2.85877	3.04085	150.592	1.04645e-09	6.02977e-08	ZNF432
ENSG00000126804.12	1.76213	4.00639	150.468	1.05288e-09	6.02977e-08	ZBTB1
ENSG00000170191.4	3.3615	1.95744	150.467	1.05295e-09	6.02977e-08	NANP
ENSG00000196544.7	2.80056	2.90599	150.356	1.05877e-09	6.04255e-08	BORCS6
ENSG00000175691.8	2.90002	1.23781	150.147	1.06985e-09	6.08513e-08	ZNF77
ENSG00000154370.12	2.89916	4.91499	150.973	1.07399e-09	6.08813e-08	TRIM11
ENSG00000168386.17	2.51577	2.71003	149.789	1.08907e-09	6.1522e-08	FILIP1L
ENSG00000198142.4	2.68297	3.68412	149.724	1.0926e-09	6.1522e-08	SOWAHC
ENSG00000163545.7	6.17975	0.431486	149.606	1.09907e-09	6.168e-08	NUAK2
ENSG00000198799.10	3.39138	2.68672	149.421	1.10924e-09	6.20437e-08	LRIG2
ENSG00000137509.9	-1.08541	7.09975	149.286	1.11675e-09	6.2257e-08	PRCP
ENSG00000118620.11	2.02758	2.7332	149.107	1.12678e-09	6.2609e-08	ZNF430
ENSG00000164631.17	3.26207	4.78953	151.08	1.14188e-09	6.30675e-08	ZNF12
ENSG00000132510.9	2.00686	4.91616	148.83	1.14253e-09	6.30675e-08	KDM6B
ENSG00000144231.9	1.3553	4.99391	148.695	1.1503e-09	6.32888e-08	POLR2D
ENSG00000130544.10	3.68506	2.25432	148.134	1.1832e-09	6.48872e-08	ZNF557
ENSG00000143614.7	1.7814	5.29875	147.972	1.1929e-09	6.49577e-08	GATAD2B
ENSG00000196967.9	2.70414	2.11703	147.932	1.19526e-09	6.49577e-08	ZNF585A
ENSG00000168916.14	3.30099	1.33009	147.89	1.19783e-09	6.49577e-08	ZNF608
ENSG00000113583.7	-0.938043	6.64494	147.855	1.19992e-09	6.49577e-08	C5orf15
ENSG00000087586.16	3.7512	4.27808	150.571	1.21053e-09	6.53222e-08	AURKA
ENSG00000171466.8	1.67535	4.60006	146.496	1.28544e-09	6.91429e-08	ZNF562
ENSG00000186230.6	3.73249	1.31028	146.071	1.31352e-09	7.04279e-08	ZNF749
ENSG00000118655.4	3.48617	2.86105	145.621	1.34408e-09	7.1635e-08	DCLRE1B
ENSG00000167384.9	3.1458	2.26083	145.588	1.34634e-09	7.1635e-08	ZNF180
ENSG00000151364.14	2.68121	3.78462	145.552	1.34879e-09	7.1635e-08	KCTD14
ENSG00000170248.12	-0.908323	7.27617	145.486	1.35339e-09	7.16531e-08	PDCD6IP
ENSG00000186130.4	3.75117	3.46884	145.436	1.37947e-09	7.28049e-08	ZBTB6
ENSG00000170631.13	3.34411	2.84687	144.711	1.40825e-09	7.40918e-08	ZNF16
ENSG00000251369.7	2.72846	1.53723	144.372	1.43307e-09	7.51625e-08	ZNF550
ENSG00000215271.7	1.99025	4.32617	144.196	1.44614e-09	7.56122e-08	HOMEZ
ENSG00000142065.12	3.15513	1.8187	144.013	1.45983e-09	7.60919e-08	ZFP14
ENSG00000185361.7	2.64285	2.61774	143.924	1.46654e-09	7.62059e-08	TNFAIP8L1
ENSG00000164002.10	2.32355	2.58149	143.332	1.51223e-09	7.8338e-08	EXO5
ENSG00000176994.10	3.10639	4.5691	144.139	1.54269e-09	7.96709e-08	SMCR8
ENSG00000189298.12	2.26029	1.3083	142.882	1.54792e-09	7.96964e-08	ZKSCAN3
ENSG00000177125.5	4.23293	3.34388	144.145	1.58154e-09	8.07166e-08	ZBTB34
ENSG00000146278.10	2.53767	4.33643	142.461	1.5823e-09	8.07166e-08	PNRC1
ENSG00000081019.12	2.62118	3.0863	142.445	1.58357e-09	8.07166e-08	RSBN1
ENSG00000186001.11	1.71851	3.66298	142.405	1.58691e-09	8.07166e-08	LRCH3
ENSG00000198039.10	1.62597	2.75695	142.246	1.60008e-09	8.11413e-08	ZNF273
ENSG00000124659.6	4.59005	3.18194	144.068	1.6097e-09	8.13841e-08	TBCC
ENSG00000162736.14	-1.01076	6.67891	141.908	1.62862e-09	8.19827e-08	NCSTN
ENSG00000175906.4	4.78735	2.34129	142.142	1.63532e-09	8.19827e-08	ARL4D
ENSG00000091140.11	-0.834862	6.1393	141.82	1.63615e-09	8.19827e-08	DLD
ENSG00000178951.7	1.60485	5.66697	141.452	1.668e-09	8.33306e-08	ZBTB7A
ENSG00000170260.7	4.00528	4.51342	145.682	1.675e-09	8.33513e-08	ZNF212
ENSG00000172081.12	1.65526	4.19443	141.335	1.67831e-09	8.33513e-08	MOB3A
ENSG00000005483.18	1.52969	5.01418	141.103	1.69888e-09	8.41114e-08	KMT2E
ENSG00000143842.13	1.7279	6.03009	141.025	1.70585e-09	8.41114e-08	SOX13
ENSG00000103540.15	1.38415	4.52767	140.995	1.70861e-09	8.41114e-08	CCP110
ENSG00000182791.4	5.83851	0.17569	140.653	1.73962e-09	8.53883e-08	CCDC87
ENSG00000090905.16	1.96944	5.05686	140.382	1.76475e-09	8.63158e-08	TNRC6A
ENSG00000110013.11	-1.35634	4.3437	140.339	1.76877e-09	8.63158e-08	SIAE
ENSG00000114573.8	-0.978378	6.54348	140.269	1.77526e-09	8.63824e-08	ATP6V1A
ENSG00000165487.12	-0.924833	5.996	139.821	1.81795e-09	8.82046e-08	MICU2
ENSG00000162783.10	4.28274	5.79804	152.238	1.84593e-09	8.93047e-08	IER5
ENSG00000115289.11	2.4457	3.52021	138.931	1.90606e-09	9.19495e-08	PCGF1
ENSG00000136122.14	2.83588	2.72233	138.745	1.92505e-09	9.26002e-08	BORA
ENSG00000040199.17	1.68937	2.80992	138.652	1.93469e-09	9.27989e-08	PHLPP2
ENSG00000064195.7	3.50973	2.89609	138.561	1.94405e-09	9.29829e-08	DLX3
ENSG00000127423.9	3.76322	2.18693	138.435	1.95718e-09	9.3277e-08	AUNIP
ENSG00000104140.6	2.91098	4.50241	138.698	1.96128e-09	9.3277e-08	RHOV
ENSG00000041988.14	2.70918	1.79816	138.28	1.97351e-09	9.35943e-08	THAP3
ENSG00000109381.18	2.30728	4.37203	138.016	2.00165e-09	9.43979e-08	ELF2
ENSG00000165891.14	4.91126	2.55592	139.147	2.00167e-09	9.43979e-08	E2F7
ENSG00000148297.14	1.74834	4.7583	137.911	2.01294e-09	9.46644e-08	MED22
ENSG00000137203.9	1.55295	6.1796	137.641	2.04238e-09	9.5696e-08	TFAP2A
ENSG00000237440.7	2.30023	1.50488	137.606	2.04624e-09	9.5696e-08	ZNF737
ENSG00000105771.12	2.22521	3.51503	137.415	2.0674e-09	9.64174e-08	SMG9
ENSG00000126603.7	1.36703	5.06223	137.362	2.07335e-09	9.64281e-08	GLIS2
ENSG00000198677.9	-1.10774	5.58855	136.664	2.15302e-09	9.9706e-08	TTC37
ENSG00000061273.16	1.58747	5.48162	136.641	2.15568e-09	9.9706e-08	HDAC7
ENSG00000204611.5	1.828	3.74316	136.438	2.17955e-09	1.00075e-07	ZNF616
ENSG00000164011.16	3.54994	2.14588	136.415	2.18216e-09	1.00075e-07	ZNF691
ENSG00000169955.7	3.03838	2.92454	136.405	2.18339e-09	1.00075e-07	ZNF747
ENSG00000005889.14	2.18908	3.43508	136.357	2.18914e-09	1.00075e-07	ZFX
ENSG00000128609.13	-0.816468	5.95532	136.321	2.19338e-09	1.00075e-07	NDUFA5
ENSG00000263002.6	2.86434	1.50979	136.12	2.21738e-09	1.00641e-07	ZNF234
ENSG00000266962.2	2.97186	3.63253	136.118	2.21773e-09	1.00641e-07	LOC108783654
ENSG00000185219.14	1.88441	3.2231	136.06	2.22462e-09	1.00682e-07	ZNF445
ENSG00000198863.6	1.79514	5.47979	135.73	2.26497e-09	1.02044e-07	RUNDC1
ENSG00000168301.11	3.19977	1.75702	135.715	2.26684e-09	1.02044e-07	KCTD6
ENSG00000117399.12	4.58808	5.03573	147.071	2.31027e-09	1.03722e-07	CDC20
ENSG00000160392.12	1.73534	3.21145	134.999	2.35719e-09	1.05547e-07	C19orf47
ENSG00000149716.11	1.36571	5.96197	134.862	2.37502e-09	1.05882e-07	LTO1
ENSG00000125319.13	3.3481	2.39436	134.78	2.38564e-09	1.05882e-07	HROB
ENSG00000163481.6	2.1452	3.92401	134.75	2.38964e-09	1.05882e-07	RNF25
ENSG00000139718.9	2.29997	3.93024	134.748	2.38984e-09	1.05882e-07	SETD1B
ENSG00000083817.8	4.67137	1.73027	134.505	2.42187e-09	1.0702e-07	ZNF416
ENSG00000213762.9	3.6643	3.53188	134.729	2.49194e-09	1.09828e-07	ZNF134
ENSG00000174292.11	2.45283	4.51084	133.513	2.55805e-09	1.1227e-07	TNK1
ENSG00000130222.9	4.3496	0.618843	133.494	2.56068e-09	1.1227e-07	GADD45G
ENSG00000150991.13	2.08378	8.93339	133.558	2.59215e-09	1.13354e-07	UBC
ENSG00000141579.6	3.51746	2.73243	133.079	2.62015e-09	1.14282e-07	ZNF750
ENSG00000183808.10	2.40563	3.63885	132.943	2.64007e-09	1.14754e-07	RBM12B
ENSG00000167595.13	3.09848	3.0435	132.912	2.64461e-09	1.14754e-07	PROSER3
ENSG00000164048.12	3.12345	1.95713	132.399	2.72107e-09	1.17769e-07	ZNF589
ENSG00000256043.2	-1.42811	4.63503	132.344	2.72944e-09	1.17828e-07	CTSO
ENSG00000138617.13	2.68209	2.03429	131.391	2.87881e-09	1.23958e-07	PARP16
ENSG00000076826.8	1.2572	5.16825	131.195	2.91067e-09	1.25011e-07	CAMSAP3
ENSG00000134222.15	3.70818	2.61388	130.988	2.94474e-09	1.25861e-07	PSRC1
ENSG00000165501.15	1.4959	6.46791	130.984	2.94544e-09	1.25861e-07	LRR1
ENSG00000101216.9	1.82625	4.1914	130.907	2.95816e-09	1.26029e-07	GMEB2
ENSG00000014138.7	2.21095	4.59298	130.87	2.96433e-09	1.26029e-07	POLA2
ENSG00000123975.4	2.38673	4.13569	130.608	3.00836e-09	1.27579e-07	CKS2
ENSG00000198912.9	1.34578	3.80961	130.4	3.04386e-09	1.2876e-07	C1orf174
ENSG00000081386.11	1.89083	2.41218	130.265	3.06719e-09	1.29422e-07	ZNF510
ENSG00000169641.12	2.05902	3.76094	130.07	3.10122e-09	1.30292e-07	LUZP1
ENSG00000125304.8	-1.19216	9.17245	130.058	3.10331e-09	1.30292e-07	TM9SF2
ENSG00000136870.9	2.36066	2.28314	129.929	3.12599e-09	1.30918e-07	ZNF189
ENSG00000109016.16	-1.22137	4.17003	129.879	3.13488e-09	1.30965e-07	DHRS7B
ENSG00000197579.6	2.82982	3.9411	129.802	3.14862e-09	1.31213e-07	TOPORS
ENSG00000178966.14	2.87224	2.74344	129.338	3.23277e-09	1.34387e-07	RMI1
ENSG00000118707.8	2.10115	3.85012	129.179	3.26212e-09	1.35273e-07	TGIF2
ENSG00000183496.5	2.19883	2.67655	129.027	3.29047e-09	1.35899e-07	MEX3B
ENSG00000102786.13	1.34954	4.89524	129.012	3.29335e-09	1.35899e-07	INTS6
ENSG00000131100.11	-0.922963	6.13991	128.886	3.31698e-09	1.36373e-07	ATP6V1E1
ENSG00000120709.9	2.38557	4.79243	128.865	3.32104e-09	1.36373e-07	FAM53C
ENSG00000136327.6	2.99711	0.774728	128.705	3.35144e-09	1.37287e-07	NKX2-8
ENSG00000182903.14	2.06646	3.12323	127.813	3.52723e-09	1.43672e-07	ZNF721
ENSG00000086544.2	1.91459	4.01933	127.799	3.53001e-09	1.43672e-07	ITPKC
ENSG00000174804.3	2.36344	4.51597	127.785	3.53291e-09	1.43672e-07	FZD4
ENSG00000158615.8	2.81411	5.7625	130.533	3.57657e-09	1.45097e-07	PPP1R15B
ENSG00000108106.12	1.76706	5.2295	127.354	3.62174e-09	1.4617e-07	UBE2S
ENSG00000125378.14	3.32914	3.25626	127.591	3.62784e-09	1.4617e-07	BMP4
ENSG00000120805.12	-0.943858	6.65694	127.319	3.62908e-09	1.4617e-07	ARL1
ENSG00000185798.7	2.59321	1.74035	127.15	3.6646e-09	1.47249e-07	WDR53
ENSG00000130818.9	1.9122	3.61869	127.067	3.68217e-09	1.47602e-07	ZNF426
ENSG00000147475.13	-1.09488	6.68511	126.949	3.70735e-09	1.48259e-07	ERLIN2
ENSG00000160917.13	1.07361	4.33917	126.404	3.82627e-09	1.52652e-07	CPSF4
ENSG00000167470.11	3.1291	6.52454	132.67	3.84974e-09	1.53225e-07	MIDN
ENSG00000118263.13	1.49667	4.66983	126.196	3.87281e-09	1.53655e-07	KLF7
ENSG00000152332.14	-1.13145	7.68999	126.17	3.87881e-09	1.53655e-07	UHMK1
ENSG00000176896.8	3.61187	0.433258	126.06	3.90365e-09	1.54277e-07	TCEANC
ENSG00000272602.4	3.06726	1.31638	125.944	3.93008e-09	1.54957e-07	ZNF595
ENSG00000115998.6	1.75336	2.52197	125.761	3.97211e-09	1.56249e-07	C2orf42
ENSG00000164045.10	6.58928	2.4316	128.856	3.99432e-09	1.56666e-07	CDC25A
ENSG00000104324.14	-1.91805	2.84747	125.618	4.0055e-09	1.56666e-07	CPQ
ENSG00000161048.10	1.62544	2.7367	125.589	4.01224e-09	1.56666e-07	NAPEPLD
ENSG00000164916.10	1.45006	5.53571	125.529	4.02644e-09	1.56666e-07	FOXK1
ENSG00000040633.11	3.07753	5.05511	128.377	4.0361e-09	1.56666e-07	PHF23
ENSG00000197134.10	1.91387	2.06685	125.477	4.03855e-09	1.56666e-07	ZNF257
ENSG00000068878.13	-0.962239	7.67728	125.317	4.07654e-09	1.57776e-07	PSME4
ENSG00000125846.14	2.37824	3.63105	125.257	4.09089e-09	1.57968e-07	ZNF133
ENSG00000141429.12	-1.21029	6.92632	125.119	4.12403e-09	1.58884e-07	GALNT1
ENSG00000140743.6	2.07041	4.20311	125.023	4.14745e-09	1.59421e-07	CDR2
ENSG00000100625.8	2.83377	3.13317	124.918	4.17291e-09	1.60034e-07	SIX4
ENSG00000100575.12	1.49561	6.886	124.798	4.20241e-09	1.60471e-07	TIMM9
ENSG00000092531.8	-1.08713	5.98626	124.794	4.20336e-09	1.60471e-07	SNAP23
ENSG00000077458.11	2.07618	3.39686	124.25	4.34021e-09	1.64608e-07	FAM76B
ENSG00000188786.9	1.61688	4.63516	124.236	4.34372e-09	1.64608e-07	MTF1
ENSG00000168612.4	5.30026	2.77491	126.515	4.3494e-09	1.64608e-07	ZSWIM1
ENSG00000138835.21	1.9896	3.98394	124.209	4.35082e-09	1.64608e-07	RGS3
ENSG00000132825.6	4.42917	3.57073	126.883	4.39339e-09	1.65846e-07	PPP1R3D
ENSG00000198466.11	2.68897	3.27578	123.868	4.43905e-09	1.67194e-07	ZNF587
ENSG00000186666.5	3.42352	2.52916	123.639	4.49979e-09	1.69104e-07	BCDIN3D
ENSG00000189190.8	2.04226	2.26515	123.46	4.54767e-09	1.70398e-07	ZNF600
ENSG00000136108.13	1.92125	4.66092	123.435	4.55446e-09	1.70398e-07	CKAP2
ENSG00000170677.5	2.30884	6.08954	124.872	4.57964e-09	1.7096e-07	SOCS6
ENSG00000007202.13	-1.17636	8.88794	122.705	4.75659e-09	1.77172e-07	KIAA0100
ENSG00000078618.18	-0.890642	7.74621	122.539	4.80371e-09	1.7836e-07	NRDC
ENSG00000261116.1	2.65188	4.67082	122.824	4.80966e-09	1.7836e-07	ENSG00000261116.1
ENSG00000196646.10	3.20162	2.5391	122.254	4.88635e-09	1.80647e-07	ZNF136
ENSG00000074201.7	-0.797462	7.56483	122.232	4.89279e-09	1.80647e-07	CLNS1A
ENSG00000099942.11	2.65683	6.43789	125.531	4.9411e-09	1.82032e-07	CRKL
ENSG00000182141.8	2.16051	1.77381	121.924	4.98377e-09	1.83202e-07	ZNF708
ENSG00000085840.11	3.87649	2.54968	122.101	5.00554e-09	1.83602e-07	ORC1
ENSG00000141965.4	2.5256	4.79494	121.844	5.08298e-09	1.85869e-07	FEM1A
ENSG00000136888.6	-1.10725	7.58829	121.548	5.09764e-09	1.85869e-07	ATP6V1G1
ENSG00000152439.11	3.26296	1.57635	121.538	5.10047e-09	1.85869e-07	ZNF773
ENSG00000180479.12	3.20096	1.36598	121.441	5.13032e-09	1.86553e-07	ZNF571
ENSG00000162065.10	1.84076	3.8813	121.167	5.2157e-09	1.89249e-07	TBC1D24
ENSG00000167840.12	2.16118	2.57441	120.923	5.29306e-09	1.91643e-07	ZNF232
ENSG00000109046.13	1.84399	4.97233	120.827	5.32404e-09	1.92263e-07	WSB1
ENSG00000171475.12	1.46958	6.3274	120.723	5.35737e-09	1.92263e-07	WIPF2
ENSG00000104447.10	1.72904	6.06215	120.719	5.35872e-09	1.92263e-07	TRPS1
ENSG00000166189.7	3.647	3.93995	122.847	5.36358e-09	1.92263e-07	HPS6
ENSG00000181894.13	2.71199	2.81067	120.693	5.36728e-09	1.92263e-07	ZNF329
ENSG00000151474.18	2.16588	3.24688	120.539	5.41759e-09	1.93653e-07	FRMD4A
ENSG00000145675.13	2.08431	4.32411	120.395	5.46487e-09	1.9483e-07	PIK3R1
ENSG00000196466.9	3.15704	1.30236	120.366	5.47471e-09	1.9483e-07	ZNF799
ENSG00000116171.15	-1.0043	7.74035	120.327	5.48764e-09	1.9483e-07	SCP2
ENSG00000124171.7	2.11016	3.11766	120.299	5.4968e-09	1.9483e-07	PARD6B
ENSG00000146834.12	2.9016	4.83042	121.887	5.67691e-09	2.00791e-07	MEPCE
ENSG00000116273.5	3.88887	4.19399	122.843	5.77162e-09	2.03713e-07	PHF13
ENSG00000170577.7	3.33235	2.20049	119.349	5.82421e-09	2.05139e-07	SIX2
ENSG00000157741.13	1.74634	4.37313	119.27	5.85225e-09	2.05696e-07	UBN2
ENSG00000198855.5	1.73177	2.12688	119.153	5.8943e-09	2.06743e-07	FICD
ENSG00000116062.13	2.23381	5.21813	119.199	5.96527e-09	2.08797e-07	MSH6
ENSG00000204231.9	0.966488	4.70593	118.744	6.04412e-09	2.11118e-07	RXRB
ENSG00000175073.7	2.65001	4.16295	118.787	6.07414e-09	2.11727e-07	VCPIP1
ENSG00000258289.6	-1.27984	4.23472	118.607	6.09505e-09	2.12017e-07	CHURC1
ENSG00000178150.7	4.89672	0.855878	118.517	6.1287e-09	2.12748e-07	ZNF114
ENSG00000177302.13	1.67933	3.83575	118.414	6.16795e-09	2.1367e-07	TOP3A
ENSG00000172602.8	3.64519	3.56507	119.716	6.21922e-09	2.15004e-07	RND1
ENSG00000100207.17	1.36021	5.13136	118.142	6.27183e-09	2.16243e-07	TCF20
ENSG00000125945.13	3.14185	3.73767	118.367	6.28077e-09	2.16243e-07	ZNF436
ENSG00000221909.2	2.81525	1.98106	117.827	6.39523e-09	2.19735e-07	FAM200A
ENSG00000132002.6	2.95496	7.20531	123.457	6.43567e-09	2.20674e-07	DNAJB1
ENSG00000105656.11	2.58267	3.76915	117.337	6.59187e-09	2.25571e-07	ELL
ENSG00000167487.10	2.63852	3.07627	117.217	6.64128e-09	2.26772e-07	KLHL26
ENSG00000068028.16	2.86213	2.88289	117.187	6.6539e-09	2.26772e-07	RASSF1
ENSG00000155666.10	2.72522	1.4314	116.979	6.74037e-09	2.29254e-07	KDM8
ENSG00000154059.8	-1.02483	5.5203	116.395	6.99011e-09	2.37269e-07	IMPACT
ENSG00000241839.8	3.41063	1.14753	116.23	7.0627e-09	2.38803e-07	PLEKHO2
ENSG00000153922.9	2.22158	3.26412	116.198	7.07675e-09	2.38803e-07	CHD1
ENSG00000163516.12	1.68693	4.19066	116.195	7.07785e-09	2.38803e-07	ANKZF1
ENSG00000173013.5	4.56967	0.635715	116.151	7.09763e-09	2.38992e-07	CCDC96
ENSG00000152464.13	3.22905	2.92542	116.095	7.12243e-09	2.39348e-07	RPP38
ENSG00000105643.8	2.22093	3.16491	115.979	7.17464e-09	2.40622e-07	ARRDC2
ENSG00000145365.10	2.81056	2.60888	115.862	7.22707e-09	2.41899e-07	TIFA
ENSG00000161021.10	1.72784	5.25198	115.733	7.28603e-09	2.42967e-07	MAML1
ENSG00000111911.6	-0.87704	5.88754	115.729	7.28786e-09	2.42967e-07	HINT3
ENSG00000096654.14	2.85693	2.74819	115.672	7.31416e-09	2.43362e-07	ZNF184
ENSG00000155868.7	1.77525	2.40122	115.577	7.35761e-09	2.44325e-07	MED7
ENSG00000180855.14	3.91676	1.53781	115.433	7.42465e-09	2.45907e-07	ZNF443
ENSG00000183864.4	3.14269	5.8927	120.949	7.44612e-09	2.45907e-07	TOB2
ENSG00000130772.12	3.66472	2.89262	115.611	7.44906e-09	2.45907e-07	MED18
ENSG00000198783.5	3.74662	3.31288	116.559	7.56121e-09	2.4912e-07	ZNF830
ENSG00000186020.11	2.03953	2.57249	115.082	7.59087e-09	2.49609e-07	ZNF529
ENSG00000187792.4	3.44026	1.87574	114.795	7.72975e-09	2.5368e-07	ZNF70
ENSG00000254004.5	1.86474	3.66253	114.642	7.80494e-09	2.5565e-07	ZNF260
ENSG00000164970.13	2.07861	3.2696	114.569	7.84066e-09	2.56137e-07	FAM219A
ENSG00000215012.7	3.08262	4.11184	115.74	7.85092e-09	2.56137e-07	RTL10
ENSG00000151116.15	-0.921411	5.13065	114.514	7.8685e-09	2.56137e-07	UEVLD
ENSG00000182963.8	3.65031	2.65154	114.702	7.88801e-09	2.56137e-07	GJC1
ENSG00000137221.13	1.95529	3.45914	114.459	7.89587e-09	2.56137e-07	TJAP1
ENSG00000127311.8	2.02713	1.70133	114.325	7.96298e-09	2.57817e-07	HELB
ENSG00000188070.9	2.76966	3.69738	114.274	7.98908e-09	2.58165e-07	C11orf95
ENSG00000157450.14	1.54002	4.41021	114.226	8.01342e-09	2.58237e-07	RNF111
ENSG00000186532.10	2.58729	2.09576	114.195	8.0291e-09	2.58237e-07	SMYD4
ENSG00000134057.13	3.83657	4.87053	120.509	8.03733e-09	2.58237e-07	CCNB1
ENSG00000172840.5	2.66607	2.96166	113.846	8.20942e-09	2.63265e-07	PDP2
ENSG00000100441.8	0.89527	6.87789	113.811	8.22789e-09	2.63355e-07	KHNYN
ENSG00000154914.15	2.71844	1.61663	113.566	8.35747e-09	2.66665e-07	USP43
ENSG00000100425.17	3.17544	3.77021	114.233	8.36299e-09	2.66665e-07	BRD1
ENSG00000132031.11	-2.27291	2.58425	113.393	8.45035e-09	2.68941e-07	MATN3
ENSG00000123095.5	2.27522	3.55587	113.288	8.50701e-09	2.70234e-07	BHLHE41
ENSG00000185670.7	5.85654	1.21545	113.241	8.53285e-09	2.70544e-07	ZBTB3
ENSG00000113593.10	1.52417	3.17872	112.83	8.7604e-09	2.77237e-07	PPWD1
ENSG00000128408.8	5.57771	0.59925	112.556	8.91584e-09	2.8156e-07	RIBC2
ENSG00000142961.13	2.6759	3.81367	112.506	8.94478e-09	2.8156e-07	MOB3C
ENSG00000113761.10	2.1815	3.10511	112.502	8.94716e-09	2.8156e-07	ZNF346
ENSG00000204209.9	1.10845	5.5946	112.467	8.96734e-09	2.81668e-07	DAXX
ENSG00000164430.14	2.63809	2.0868	111.749	9.3926e-09	2.94476e-07	CGAS
ENSG00000077063.9	2.16388	4.06468	111.629	9.46603e-09	2.96227e-07	CTTNBP2
ENSG00000140691.15	1.35572	3.30898	111.564	9.50625e-09	2.96479e-07	ARMC5
ENSG00000106367.12	-0.904429	6.96621	111.559	9.50932e-09	2.96479e-07	AP1S1
ENSG00000075239.12	-1.21828	5.74859	111.461	9.56954e-09	2.97805e-07	ACAT1
ENSG00000065526.9	1.85053	4.78324	111.379	9.6206e-09	2.98842e-07	SPEN
ENSG00000153832.10	-1.34602	3.55595	110.825	9.97429e-09	3.09258e-07	FBXO36
ENSG00000179604.9	2.44655	5.28132	112.227	1.00008e-08	3.09509e-07	CDC42EP4
ENSG00000196981.3	3.37619	1.43495	110.753	1.00212e-08	3.09572e-07	WDR5B
ENSG00000165879.8	4.09016	1.75309	110.598	1.01229e-08	3.11678e-07	FRAT1
ENSG00000251664.3	-1.69215	3.07672	110.593	1.01264e-08	3.11678e-07	PCDHA12
ENSG00000076650.5	2.70422	2.17833	110.504	1.01854e-08	3.12376e-07	GPATCH1
ENSG00000180008.8	1.45877	5.92875	110.503	1.01862e-08	3.12376e-07	SOCS4
ENSG00000215251.3	3.05122	4.36781	111.838	1.02527e-08	3.13846e-07	FASTKD5
ENSG00000099899.13	1.19829	4.70741	110.188	1.03986e-08	3.17732e-07	TRMT2A
ENSG00000129173.11	5.63951	2.08363	111.881	1.05156e-08	3.2068e-07	E2F8
ENSG00000090447.10	3.51946	2.75236	110.206	1.05332e-08	3.2068e-07	TFAP4
ENSG00000176444.17	1.9754	4.75712	109.883	1.06083e-08	3.22385e-07	CLK2
ENSG00000197062.10	2.4978	1.29074	109.79	1.06738e-08	3.23766e-07	ZSCAN26
ENSG00000161653.9	5.14784	0.618032	109.763	1.06922e-08	3.23766e-07	NAGS
ENSG00000188554.12	-0.824389	7.46463	109.707	1.07319e-08	3.24288e-07	NBR1
ENSG00000159720.10	-0.877436	7.16406	109.684	1.0748e-08	3.24288e-07	ATP6V0D1
ENSG00000277117.3	3.51291	1.36319	109.657	1.07674e-08	3.24293e-07	LOC102723996
ENSG00000140265.11	1.95355	3.05932	109.505	1.08755e-08	3.26965e-07	ZSCAN29
ENSG00000197746.12	-1.10716	9.7014	109.361	1.09798e-08	3.29513e-07	PSAP
ENSG00000186812.11	2.05427	4.23766	109.27	1.10458e-08	3.30903e-07	ZNF397
ENSG00000198538.9	1.12926	3.63066	108.738	1.14413e-08	3.42142e-07	ZNF28
ENSG00000134352.18	-1.27233	6.43716	108.677	1.14879e-08	3.42927e-07	IL6ST
ENSG00000198346.9	2.05917	3.26094	108.553	1.15827e-08	3.45139e-07	ZNF813
ENSG00000165271.15	-0.747622	6.72531	108.495	1.16275e-08	3.45139e-07	NOL6
ENSG00000116489.11	-0.967886	8.06635	108.476	1.16423e-08	3.45139e-07	CAPZA1
ENSG00000108551.4	4.08936	1.6548	108.467	1.16488e-08	3.45139e-07	RASD1
ENSG00000169047.5	2.24554	6.00097	109.844	1.16645e-08	3.45139e-07	IRS1
ENSG00000121957.11	2.04247	4.50287	108.399	1.17023e-08	3.45649e-07	GPSM2
ENSG00000256771.2	2.93932	2.64673	108.347	1.17425e-08	3.45826e-07	ZNF253
ENSG00000124688.12	2.95009	3.42218	108.524	1.17674e-08	3.45826e-07	MAD2L1BP
ENSG00000144182.15	2.4053	1.03512	108.312	1.17699e-08	3.45826e-07	LIPT1
ENSG00000121903.13	2.26553	2.12421	108.135	1.19095e-08	3.49318e-07	ZSCAN20
ENSG00000197961.10	2.25798	4.10157	108.064	1.1966e-08	3.50365e-07	ZNF121
ENSG00000197933.11	2.77117	1.51429	107.952	1.20556e-08	3.51833e-07	ZNF823
ENSG00000171448.8	2.22911	1.84681	107.949	1.2058e-08	3.51833e-07	ZBTB26
ENSG00000184661.12	5.44049	1.46547	107.934	1.22386e-08	3.56486e-07	CDCA2
ENSG00000157456.6	3.18102	4.37917	109.505	1.23024e-08	3.57399e-07	CCNB2
ENSG00000158480.9	3.69055	3.96949	109.931	1.23124e-08	3.57399e-07	SPATA2
ENSG00000181274.6	3.3187	3.31155	108.114	1.23592e-08	3.58107e-07	FRAT2
ENSG00000197566.8	3.22561	0.844596	107.556	1.23793e-08	3.58107e-07	ZNF624
ENSG00000033050.6	-0.70981	7.55683	107.445	1.24717e-08	3.60159e-07	ABCF2
ENSG00000164442.9	3.72108	7.04929	118.751	1.25219e-08	3.6099e-07	CITED2
ENSG00000196247.10	1.68044	4.14112	107.322	1.25743e-08	3.61881e-07	ZNF107
ENSG00000171861.9	2.02211	3.58094	107.222	1.26597e-08	3.63719e-07	MRM3
ENSG00000134690.9	3.43549	4.6098	110.702	1.2726e-08	3.65e-07	CDCA8
ENSG00000132481.5	2.227	4.78906	107.308	1.27616e-08	3.65235e-07	TRIM47
ENSG00000108588.12	-1.08582	7.20311	107.084	1.27776e-08	3.65235e-07	CCDC47
ENSG00000135482.5	4.25588	2.22755	107.27	1.28303e-08	3.65524e-07	ZC3H10
ENSG00000122687.16	1.6123	5.43055	107.021	1.28311e-08	3.65524e-07	MRM2
ENSG00000060971.16	-0.947283	6.26658	106.833	1.29949e-08	3.69565e-07	ACAA1
ENSG00000111726.11	-0.718538	5.8809	106.76	1.30586e-08	3.70749e-07	CMAS
ENSG00000184402.13	1.30383	4.06013	106.67	1.31384e-08	3.72388e-07	SS18L1
ENSG00000197863.7	2.15263	2.1453	106.577	1.32208e-08	3.74093e-07	ZNF790
ENSG00000185252.16	1.35303	3.78387	106.499	1.3291e-08	3.74148e-07	ZNF74
ENSG00000131061.12	1.80279	2.36729	106.494	1.32955e-08	3.74148e-07	ZNF341
ENSG00000106052.12	-0.959615	8.45043	106.483	1.33055e-08	3.74148e-07	TAX1BP1
ENSG00000212916.4	3.45654	1.61929	106.455	1.33307e-08	3.74148e-07	MAP10
ENSG00000169814.11	-1.13689	4.77852	106.451	1.33339e-08	3.74148e-07	BTD
ENSG00000170604.4	3.01075	4.65177	108.361	1.33588e-08	3.74225e-07	IRF2BP1
ENSG00000110925.5	1.6375	4.70899	106.214	1.35495e-08	3.78809e-07	CSRNP2
ENSG00000172216.5	2.76392	5.83544	109.705	1.35675e-08	3.78809e-07	CEBPB
ENSG00000173281.4	3.70003	2.75079	106.276	1.36794e-08	3.80613e-07	PPP1R3B
ENSG00000127528.5	2.84385	4.1883	106.866	1.36802e-08	3.80613e-07	KLF2
ENSG00000148426.11	2.13223	3.63487	106.006	1.3742e-08	3.80613e-07	PROSER2
ENSG00000116044.14	1.20309	5.78053	105.986	1.37603e-08	3.80613e-07	NFE2L2
ENSG00000104221.11	3.06053	3.48298	106.188	1.37612e-08	3.80613e-07	BRF2
ENSG00000112941.11	1.46519	4.62193	105.947	1.37968e-08	3.80613e-07	TENT4A
ENSG00000198435.3	2.62566	2.49819	105.941	1.38028e-08	3.80613e-07	NRARP
ENSG00000197016.10	1.84021	2.63159	105.93	1.38129e-08	3.80613e-07	ZNF470
ENSG00000152443.11	2.33257	3.13518	105.842	1.38959e-08	3.82274e-07	ZNF776
ENSG00000165312.6	3.30381	1.86971	105.805	1.39307e-08	3.82607e-07	OTUD1
ENSG00000197020.9	1.77636	3.41631	105.662	1.40669e-08	3.85111e-07	ZNF100
ENSG00000006634.6	2.73906	3.81291	105.862	1.40677e-08	3.85111e-07	DBF4
ENSG00000141219.14	2.50608	3.43332	105.599	1.41271e-08	3.86111e-07	C17orf80
ENSG00000107815.6	2.10189	2.90379	105.333	1.43856e-08	3.92358e-07	TWNK
ENSG00000157540.18	1.32473	4.98688	105.314	1.44036e-08	3.92358e-07	DYRK1A
ENSG00000100416.11	1.62541	3.35373	105.272	1.44453e-08	3.92358e-07	TRMU
ENSG00000105612.7	-0.942716	5.681	105.268	1.44489e-08	3.92358e-07	DNASE2
ENSG00000038002.7	-1.09704	5.90426	105.227	1.44895e-08	3.92825e-07	AGA
ENSG00000170234.11	1.47624	3.4312	104.831	1.48874e-08	4.02965e-07	PWWP2A
ENSG00000130803.13	2.48721	4.06273	104.748	1.49723e-08	4.03997e-07	ZNF317
ENSG00000198746.11	3.24607	2.76926	104.747	1.49735e-08	4.03997e-07	GPATCH3
ENSG00000197363.8	2.13566	2.00937	104.684	1.50378e-08	4.04603e-07	ZNF517
ENSG00000140534.12	6.14841	1.67571	106.002	1.50441e-08	4.04603e-07	TICRR
ENSG00000177732.7	1.81452	4.57497	104.634	1.509e-08	4.05193e-07	SOX12
ENSG00000116604.16	1.44983	4.84748	104.542	1.51856e-08	4.07106e-07	MEF2D
ENSG00000179409.9	2.27119	3.84461	104.519	1.52096e-08	4.07106e-07	GEMIN4
ENSG00000136758.17	-0.877775	7.39746	104.438	1.52945e-08	4.08728e-07	YME1L1
ENSG00000171161.11	1.8721	4.65621	104.249	1.54938e-08	4.13397e-07	ZNF672
ENSG00000198369.8	1.22402	6.16567	104.183	1.55651e-08	4.14642e-07	SPRED2
ENSG00000186193.8	1.67746	6.04503	103.951	1.58159e-08	4.20018e-07	SAPCD2
ENSG00000185869.12	3.00504	1.99202	103.93	1.58384e-08	4.20018e-07	ZNF829
ENSG00000182378.11	2.24399	2.37425	103.927	1.58417e-08	4.20018e-07	PLCXD1
ENSG00000083307.9	2.14628	6.1612	105.049	1.60451e-08	4.24741e-07	GRHL2
ENSG00000166529.13	2.21334	1.87609	103.546	1.6264e-08	4.29861e-07	ZSCAN21
ENSG00000197857.12	2.12026	2.17945	103.482	1.63364e-08	4.31056e-07	ZNF44
ENSG00000079432.6	1.14426	5.62707	103.451	1.6372e-08	4.31056e-07	CIC
ENSG00000196363.8	0.978755	6.27268	103.438	1.63861e-08	4.31056e-07	WDR5
ENSG00000213186.6	2.81471	1.5809	103.364	1.64705e-08	4.32602e-07	TRIM59
ENSG00000275538.1	-6.31779	-0.969399	103.171	1.66923e-08	4.37744e-07	RNVU1-19
ENSG00000111897.6	-1.25449	8.51459	103.042	1.68429e-08	4.41007e-07	SERINC1
ENSG00000198440.8	2.25442	1.43674	102.931	1.69739e-08	4.43747e-07	ZNF583
ENSG00000263503.1	3.60519	0.678098	102.891	1.70213e-08	4.44096e-07	ENSG00000263503.1
ENSG00000134287.8	-0.737049	8.52967	102.875	1.704e-08	4.44096e-07	ARF3
ENSG00000182318.5	4.48484	1.31097	102.65	1.73092e-08	4.50413e-07	ZSCAN22
ENSG00000177105.9	1.39925	3.50089	102.566	1.74111e-08	4.52366e-07	RHOG
ENSG00000068697.6	-1.13973	8.88255	102.386	1.76304e-08	4.57359e-07	LAPTM4A
ENSG00000149532.14	1.63256	5.58042	102.18	1.78868e-08	4.63297e-07	CPSF7
ENSG00000184863.9	1.53386	5.12549	102.087	1.8004e-08	4.65616e-07	RBM33
ENSG00000110921.10	1.15831	4.86448	101.941	1.81891e-08	4.69682e-07	MVK
ENSG00000171792.9	1.34226	3.81993	101.881	1.82653e-08	4.70927e-07	RHNO1
ENSG00000179943.7	1.44164	3.50042	101.71	1.84859e-08	4.75885e-07	FIZ1
ENSG00000166224.15	-0.795246	6.89467	101.555	1.86898e-08	4.80398e-07	SGPL1
ENSG00000185010.12	-1.36966	3.5447	101.398	1.88964e-08	4.84968e-07	F8
ENSG00000105173.12	3.14075	2.1984	101.305	1.9021e-08	4.87423e-07	CCNE1
ENSG00000177045.7	2.33722	3.62474	101.198	1.91662e-08	4.90398e-07	SIX5
ENSG00000109118.12	1.31293	5.05374	100.896	1.95797e-08	4.99515e-07	PHF12
ENSG00000163155.10	1.42956	3.28346	100.894	1.95818e-08	4.99515e-07	LYSMD1
ENSG00000108389.8	1.13511	5.07048	100.825	1.96774e-08	5.01193e-07	MTMR4
ENSG00000002549.11	-0.88343	4.89937	100.74	1.9797e-08	5.03478e-07	LAP3
ENSG00000114544.14	-1.02803	5.3333	100.672	1.98928e-08	5.0515e-07	SLC41A3
ENSG00000171813.12	1.46375	5.15671	100.574	2.00312e-08	5.07899e-07	PWWP2B
ENSG00000196937.9	-0.830745	5.94734	100.542	2.00761e-08	5.08273e-07	FAM3C
ENSG00000078900.13	4.15241	1.39602	100.479	2.01669e-08	5.09615e-07	TP73
ENSG00000172171.9	1.78964	2.35209	100.463	2.01897e-08	5.09615e-07	TEFM
ENSG00000067704.9	-0.777136	7.26661	100.373	2.03196e-08	5.12127e-07	IARS2
ENSG00000185917.12	1.89222	2.28302	100.312	2.04072e-08	5.13567e-07	SETD4
ENSG00000132294.12	-0.949309	7.09844	100.273	2.04639e-08	5.14225e-07	EFR3A
ENSG00000184574.8	2.26415	2.58729	100.173	2.061e-08	5.17124e-07	LPAR5
ENSG00000124198.8	-0.984408	6.46926	100.006	2.08578e-08	5.22561e-07	ARFGEF2
ENSG00000196453.7	2.10283	4.21154	99.7996	2.11672e-08	5.29525e-07	ZNF777
ENSG00000146112.10	1.84273	4.1722	99.5642	2.15266e-08	5.37285e-07	PPP1R18
ENSG00000179144.4	4.32515	1.55115	99.5547	2.15412e-08	5.37285e-07	GIMAP7
ENSG00000087111.19	-0.891884	6.79447	99.2808	2.19686e-08	5.46839e-07	PIGS
ENSG00000278970.1	1.65954	4.1008	99.2677	2.19892e-08	5.46839e-07	HEIH
ENSG00000179361.16	2.96717	1.76501	98.9633	2.24757e-08	5.58115e-07	ARID3B
ENSG00000116459.9	-0.751575	7.55538	98.8345	2.26851e-08	5.62484e-07	ATP5PB
ENSG00000144791.8	1.51116	4.56068	98.7947	2.27504e-08	5.63274e-07	LIMD1
ENSG00000105327.14	3.51423	2.74502	98.9851	2.27979e-08	5.63619e-07	BBC3
ENSG00000160298.16	3.47937	1.66274	98.7302	2.28564e-08	5.63947e-07	C21orf58
ENSG00000119812.17	-0.821859	6.44315	98.7171	2.28781e-08	5.63947e-07	FAM98A
ENSG00000221978.10	2.07585	4.30109	98.6587	2.29747e-08	5.655e-07	CCNL2
ENSG00000177613.8	2.1955	4.20084	98.5533	2.31502e-08	5.68987e-07	CSTF2T
ENSG00000120519.13	1.4243	3.0339	98.5134	2.3217e-08	5.69798e-07	SLC10A7
ENSG00000113013.11	-0.937838	8.97811	98.3866	2.34309e-08	5.73622e-07	HSPA9
ENSG00000143067.4	1.8932	1.68987	98.3807	2.3441e-08	5.73622e-07	ZNF697
ENSG00000116525.12	1.08174	5.07137	98.3318	2.35241e-08	5.74821e-07	TRIM62
ENSG00000196418.11	2.52095	1.32752	98.2932	2.35898e-08	5.75591e-07	ZNF124
ENSG00000158467.15	-1.05012	4.27485	98.2407	2.36797e-08	5.76949e-07	AHCYL2
ENSG00000187486.5	1.98058	3.00798	97.8469	2.43662e-08	5.9236e-07	KCNJ11
ENSG00000182208.11	1.62112	2.64569	97.8377	2.43826e-08	5.9236e-07	MOB2
ENSG00000188706.11	-0.916937	6.99388	97.7991	2.4451e-08	5.93166e-07	ZDHHC9
ENSG00000121406.7	3.21024	2.48013	97.7521	2.45348e-08	5.94343e-07	ZNF549
ENSG00000278129.1	3.85709	1.37924	97.6719	2.46784e-08	5.96962e-07	ZNF8
ENSG00000083814.11	4.53785	1.8484	97.7414	2.48885e-08	6.01181e-07	ZNF671
ENSG00000243364.6	3.74271	3.52861	99.4565	2.50213e-08	6.03522e-07	EFNA4
ENSG00000123364.4	2.24439	3.91335	97.442	2.50955e-08	6.03546e-07	HOXC13
ENSG00000101236.15	1.48934	6.08459	97.4136	2.51476e-08	6.03546e-07	RNF24
ENSG00000141956.12	2.31991	2.14182	97.3962	2.51795e-08	6.03546e-07	PRDM15
ENSG00000184185.8	5.21066	2.27614	99.3423	2.52245e-08	6.03546e-07	KCNJ12
ENSG00000106462.9	1.86082	5.70563	97.5419	2.52389e-08	6.03546e-07	EZH2
ENSG00000167842.14	2.8653	3.23053	97.5096	2.52984e-08	6.03546e-07	MIS12
ENSG00000159348.11	-1.06341	7.26818	97.3245	2.53116e-08	6.03546e-07	CYB5R1
ENSG00000138018.16	-1.01851	6.83264	97.3233	2.53138e-08	6.03546e-07	SELENOI
ENSG00000123933.13	-1.30058	4.89217	97.2928	2.53703e-08	6.03546e-07	MXD4
ENSG00000107164.15	-0.829126	7.24145	97.2747	2.54039e-08	6.03546e-07	FUBP3
ENSG00000163535.16	2.03932	3.50489	97.2679	2.54166e-08	6.03546e-07	SGO2
ENSG00000145743.14	-1.03133	5.17079	97.1462	2.56438e-08	6.0807e-07	FBXL17
ENSG00000172115.7	-0.856911	8.79885	97.1153	2.57017e-08	6.0807e-07	CYCS
ENSG00000156469.7	1.3371	2.88693	97.108	2.57155e-08	6.0807e-07	MTERF3
ENSG00000221869.4	3.3608	1.4042	96.9941	2.59309e-08	6.12304e-07	CEBPD
ENSG00000123473.14	2.7896	3.77967	97.1112	2.6154e-08	6.16707e-07	STIL
ENSG00000144028.13	-1.01926	9.86269	96.8514	2.62034e-08	6.16733e-07	SNRNP200
ENSG00000197037.9	1.95015	2.71217	96.8384	2.62284e-08	6.16733e-07	ZSCAN25
ENSG00000126524.8	-0.995635	6.55633	96.7362	2.6426e-08	6.20513e-07	SBDS
ENSG00000154803.11	2.04622	2.62657	96.6337	2.66255e-08	6.24328e-07	FLCN
ENSG00000213593.8	-0.988932	6.99979	96.4213	2.70449e-08	6.33279e-07	TMX2
ENSG00000168556.6	1.81086	3.39714	96.3829	2.71215e-08	6.33668e-07	ING2
ENSG00000142544.6	2.19392	2.11403	96.3752	2.71368e-08	6.33668e-07	CTU1
ENSG00000115271.9	-0.919367	4.72189	96.284	2.73199e-08	6.36715e-07	GCA
ENSG00000138279.14	-0.780197	7.32171	96.2726	2.73429e-08	6.36715e-07	ANXA7
ENSG00000119431.8	1.64256	3.29892	96.1902	2.75095e-08	6.3971e-07	HDHD3
ENSG00000167257.9	1.64358	2.83259	96.1512	2.75888e-08	6.4067e-07	RNF214
ENSG00000165684.3	2.47421	2.83638	96.0552	2.7785e-08	6.44336e-07	SNAPC4
ENSG00000183337.15	1.95927	5.20401	96.0698	2.81142e-08	6.51074e-07	BCOR
ENSG00000125812.14	2.26377	3.02052	95.8222	2.82679e-08	6.53733e-07	GZF1
ENSG00000136868.10	-0.960699	6.1969	95.7871	2.83415e-08	6.54537e-07	SLC31A1
ENSG00000128965.10	4.37494	1.27831	95.7354	2.84501e-08	6.56146e-07	CHAC1
ENSG00000118855.17	-1.16293	6.0637	95.6843	2.8558e-08	6.57685e-07	MFSD1
ENSG00000159882.11	4.35412	1.05838	95.6669	2.8595e-08	6.57685e-07	ZNF230
ENSG00000204439.3	2.75529	3.93791	96.0505	2.87589e-08	6.59924e-07	C6orf47
ENSG00000108256.7	2.22584	6.07041	97.1258	2.87871e-08	6.59924e-07	NUFIP2
ENSG00000135334.8	2.51726	5.26893	97.4809	2.88099e-08	6.59924e-07	AKIRIN2
ENSG00000081154.10	-0.715639	6.77775	95.5372	2.88713e-08	6.60431e-07	PCNP
ENSG00000143183.15	-1.44855	5.65754	95.4681	2.90198e-08	6.62927e-07	TMCO1
ENSG00000188283.10	3.03759	1.08501	95.4263	2.911e-08	6.64086e-07	ZNF383
ENSG00000124444.14	1.81408	2.0356	95.3713	2.92293e-08	6.65424e-07	ZNF576
ENSG00000132824.12	-0.941776	7.82346	95.3628	2.92477e-08	6.65424e-07	SERINC3
ENSG00000184675.8	3.40121	2.07364	95.3325	2.93137e-08	6.66027e-07	AMER1
ENSG00000152217.15	1.65403	3.3971	95.207	2.95886e-08	6.70902e-07	SETBP1
ENSG00000254531.1	1.90727	4.14523	95.1922	2.96212e-08	6.70902e-07	FLJ20021
ENSG00000134186.10	1.69245	4.25232	95.164	2.96836e-08	6.70902e-07	PRPF38B
ENSG00000156983.14	2.66637	3.75725	95.3291	2.96986e-08	6.70902e-07	BRPF1
ENSG00000131051.19	1.32822	6.31474	95.1235	2.97733e-08	6.70902e-07	RBM39
ENSG00000125352.5	3.33282	3.77709	96.6512	2.97956e-08	6.70902e-07	RNF113A
ENSG00000197045.11	-1.0772	7.77773	95.1082	2.98073e-08	6.70902e-07	GMFB
ENSG00000135452.8	-1.03838	6.43821	95.0764	2.9878e-08	6.71597e-07	TSPAN31
ENSG00000168216.9	-0.919101	5.7505	95.0202	3.00034e-08	6.73516e-07	LMBRD1
ENSG00000188807.11	2.17947	3.34743	94.95	3.01609e-08	6.7615e-07	TMEM201
ENSG00000225556.1	2.40896	0.45665	94.8321	3.04276e-08	6.81221e-07	C2CD4D
ENSG00000171316.10	1.56401	5.14023	94.8017	3.04966e-08	6.81861e-07	CHD7
ENSG00000100034.12	2.01554	2.59049	94.7731	3.0562e-08	6.82415e-07	PPM1F
ENSG00000168395.13	1.74967	3.94889	94.6622	3.08163e-08	6.87182e-07	ING5
ENSG00000042429.9	2.28981	4.75388	95.0789	3.08701e-08	6.87473e-07	MED17
ENSG00000075426.10	1.9305	6.63092	95.5805	3.10623e-08	6.90839e-07	FOSL2
ENSG00000119906.10	1.56328	4.02323	94.4801	3.12392e-08	6.93857e-07	SLF2
ENSG00000153130.16	-0.904859	6.89565	94.4078	3.1409e-08	6.96709e-07	SCOC
ENSG00000163312.9	1.54219	2.45422	94.2319	3.18264e-08	7.05038e-07	HELQ
ENSG00000161298.15	2.42622	0.747972	94.1509	3.20206e-08	7.06921e-07	ZNF382
ENSG00000184517.10	1.89082	3.09154	94.1456	3.20334e-08	7.06921e-07	ZFP1
ENSG00000177352.9	3.88834	3.30321	96.0156	3.20373e-08	7.06921e-07	CCDC71
ENSG00000168496.3	1.82877	5.50105	94.1401	3.2456e-08	7.14716e-07	FEN1
ENSG00000007545.14	1.7274	3.77575	93.9634	3.24755e-08	7.14716e-07	CRAMP1
ENSG00000006062.12	3.14266	1.34373	93.9185	3.25855e-08	7.16201e-07	MAP3K14
ENSG00000008394.11	-1.21581	8.92707	93.8783	3.26844e-08	7.17437e-07	MGST1
ENSG00000185115.4	2.86573	2.80992	93.7497	3.30026e-08	7.23479e-07	NSMCE3
ENSG00000138172.9	1.75568	3.53066	93.6353	3.32889e-08	7.28807e-07	CALHM2
ENSG00000145781.7	-0.965498	5.62137	93.6085	3.33564e-08	7.28903e-07	COMMD10
ENSG00000168061.12	1.73553	3.75103	93.5991	3.33799e-08	7.28903e-07	SAC3D1
ENSG00000061676.13	-0.904593	7.71753	93.5637	3.34695e-08	7.29912e-07	NCKAP1
ENSG00000180257.11	1.54317	2.58271	93.537	3.35371e-08	7.3044e-07	ZNF816
ENSG00000110344.8	-0.958799	6.31956	93.3493	3.40166e-08	7.39927e-07	UBE4A
ENSG00000132507.16	-0.928347	9.67863	93.3168	3.41002e-08	7.40789e-07	EIF5A
ENSG00000162396.5	4.25964	2.26497	93.7152	3.476e-08	7.5415e-07	PARS2
ENSG00000165732.11	-0.851643	7.14689	92.954	3.50518e-08	7.58815e-07	DDX21
ENSG00000273820.1	5.43857	0.103219	92.949	3.50652e-08	7.58815e-07	USP27X
ENSG00000007944.13	3.24745	4.12337	94.4921	3.58306e-08	7.74382e-07	MYLIP
ENSG00000156735.9	1.29762	4.37776	92.5266	3.62112e-08	7.81605e-07	BAG4
ENSG00000050820.15	1.157	5.50275	92.4365	3.64611e-08	7.8599e-07	BCAR1
ENSG00000128563.12	1.53067	3.41738	92.3021	3.68375e-08	7.9309e-07	PRKRIP1
ENSG00000069329.14	-0.728873	7.5797	92.2447	3.69995e-08	7.95561e-07	VPS35
ENSG00000049245.11	-0.812049	6.99316	92.1838	3.71722e-08	7.98253e-07	VAMP3
ENSG00000198342.8	3.4672	0.282144	91.9206	3.79296e-08	8.1348e-07	ZNF442
ENSG00000169221.12	0.890887	6.32417	91.8036	3.82717e-08	8.19773e-07	TBC1D10B
ENSG00000106392.9	-0.957601	6.06423	91.6795	3.86384e-08	8.26577e-07	C1GALT1
ENSG00000197841.13	2.6251	1.90893	91.4882	3.92113e-08	8.36922e-07	ZNF181
ENSG00000001561.6	-1.24619	4.93226	91.4849	3.92214e-08	8.36922e-07	ENPP4
ENSG00000055483.18	1.93929	4.60717	91.3528	3.96229e-08	8.4442e-07	USP36
ENSG00000179981.9	1.5623	3.78186	91.2787	3.98501e-08	8.47862e-07	TSHZ1
ENSG00000089063.13	-0.906655	7.38288	91.2656	3.98902e-08	8.47862e-07	TMEM230
ENSG00000005469.10	-1.02422	5.004	91.2289	4.00034e-08	8.47862e-07	CROT
ENSG00000168806.7	3.91089	2.97462	92.6617	4.00335e-08	8.47862e-07	LCMT2
ENSG00000050327.13	0.912097	5.95825	91.2183	4.00362e-08	8.47862e-07	ARHGEF5
ENSG00000138092.9	2.14207	4.44393	91.2762	4.01428e-08	8.4905e-07	CENPO
ENSG00000127993.13	1.64083	2.3049	91.1381	4.02852e-08	8.50993e-07	RBM48
ENSG00000174136.10	2.4936	4.05283	91.2709	4.03726e-08	8.51447e-07	RGMB
ENSG00000185024.14	1.60025	4.54183	91.0987	4.04078e-08	8.51447e-07	BRF1
ENSG00000180357.8	1.948	4.49627	90.7857	4.13992e-08	8.71247e-07	ZNF609
ENSG00000152359.13	1.76559	2.27738	90.7318	4.15725e-08	8.73802e-07	POC5
ENSG00000084652.14	1.27922	6.68953	90.6849	4.17243e-08	8.75242e-07	TXLNA
ENSG00000105321.11	1.73962	4.56466	90.6784	4.1745e-08	8.75242e-07	CCDC9
ENSG00000177602.5	6.71546	1.57631	92.1776	4.19221e-08	8.77861e-07	HASPIN
ENSG00000129083.11	-0.860333	6.34525	90.5172	4.22713e-08	8.84073e-07	COPB1
ENSG00000214029.4	2.52033	2.41673	90.4571	4.24691e-08	8.87108e-07	ZNF891
ENSG00000277534.1	2.90501	2.20129	90.3713	4.27537e-08	8.91947e-07	ENSG00000277534.1
ENSG00000119729.9	-1.00133	5.55818	90.3517	4.28189e-08	8.92202e-07	RHOQ
ENSG00000129515.17	-0.843076	6.58027	90.3104	4.29569e-08	8.93713e-07	SNX6
ENSG00000136159.3	-0.917475	5.56587	90.2982	4.29976e-08	8.93713e-07	NUDT15
ENSG00000101844.16	-0.850537	4.8615	90.2815	4.30535e-08	8.93772e-07	ATG4A
ENSG00000011295.14	-0.742648	6.3509	90.2633	4.31148e-08	8.93942e-07	TTC19
ENSG00000130489.11	2.26418	2.49422	90.1972	4.33375e-08	8.97455e-07	ENSG00000130489.11
ENSG00000100968.12	2.5655	4.31306	90.994	4.34912e-08	8.99531e-07	NFATC4
ENSG00000183475.11	2.44776	3.68555	90.1326	4.35564e-08	8.99774e-07	ASB7
ENSG00000266028.6	1.12674	4.93275	90.0925	4.36928e-08	9.01486e-07	SRGAP2
ENSG00000198853.10	1.55664	3.18577	90.0146	4.39593e-08	9.05874e-07	RUSC2
ENSG00000197299.9	3.23622	3.17242	90.9024	4.41708e-08	9.08405e-07	BLM
ENSG00000197903.7	-1.33469	6.42214	89.9476	4.41901e-08	9.08405e-07	H2BC12
ENSG00000105072.7	2.60394	1.23231	89.8302	4.45979e-08	9.15671e-07	C19orf44
ENSG00000143971.7	2.21189	3.01525	89.794	4.47244e-08	9.17149e-07	ETAA1
ENSG00000184162.13	1.6084	3.98614	89.7666	4.48203e-08	9.17998e-07	NR2C2AP
ENSG00000278002.1	4.41366	-0.57651	89.736	4.49277e-08	9.19079e-07	ENSG00000278002.1
ENSG00000128944.12	1.99521	3.60991	89.7085	4.50247e-08	9.19947e-07	KNSTRN
ENSG00000138071.12	-1.04728	9.40181	89.648	4.52385e-08	9.23194e-07	ACTR2
ENSG00000214357.7	2.74601	4.92353	91.8002	4.52938e-08	9.23198e-07	NEURL1B
ENSG00000198455.4	1.52092	3.9998	89.6034	4.5397e-08	9.23198e-07	ZXDB
ENSG00000115524.14	-0.857711	8.19834	89.6017	4.54032e-08	9.23198e-07	SF3B1
ENSG00000135763.8	1.69458	3.52564	89.5261	4.56732e-08	9.26644e-07	URB2
ENSG00000116350.14	1.80767	6.23246	89.9403	4.56827e-08	9.26644e-07	SRSF4
ENSG00000145911.5	2.36497	6.03072	91.9393	4.57846e-08	9.27592e-07	N4BP3
ENSG00000173276.12	2.48424	2.84993	89.4757	4.58543e-08	9.27889e-07	ZBTB21
ENSG00000173852.12	-1.49659	5.87262	89.4334	4.60068e-08	9.29856e-07	DPY19L1
ENSG00000223547.8	4.59269	1.9789	90.3655	4.61238e-08	9.30021e-07	ZNF844
ENSG00000176853.14	-0.777666	6.65453	89.4006	4.61254e-08	9.30021e-07	FAM91A1
ENSG00000152433.13	4.72463	0.143219	89.3672	4.62467e-08	9.30298e-07	ZNF547
ENSG00000132005.7	1.51212	3.94363	89.3664	4.62497e-08	9.30298e-07	RFX1
ENSG00000139131.11	1.4054	3.23543	89.3494	4.63116e-08	9.30431e-07	YARS2
ENSG00000101447.12	6.0795	3.25322	96.365	4.64906e-08	9.32461e-07	FAM83D
ENSG00000120334.14	2.23268	3.25975	89.2913	4.65233e-08	9.32461e-07	CENPL
ENSG00000198356.10	-0.803238	7.4077	89.2737	4.65878e-08	9.32643e-07	GET3
ENSG00000114054.12	-0.995229	5.70998	89.2326	4.67388e-08	9.34553e-07	PCCB
ENSG00000159082.16	1.97782	1.89467	89.1161	4.71694e-08	9.42045e-07	SYNJ1
ENSG00000186017.13	2.71042	2.12107	89.0777	4.73122e-08	9.43778e-07	ZNF566
ENSG00000112592.11	1.83737	1.61388	88.9855	4.76577e-08	9.49544e-07	TBP
ENSG00000162368.12	-0.853903	7.10847	88.9597	4.77548e-08	9.50093e-07	CMPK1
ENSG00000188493.13	1.67193	2.89596	88.9482	4.77981e-08	9.50093e-07	C19orf54
ENSG00000101255.9	1.87943	5.93867	89.4989	4.79233e-08	9.51459e-07	TRIB3
ENSG00000137413.14	1.47586	3.16265	88.8741	4.80785e-08	9.53415e-07	TAF8
ENSG00000185262.8	1.34018	5.37893	88.8294	4.82485e-08	9.5566e-07	UBALD2
ENSG00000162735.17	-0.88456	6.11179	88.7809	4.84338e-08	9.56767e-07	PEX19
ENSG00000198056.12	3.09947	2.12845	88.7605	4.8512e-08	9.56767e-07	PRIM1
ENSG00000143742.11	-0.842574	8.60014	88.7557	4.85305e-08	9.56767e-07	SRP9
ENSG00000157429.14	2.35819	0.176752	88.7553	4.85317e-08	9.56767e-07	ZNF19
ENSG00000204438.9	2.72366	2.94305	88.6346	4.89975e-08	9.6397e-07	GPANK1
ENSG00000196683.9	-0.733454	7.53197	88.6309	4.90115e-08	9.6397e-07	TOMM7
ENSG00000164284.13	2.12193	4.14969	88.5163	4.94584e-08	9.71623e-07	GRPEL2
ENSG00000108406.8	-0.796818	6.47025	88.4697	4.96416e-08	9.74086e-07	DHX40
ENSG00000120129.5	3.02177	3.91876	89.8163	4.9756e-08	9.75194e-07	DUSP1
ENSG00000127989.12	2.04511	1.79001	88.3906	4.99538e-08	9.77933e-07	MTERF1
ENSG00000135111.13	1.62727	7.09869	88.4787	5.02134e-08	9.81874e-07	TBX3
ENSG00000100014.18	1.40872	3.91897	88.2453	5.05335e-08	9.86986e-07	SPECC1L
ENSG00000272031.2	2.36795	1.8478	88.2091	5.06791e-08	9.88684e-07	ANKRD34A
ENSG00000188171.13	1.89098	3.51432	88.0071	5.14998e-08	1.00353e-06	ZNF626
ENSG00000141101.11	1.15782	5.72052	87.9601	5.16931e-08	1.00613e-06	NOB1
ENSG00000175087.8	2.99783	3.58392	88.8034	5.1993e-08	1.0108e-06	PDIK1L
ENSG00000123179.12	-1.03352	5.05968	87.8263	5.22475e-08	1.01458e-06	EBPL
ENSG00000115568.14	1.70195	3.60797	87.7935	5.23844e-08	1.01606e-06	ZNF142
ENSG00000074696.11	-0.910366	7.3503	87.7707	5.24795e-08	1.01674e-06	HACD3
ENSG00000139620.11	2.51654	4.00523	87.9144	5.26445e-08	1.01872e-06	KANSL2
ENSG00000185947.13	2.34101	3.39197	87.7041	5.27593e-08	1.01872e-06	ZNF267
ENSG00000166562.7	-1.12994	5.63969	87.7031	5.27635e-08	1.01872e-06	SEC11C
ENSG00000229320.3	1.91177	0.840464	87.6408	5.30267e-08	1.02263e-06	ENSG00000229320.3
ENSG00000165506.13	2.45911	4.64514	88.6093	5.32002e-08	1.0248e-06	DNAAF2
ENSG00000145782.11	-0.83134	5.76909	87.2855	5.45565e-08	1.04973e-06	ATG12
ENSG00000112697.14	-0.883582	7.81591	87.2255	5.48195e-08	1.05359e-06	TMEM30A
ENSG00000176024.15	2.03846	2.55643	87.1881	5.49844e-08	1.05399e-06	ZNF613
ENSG00000178252.16	0.962144	5.90961	87.1779	5.50296e-08	1.05399e-06	WDR6
ENSG00000236287.6	3.43017	3.51009	88.8063	5.50814e-08	1.05399e-06	ZBED5
ENSG00000180340.6	2.6077	1.9508	87.164	5.50909e-08	1.05399e-06	FZD2
ENSG00000135945.8	1.81743	3.10168	87.0565	5.55686e-08	1.06077e-06	REV1
ENSG00000140153.16	1.87009	4.1536	87.0463	5.56141e-08	1.06077e-06	WDR20
ENSG00000164663.12	2.62281	1.36546	87.0418	5.56343e-08	1.06077e-06	USP49
ENSG00000204060.5	1.71713	4.75695	87.0071	5.57897e-08	1.06253e-06	FOXO6
ENSG00000276043.3	2.75572	5.22473	89.8903	5.58902e-08	1.06324e-06	UHRF1
ENSG00000196812.4	2.79289	1.61069	86.893	5.6304e-08	1.0699e-06	ZSCAN16
ENSG00000198040.9	1.90658	3.24262	86.864	5.64357e-08	1.0712e-06	ZNF84
ENSG00000197044.9	2.42841	1.38174	86.7779	5.68288e-08	1.07644e-06	ZNF441
ENSG00000168795.4	3.81332	3.76682	89.6037	5.68399e-08	1.07644e-06	ZBTB5
ENSG00000109180.13	-0.720643	5.38888	86.7042	5.7167e-08	1.08142e-06	OCIAD1
ENSG00000101126.14	2.17135	6.43257	88.6451	5.73616e-08	1.08388e-06	ADNP
ENSG00000087589.15	3.73257	1.06508	86.6086	5.76098e-08	1.08735e-06	CASS4
ENSG00000129636.11	-0.910323	5.98663	86.565	5.78128e-08	1.08996e-06	ITFG1
ENSG00000144455.12	-0.958343	5.70919	86.4396	5.84017e-08	1.09983e-06	SUMF1
ENSG00000173480.9	2.79398	1.73723	86.3556	5.88e-08	1.1061e-06	ZNF417
ENSG00000196437.9	2.0223	1.98242	86.3354	5.88963e-08	1.10667e-06	ZNF569
ENSG00000166886.11	2.37054	5.27091	87.9595	5.89641e-08	1.10671e-06	NAB2
ENSG00000151348.12	-0.933873	5.44459	86.2974	5.90775e-08	1.1076e-06	EXT2
ENSG00000175745.10	2.08245	7.7273	87.6755	6.02978e-08	1.12923e-06	NR2F1
ENSG00000169249.11	1.52556	1.88947	85.9519	6.07562e-08	1.13597e-06	ZRSR2
ENSG00000272333.4	1.79226	4.35616	85.9445	6.07931e-08	1.13597e-06	KMT2B
ENSG00000186174.11	1.53063	6.72159	85.8759	6.11329e-08	1.14106e-06	BCL9L
ENSG00000167447.11	3.28595	3.54448	87.1089	6.15316e-08	1.14723e-06	SMG8
ENSG00000083799.16	-0.845857	5.33386	85.7782	6.16206e-08	1.14762e-06	CYLD
ENSG00000197245.4	3.47039	1.78011	85.7485	6.17699e-08	1.14912e-06	FAM110D
ENSG00000136158.9	3.22399	3.23876	86.6289	6.18893e-08	1.15008e-06	SPRY2
ENSG00000090054.12	-0.867259	6.11761	85.6589	6.22221e-08	1.15437e-06	SPTLC1
ENSG00000126215.12	1.83388	3.39271	85.6519	6.22577e-08	1.15437e-06	XRCC3
ENSG00000125398.5	3.01198	5.52983	91.0339	6.25217e-08	1.15766e-06	SOX9
ENSG00000144746.6	-1.00417	7.66736	85.59	6.25725e-08	1.15766e-06	ARL6IP5
ENSG00000196700.6	1.3705	5.24153	85.4326	6.33814e-08	1.17134e-06	ZNF512B
ENSG00000213096.8	1.567	3.47655	85.4121	6.34877e-08	1.17202e-06	ZNF254
ENSG00000023228.12	-0.777124	6.94872	85.3907	6.35985e-08	1.17278e-06	NDUFS1
ENSG00000112237.11	-1.05759	6.01587	85.3658	6.37282e-08	1.17287e-06	CCNC
ENSG00000119669.4	3.41785	6.16442	93.3303	6.3743e-08	1.17287e-06	IRF2BPL
ENSG00000136492.7	3.67641	2.13157	85.4946	6.38461e-08	1.17349e-06	BRIP1
ENSG00000091317.7	-0.917401	7.20189	85.2445	6.43635e-08	1.18171e-06	CMTM6
ENSG00000237330.2	2.85708	2.31424	85.1727	6.47424e-08	1.18737e-06	RNF223
ENSG00000122140.9	0.926409	5.24772	85.1452	6.48883e-08	1.18875e-06	MRPS2
ENSG00000095787.20	0.876148	6.56343	85.1205	6.502e-08	1.18987e-06	WAC
ENSG00000198682.11	-2.72788	3.67046	85.7175	6.52258e-08	1.19234e-06	PAPSS2
ENSG00000132680.9	1.5692	4.15634	85.0234	6.55394e-08	1.19677e-06	KHDC4
ENSG00000272913.1	2.53006	3.12477	84.9554	6.59058e-08	1.20216e-06	ENSG00000272913.1
ENSG00000263335.1	2.78186	0.194168	84.8419	6.65228e-08	1.21124e-06	ENSG00000263335.1
ENSG00000171055.13	-0.830202	5.61877	84.8218	6.66329e-08	1.21124e-06	FEZ2
ENSG00000037637.9	1.43826	3.97718	84.8217	6.66336e-08	1.21124e-06	FBXO42
ENSG00000007968.6	6.42828	2.71779	90.4567	6.66918e-08	1.21124e-06	E2F2
ENSG00000204859.10	1.79948	2.48002	84.7514	6.70194e-08	1.21478e-06	ZBTB48
ENSG00000168421.11	3.0211	0.502944	84.7493	6.7031e-08	1.21478e-06	RHOH
ENSG00000188895.10	0.712344	6.2896	84.7101	6.72478e-08	1.2159e-06	MSL1
ENSG00000154832.13	1.44175	4.46796	84.6997	6.73052e-08	1.2159e-06	CXXC1
ENSG00000187257.13	1.89693	4.00416	84.6989	6.73093e-08	1.2159e-06	RSBN1L
ENSG00000006756.14	-0.932175	6.71924	84.4428	6.87446e-08	1.24043e-06	ARSD
ENSG00000166689.13	1.87668	3.20557	84.4305	6.88143e-08	1.24043e-06	PLEKHA7
ENSG00000108774.13	-0.726067	7.04464	84.4011	6.89811e-08	1.2421e-06	RAB5C
ENSG00000005893.14	-0.969944	8.56044	84.3278	6.93998e-08	1.24831e-06	LAMP2
ENSG00000064651.12	-1.13852	7.50761	84.1673	7.03263e-08	1.26362e-06	SLC12A2
ENSG00000116678.17	-1.61047	3.2043	84.1418	7.0475e-08	1.26494e-06	LEPR
[truncated: 15,898 more rows]

## Sheet: STable S5d
Supplementary Table S5d: Differential gene expression (RNA-Seq) in palbociclib + fulvestrant versus palbociclib + fulvestrant + AZD4573 treated tumors
[truncated: 16,837 more rows]

[truncated: 1 more sheets: STable S6]
